# Supplementary material for: Acemetacin cocrystals and salts: structure solution from powder X-ray data and form selection of the piperazine salt
Source: IUCrJ. 2014 Feb 28;1(Pt 2):136–50. doi: 10.1107/S2052252514004229 (PMC4062091; doi:10.1107/S2052252514004229)
Supplement: Supplementary file 1 [file m-01-00136-sup1.cif]

data_global
_publcif_datablock.id '{973fdfa7-3053-4249-b881-d5da5d4637f0}'
_audit_update_record
;
2014-02-24 # Formatted by IUCr publCIF

;

# publcif _publ_body_element loop start
loop_
_publ_body_element
_publ_body_title
_publ_body_contents

 section 
;
Introduction
; 
;

;
 section 
;
Experimental
; 
;

;
 subsection 
;
Synthesis and crystallization
; 
;

;
 subsection 
;
Refinement
;
;
Crystal data, data collection and structure refinement details are summarized
in Table 1.
;

 section 
;
Results and discussion
; 
;

;
# publcif _publ_body_element loop end
#==============================================================================
# PROCESSING SUMMARY (IUCr Office Use Only)

_journal_date_recd_electronic      ?
_journal_date_to_coeditor         ?
_journal_date_from_coeditor       ?
_journal_date_accepted     ?
_journal_date_printers_first      ?
_journal_date_printers_final      ?
_journal_date_proofs_out          ?
_journal_date_proofs_in           ?
_journal_coeditor_name            ?
_journal_coeditor_code      ?
_journal_coeditor_notes
?
_journal_paper_category      ?
_journal_techeditor_code      ?
_iucr_compatibility_tag          ACTA95
_journal_techeditor_notes  
;
;
_journal_coden_ASTM               ?
_journal_name_full                ?
_journal_year                     ?
_journal_volume                   ?
_journal_issue                    ?
_journal_page_first               ?
_journal_page_last                ?
_journal_suppl_publ_number        ?
_journal_suppl_publ_pages         ?

#==============================================================================
data_ACM-CPR 
_publcif_datablock.id '{9a9228c2-4b53-46ea-94d1-4b03e2b0fcb9}'
_database_code_depnum_ccdc_archive 'CCDC 971218'
#==============================================================================
 
_audit_creation_method            'MRIA, SHELXL-97, manual' 
_chemical_name_systematic         ?
_chemical_name_common             ACM-CPR
_chemical_melting_point           365
_chemical_formula_moiety          'C21 H18 Cl N O6, C6 H11 N O' 
_chemical_formula_sum             'C27 H29 Cl N2 O7' 
_chemical_formula_weight          528.97 
 
loop_ 
 _atom_type_symbol 
 _atom_type_description 
 _atom_type_scat_dispersion_real 
 _atom_type_scat_dispersion_imag 
 _atom_type_scat_source 
 'Cl'  'Cl'   0.3639   0.7018 
 'International Tables Vol C Tables 4.2.6.8 and 6.1.1.4' 
 'O'  'O'   0.0492   0.0322 
 'International Tables Vol C Tables 4.2.6.8 and 6.1.1.4' 
 'N'  'N'   0.0311   0.0180 
 'International Tables Vol C Tables 4.2.6.8 and 6.1.1.4' 
 'C'  'C'   0.0181   0.0091 
 'International Tables Vol C Tables 4.2.6.8 and 6.1.1.4' 
 'H'  'H'   0.0000   0.0000 
 'International Tables Vol C Tables 4.2.6.8 and 6.1.1.4' 
 
_symmetry_cell_setting            triclinic 
_symmetry_space_group_name_H-M    'P -1'
_symmetry_space_group_name_Hall   '-P 1'
 
loop_ 
 _symmetry_equiv_pos_as_xyz 
 'x, y, z' 
 '-x, -y, -z' 
 
_cell_length_a                    11.9406(16) 
_cell_length_b                    21.3081(19) 
_cell_length_c                    5.1030(14) 
_cell_angle_alpha                 92.373(15) 
_cell_angle_beta                  93.003(16) 
_cell_angle_gamma                 85.308(17) 
_cell_volume                      1291.3(4) 
_cell_formula_units_Z             2 
_cell_measurement_temperature     298(2) 
_cell_measurement_reflns_used     1572 
_cell_measurement_theta_min       2.071 
_cell_measurement_theta_max       39.989 
 
_exptl_crystal_density_meas       ? 
_exptl_crystal_density_diffrn     1.360 
_exptl_crystal_density_method     'not measured' 
_exptl_crystal_F_000              556 
_exptl_absorpt_coefficient_mu     1.728 
_exptl_absorpt_correction_type    ? 
_exptl_absorpt_correction_T_min   ? 
_exptl_absorpt_correction_T_max   ? 
_exptl_absorpt_process_details    ? 
 
#The next three fields give the specimen dimensions in mm.  The equatorial 
# plane contains the incident and diffracted beam.
_pd_spec_size_axial                15     # perpendicular to 
                                          # equatorial plane
_pd_spec_size_equat                 1    # parallel to 
                                          # scattering vector 
                                          # in transmission
_pd_spec_size_thick                 1     # parallel to 
                                          # scattering vector 
                                          # in reflection

# The next five fields are character fields that describe the specimen.

_pd_spec_mounting                          
; 
thin layer on the non-diffracting silicon plate
;
_pd_spec_mount_mode       reflection  # options are 'reflection' 
                                          # or 'transmission'

_pd_spec_shape              flat_sheet    # options are 'cylinder',
                                          # 'flat_sheet' or 'irregular'

_pd_char_particle_morphology   'needle'              
_pd_char_colour                'colorless'  # use ICDD colour descriptions

# The following three fields describe the preparation of the specimen. 
# The cooling rate is in K/min.  The pressure at which the sample was
# prepared is in kPa.  The temperature of preparation is in K.

_pd_prep_cool_rate                ?
_pd_prep_pressure                 101
_pd_prep_temperature              298(2)

_exptl_special_details            ?

# This following item is used to identify the equipment used to record the
# powder pattern when the diffractogram was measured at a laboratory
# other than the authors' home institution, e.g. when neutron or synchrotron
# radiation is used.

_pd_instr_location
;
 A. N. Frumkin Institute of Physical Chemistry and Electrochemistry RAS,
 Leninsky prospect, 31,
 Moscow 119071, 
 Russian Federation
;
 
_diffrn_ambient_temperature       298(2)
_diffrn_source                    'Fine focus X-ray tube'
_diffrn_source_target             Cu
_diffrn_radiation_source          'line-focus sealed tube' 
_diffrn_radiation_monochromator   'Ni-filter'
_diffrn_measurement_device        'EMPYREAN (PANanalytical)'
_diffrn_detector_type              'Xcelerator'

_diffrn_reflns_number             ? 
_diffrn_reflns_limit_h_min        ? 
_diffrn_reflns_limit_h_max        ? 
_diffrn_reflns_limit_k_min        ? 
_diffrn_reflns_limit_k_max        ? 
_diffrn_reflns_limit_l_min        ?   
_diffrn_reflns_limit_l_max        ?  

_pd_meas_scan_method              cont        # options are 'step', 'cont',
                                                # 'tof', 'fixed' or
                                                # 'disp' (= dispersive)
_pd_meas_special_details          ?

# The following six items are used for angular dispersive measurements only.
_diffrn_radiation_type            CuK\a
_diffrn_radiation_wavelength      1.5418

# The following four items give details of the measured (not processed)
# powder pattern.  Angles are in degrees.
_pd_meas_number_of_points         9626
_pd_meas_2theta_range_min         3.000
_pd_meas_2theta_range_max         80.000
_pd_meas_2theta_range_inc         0.008

# The following three items are used for time-of-flight measurements only.

_pd_instr_dist_src/spec           ?
_pd_instr_dist_spec/detc          ?
_pd_meas_2theta_fixed             ?

# The following fields are used to identify the programs used.

_computing_data_collection        'DataCollector (PANalytical, 2010)'
_computing_cell_refinement        'MRIA (Zlokazov & Chernyshev, 1992)'
_computing_data_reduction         'DataCollector'
_computing_structure_solution     'simulated annealing (Zhukov et al., 2001)'
_computing_structure_refinement   MRIA
_computing_molecular_graphics     'PLATON (Spek, 2009)'
_computing_publication_material   'MRIA, SHELXL97 (Sheldrick, 2008)'

#==============================================================================
# 8. REFINEMENT DATA

# Use the next field to give any special details about the fitting of the
# powder pattern.

_pd_proc_ls_special_details       ?

# The next three items are given as text
_pd_proc_ls_profile_function      'split-type pseudo-Voigt (Toraya, 1986)'
_pd_proc_ls_pref_orient_corr    
;
spherical harmonics expansion up to the 4th order 
(Ahtee et al., 1989; Jarvinen, 1993)
;
_pd_proc_ls_background_function   
 'Chebyshev polynomial up to the 5th order'

_pd_proc_ls_prof_R_factor            0.0429
_pd_proc_ls_prof_wR_factor           0.0503
_pd_proc_ls_prof_wR_expected         0.0428

_refine_special_details              ?

_refine_ls_R_I_factor                0.0784
_refine_ls_structure_factor_coef     Inet
_refine_ls_matrix_type               fullcycle
_refine_ls_weighting_scheme          sigma
_refine_ls_hydrogen_treatment        noref
_refine_ls_extinction_method         none 
_refine_ls_extinction_coef           ? 
_refine_ls_number_parameters         183
_refine_ls_number_restraints         123
_refine_ls_number_constraints        0 

# The following item is the same as CHI, the square root of 'CHI squared'
_refine_ls_goodness_of_fit_all       1.1753

_refine_ls_restrained_S_all          ?
_refine_ls_restrained_S_obs          ?
_refine_ls_shift/su_max              0.004
_refine_ls_shift/su_mean             0.001
_refine_diff_density_max             0.44 
_refine_diff_density_min            -0.32 
_refine_diff_density_rms             0.33 

# The following four items apply to angular dispersive measurements.
# 2theta minimum, maximum and increment (in degrees) are for the 
# intensities used in the refinement.
_pd_proc_2theta_range_min            3.000
_pd_proc_2theta_range_max            80.000
_pd_proc_2theta_range_inc            0.008

_pd_proc_wavelength                  1.5418

_pd_block_diffractogram_id   CPR   # The id used for the block
                                   # containing the powder 
                                   # pattern profile (section 11).

# Give appropriate details in the next two text fields.
_pd_proc_info_excluded_regions       none
_pd_proc_info_data_reduction         ?

#==============================================================================
# 9. ATOMIC COORDINATES AND DISPLACEMENT PARAMETERS
 
loop_ 
 _atom_site_label 
 _atom_site_type_symbol 
 _atom_site_fract_x 
 _atom_site_fract_y 
 _atom_site_fract_z 
 _atom_site_U_iso_or_equiv 
 _atom_site_adp_type 
 _atom_site_occupancy 
 _atom_site_symmetry_multiplicity 
 _atom_site_calc_flag 
 _atom_site_refinement_flags 
 _atom_site_disorder_assembly 
 _atom_site_disorder_group 
Cl1 Cl 0.6010(4) 0.0757(2) -0.1644(9) 0.061(3) Uiso 1 1 d . . . 
O1 O 0.5333(9) 0.3746(5) 0.284(2) 0.074(6) Uiso 1 1 d . . . 
O2 O 0.0504(8) 0.2961(5) 0.477(2) 0.071(6) Uiso 1 1 d . . . 
O3 O -0.1215(8) 0.3193(4) 0.301(2) 0.069(6) Uiso 1 1 d . . . 
O4 O -0.2016(8) 0.1614(5) 0.263(2) 0.075(6) Uiso 1 1 d . . . 
H4 H -0.1887 0.1306 0.1640 0.113 Uiso 1 1 calc . . . 
O5 O -0.0626(8) 0.1995(5) 0.052(2) 0.077(6) Uiso 1 1 d . . . 
O6 O 0.1552(9) 0.5321(5) 0.994(2) 0.076(6) Uiso 1 1 d . . . 
N1 N 0.3564(10) 0.3583(6) 0.301(3) 0.073(7) Uiso 1 1 d . . . 
C1 C 0.5610(13) 0.1509(7) -0.043(3) 0.086(10) Uiso 1 1 d . . . 
C2 C 0.6079(13) 0.2025(7) -0.145(3) 0.082(9) Uiso 1 1 d . . . 
H2 H 0.6602 0.1958 -0.2739 0.098 Uiso 1 1 calc . . . 
C3 C 0.5768(13) 0.2634(7) -0.055(3) 0.084(9) Uiso 1 1 d . . . 
H3 H 0.6058 0.2975 -0.1282 0.101 Uiso 1 1 calc . . . 
C4 C 0.5016(13) 0.2735(7) 0.148(3) 0.081(10) Uiso 1 1 d . . . 
C5 C 0.4528(13) 0.2212(7) 0.241(3) 0.084(9) Uiso 1 1 d . . . 
H5 H 0.3993 0.2278 0.3678 0.101 Uiso 1 1 calc . . . 
C6 C 0.4821(13) 0.1608(7) 0.151(3) 0.077(9) Uiso 1 1 d . . . 
H6 H 0.4499 0.1269 0.2172 0.092 Uiso 1 1 calc . . . 
C7 C 0.4666(13) 0.3369(7) 0.250(3) 0.079(10) Uiso 1 1 d . . . 
C8 C 0.2577(13) 0.3405(7) 0.148(3) 0.081(9) Uiso 1 1 d . . . 
C9 C 0.2600(10) 0.2936(5) -0.079(3) 0.079(9) Uiso 1 1 d . . . 
H9A H 0.1869 0.2782 -0.1098 0.119 Uiso 1 1 calc R . . 
H9B H 0.3143 0.2591 -0.0403 0.119 Uiso 1 1 calc R . . 
H9C H 0.2803 0.3135 -0.2336 0.119 Uiso 1 1 calc R . . 
C10 C 0.1672(13) 0.3764(7) 0.240(3) 0.083(10) Uiso 1 1 d . . . 
C11 C 0.2060(13) 0.4154(7) 0.461(3) 0.074(9) Uiso 1 1 d . . . 
C12 C 0.3227(12) 0.4046(7) 0.485(3) 0.084(10) Uiso 1 1 d . . . 
C13 C 0.3846(12) 0.4371(6) 0.681(3) 0.078(10) Uiso 1 1 d . . . 
H13 H 0.4626 0.4305 0.6956 0.094 Uiso 1 1 calc . . . 
C14 C 0.3274(13) 0.4796(7) 0.856(3) 0.088(10) Uiso 1 1 d . . . 
H14 H 0.3676 0.5006 0.9886 0.106 Uiso 1 1 calc . . . 
C15 C 0.2108(12) 0.4905(7) 0.831(3) 0.086(10) Uiso 1 1 d . . . 
C16 C 0.1498(13) 0.4586(7) 0.629(3) 0.079(9) Uiso 1 1 d . . . 
H16 H 0.0721 0.4665 0.6094 0.095 Uiso 1 1 calc . . . 
C17 C 0.2175(13) 0.5623(7) 1.184(3) 0.084(9) Uiso 1 1 d . . . 
H17A H 0.1687 0.5904 1.2866 0.126 Uiso 1 1 calc . . . 
H17B H 0.2706 0.5859 1.1032 0.126 Uiso 1 1 calc . . . 
H17C H 0.2571 0.5319 1.2955 0.126 Uiso 1 1 calc . . . 
C18 C 0.0438(13) 0.3712(7) 0.150(3) 0.083(9) Uiso 1 1 d . . . 
H18A H 0.0394 0.3559 -0.0313 0.100 Uiso 1 1 calc . . . 
H18B H 0.0036 0.4126 0.1607 0.100 Uiso 1 1 calc . . . 
C19 C -0.0125(13) 0.3258(7) 0.323(3) 0.087(10) Uiso 1 1 d . . . 
C20 C -0.1584(13) 0.2632(7) 0.402(3) 0.083(10) Uiso 1 1 d . . . 
H20A H -0.2386 0.2691 0.4272 0.100 Uiso 1 1 calc . . . 
H20B H -0.1205 0.2556 0.5720 0.100 Uiso 1 1 calc . . . 
C21 C -0.1340(13) 0.2050(7) 0.215(3) 0.071(9) Uiso 1 1 d . . . 
N2 N -0.0497(11) -0.0568(5) 0.230(3) 0.083(7) Uiso 1 1 d . . . 
H2A H 0.0042 -0.0531 0.1284 0.100 Uiso 1 1 calc . . . 
O7 O -0.1062(9) 0.0448(4) 0.193(2) 0.079(6) Uiso 1 1 d . . . 
C22 C -0.1195(13) -0.0065(8) 0.286(3) 0.085(9) Uiso 1 1 d . . . 
C23 C -0.2131(13) -0.0135(7) 0.465(3) 0.087(9) Uiso 1 1 d . . . 
H23A H -0.2502 0.0278 0.5028 0.104 Uiso 1 1 calc . . . 
H23B H -0.1810 -0.0298 0.6293 0.104 Uiso 1 1 calc . . . 
C24 C -0.3003(13) -0.0565(7) 0.355(3) 0.083(10) Uiso 1 1 d . . . 
H24A H -0.3082 -0.0526 0.1658 0.100 Uiso 1 1 calc . . . 
H24B H -0.3722 -0.0426 0.4262 0.100 Uiso 1 1 calc . . . 
C25 C -0.2720(13) -0.1260(7) 0.415(4) 0.085(9) Uiso 1 1 d . . . 
H25A H -0.2563 -0.1304 0.6018 0.102 Uiso 1 1 calc . . . 
H25B H -0.3352 -0.1502 0.3610 0.102 Uiso 1 1 calc . . . 
C26 C -0.1690(13) -0.1502(7) 0.264(3) 0.088(10) Uiso 1 1 d . . . 
H26A H -0.1544 -0.1950 0.2915 0.106 Uiso 1 1 calc . . . 
H26B H -0.1866 -0.1450 0.0785 0.106 Uiso 1 1 calc . . . 
C27 C -0.0626(13) -0.1183(7) 0.340(3) 0.082(9) Uiso 1 1 d . . . 
H27A H -0.0572 -0.1132 0.5297 0.098 Uiso 1 1 calc . . . 
H27B H 0.0008 -0.1467 0.2889 0.098 Uiso 1 1 calc . . . 
 
_geom_special_details 
; 
 All esds (except the esd in the dihedral angle between two l.s. planes) 
 are estimated using the full covariance matrix.  The cell esds are taken 
 into account individually in the estimation of esds in distances, angles 
 and torsion angles; correlations between esds in cell parameters are only 
 used when they are defined by crystal symmetry.  An approximate (isotropic) 
 treatment of cell esds is used for estimating esds involving l.s. planes. 
; 
 
loop_ 
 _geom_bond_atom_site_label_1 
 _geom_bond_atom_site_label_2 
 _geom_bond_distance 
 _geom_bond_site_symmetry_2 
 _geom_bond_publ_flag 
Cl1 C1 1.732(15) . ? 
O1 C7 1.178(19) . ? 
O2 C19 1.218(18) . ? 
O3 C19 1.319(19) . ? 
O3 C20 1.433(18) . ? 
O4 C21 1.317(19) . ? 
O4 H4 0.82 . ? 
O5 C21 1.218(19) . ? 
O6 C15 1.350(19) . ? 
O6 C17 1.362(19) . ? 
N1 C12 1.386(19) . ? 
N1 C7 1.39(2) . ? 
N1 C8 1.45(2) . ? 
C1 C6 1.40(2) . ? 
C1 C2 1.40(2) . ? 
C2 C3 1.39(2) . ? 
C2 H2 0.93 . ? 
C3 C4 1.40(2) . ? 
C3 H3 0.93 . ? 
C4 C5 1.41(2) . ? 
C4 C7 1.46(2) . ? 
C5 C6 1.37(2) . ? 
C5 H5 0.93 . ? 
C6 H6 0.93 . ? 
C8 C10 1.36(2) . ? 
C8 C9 1.50(2) . ? 
C9 H9A 0.96 . ? 
C9 H9B 0.96 . ? 
C9 H9C 0.96 . ? 
C10 C11 1.45(2) . ? 
C10 C18 1.53(2) . ? 
C11 C16 1.39(2) . ? 
C11 C12 1.39(2) . ? 
C12 C13 1.41(2) . ? 
C13 C14 1.40(2) . ? 
C13 H13 0.93 . ? 
C14 C15 1.39(2) . ? 
C14 H14 0.93 . ? 
C15 C16 1.41(2) . ? 
C16 H16 0.93 . ? 
C17 H17A 0.96 . ? 
C17 H17B 0.96 . ? 
C17 H17C 0.96 . ? 
C18 C19 1.55(2) . ? 
C18 H18A 0.97 . ? 
C18 H18B 0.97 . ? 
C20 C21 1.55(2) . ? 
C20 H20A 0.97 . ? 
C20 H20B 0.97 . ? 
N2 C22 1.333(19) . ? 
N2 C27 1.47(2) . ? 
N2 H2A 0.86 . ? 
O7 C22 1.23(2) . ? 
C22 C23 1.50(2) . ? 
C23 C24 1.51(2) . ? 
C23 H23A 0.97 . ? 
C23 H23B 0.97 . ? 
C24 C25 1.53(2) . ? 
C24 H24A 0.97 . ? 
C24 H24B 0.97 . ? 
C25 C26 1.53(2) . ? 
C25 H25A 0.97 . ? 
C25 H25B 0.97 . ? 
C26 C27 1.51(2) . ? 
C26 H26A 0.97 . ? 
C26 H26B 0.97 . ? 
C27 H27A 0.97 . ? 
C27 H27B 0.97 . ? 
 
loop_ 
 _geom_angle_atom_site_label_1 
 _geom_angle_atom_site_label_2 
 _geom_angle_atom_site_label_3 
 _geom_angle 
 _geom_angle_site_symmetry_1 
 _geom_angle_site_symmetry_3 
 _geom_angle_publ_flag 
C19 O3 C20 116.5(11) . . ? 
C21 O4 H4 109.5 . . ? 
C15 O6 C17 117.4(12) . . ? 
C12 N1 C7 126.4(13) . . ? 
C12 N1 C8 108.3(12) . . ? 
C7 N1 C8 125.0(12) . . ? 
C6 C1 C2 119.9(13) . . ? 
C6 C1 Cl1 121.1(12) . . ? 
C2 C1 Cl1 119.0(12) . . ? 
C3 C2 C1 120.5(15) . . ? 
C3 C2 H2 119.7 . . ? 
C1 C2 H2 119.7 . . ? 
C2 C3 C4 119.9(15) . . ? 
C2 C3 H3 120.1 . . ? 
C4 C3 H3 120.1 . . ? 
C3 C4 C5 118.6(13) . . ? 
C3 C4 C7 121.9(14) . . ? 
C5 C4 C7 119.4(14) . . ? 
C6 C5 C4 121.8(15) . . ? 
C6 C5 H5 119.1 . . ? 
C4 C5 H5 119.1 . . ? 
C5 C6 C1 119.2(14) . . ? 
C5 C6 H6 120.4 . . ? 
C1 C6 H6 120.4 . . ? 
O1 C7 N1 115.5(13) . . ? 
O1 C7 C4 119.8(14) . . ? 
N1 C7 C4 124.6(13) . . ? 
C10 C8 N1 107.5(13) . . ? 
C10 C8 C9 128.0(14) . . ? 
N1 C8 C9 124.4(12) . . ? 
C8 C9 H9A 109.5 . . ? 
C8 C9 H9B 109.5 . . ? 
H9A C9 H9B 109.5 . . ? 
C8 C9 H9C 109.5 . . ? 
H9A C9 H9C 109.5 . . ? 
H9B C9 H9C 109.5 . . ? 
C8 C10 C11 108.3(13) . . ? 
C8 C10 C18 126.3(14) . . ? 
C11 C10 C18 125.0(13) . . ? 
C16 C11 C12 120.3(14) . . ? 
C16 C11 C10 132.4(14) . . ? 
C12 C11 C10 107.3(13) . . ? 
N1 C12 C11 108.5(13) . . ? 
N1 C12 C13 131.2(13) . . ? 
C11 C12 C13 120.3(14) . . ? 
C14 C13 C12 119.3(13) . . ? 
C14 C13 H13 120.3 . . ? 
C12 C13 H13 120.4 . . ? 
C15 C14 C13 120.3(14) . . ? 
C15 C14 H14 119.8 . . ? 
C13 C14 H14 119.8 . . ? 
O6 C15 C14 120.8(14) . . ? 
O6 C15 C16 119.4(13) . . ? 
C14 C15 C16 119.8(14) . . ? 
C11 C16 C15 119.9(14) . . ? 
C11 C16 H16 120.0 . . ? 
C15 C16 H16 120.1 . . ? 
O6 C17 H17A 109.5 . . ? 
O6 C17 H17B 109.5 . . ? 
H17A C17 H17B 109.5 . . ? 
O6 C17 H17C 109.5 . . ? 
H17A C17 H17C 109.5 . . ? 
H17B C17 H17C 109.5 . . ? 
C10 C18 C19 111.1(13) . . ? 
C10 C18 H18A 109.4 . . ? 
C19 C18 H18A 109.4 . . ? 
C10 C18 H18B 109.4 . . ? 
C19 C18 H18B 109.4 . . ? 
H18A C18 H18B 108.0 . . ? 
O2 C19 O3 122.5(15) . . ? 
O2 C19 C18 115.9(14) . . ? 
O3 C19 C18 121.7(13) . . ? 
O3 C20 C21 111.8(13) . . ? 
O3 C20 H20A 109.3 . . ? 
C21 C20 H20A 109.3 . . ? 
O3 C20 H20B 109.2 . . ? 
C21 C20 H20B 109.2 . . ? 
H20A C20 H20B 107.9 . . ? 
O5 C21 O4 124.7(13) . . ? 
O5 C21 C20 125.8(14) . . ? 
O4 C21 C20 109.4(13) . . ? 
C22 N2 C27 121.7(14) . . ? 
C22 N2 H2A 119.2 . . ? 
C27 N2 H2A 119.2 . . ? 
O7 C22 N2 120.4(15) . . ? 
O7 C22 C23 121.0(14) . . ? 
N2 C22 C23 118.6(14) . . ? 
C22 C23 C24 114.2(14) . . ? 
C22 C23 H23A 108.7 . . ? 
C24 C23 H23A 108.7 . . ? 
C22 C23 H23B 108.7 . . ? 
C24 C23 H23B 108.7 . . ? 
H23A C23 H23B 107.6 . . ? 
C23 C24 C25 113.9(13) . . ? 
C23 C24 H24A 108.8 . . ? 
C25 C24 H24A 108.8 . . ? 
C23 C24 H24B 108.8 . . ? 
C25 C24 H24B 108.8 . . ? 
H24A C24 H24B 107.7 . . ? 
C26 C25 C24 108.3(14) . . ? 
C26 C25 H25A 110.0 . . ? 
C24 C25 H25A 110.0 . . ? 
C26 C25 H25B 110.0 . . ? 
C24 C25 H25B 110.0 . . ? 
H25A C25 H25B 108.4 . . ? 
C27 C26 C25 115.3(13) . . ? 
C27 C26 H26A 108.4 . . ? 
C25 C26 H26A 108.4 . . ? 
C27 C26 H26B 108.4 . . ? 
C25 C26 H26B 108.4 . . ? 
H26A C26 H26B 107.5 . . ? 
N2 C27 C26 118.1(13) . . ? 
N2 C27 H27A 107.8 . . ? 
C26 C27 H27A 107.8 . . ? 
N2 C27 H27B 107.8 . . ? 
C26 C27 H27B 107.8 . . ? 
H27A C27 H27B 107.1 . . ? 

loop_ 
 _geom_hbond_atom_site_label_D 
 _geom_hbond_atom_site_label_H 
 _geom_hbond_atom_site_label_A 
 _geom_hbond_distance_DH 
 _geom_hbond_distance_HA 
 _geom_hbond_distance_DA 
 _geom_hbond_angle_DHA 
 _geom_hbond_site_symmetry_A 
O4 H4 O7      0.82   2.01  2.665(14)  136   .
N2 H2A O7     0.86   2.11  2.956(18)  166   2_555
C18 H18B O6   0.97   2.27  3.094(19)  142   2_566
C27 H27B O5   0.97   2.16  2.972(18)  140   2_555

#==============================================================================
data_ACM-INA
_publcif_datablock.id '{61bf0902-c4bf-4da6-a11a-6907fd6792bf}'
_database_code_depnum_ccdc_archive 'CCDC 971219'
#==============================================================================
 
_audit_creation_method            SHELXL-97 
_chemical_name_systematic         ?
_chemical_name_common             ACM-INA
_chemical_melting_point           411
_chemical_formula_moiety          'C21 H18 Cl N O6, C6 H6 N2 O'
_chemical_formula_sum             'C27 H24 Cl N3 O7' 
_chemical_formula_weight          537.94 
 
loop_ 
 _atom_type_symbol 
 _atom_type_description 
 _atom_type_scat_dispersion_real 
 _atom_type_scat_dispersion_imag 
 _atom_type_scat_source 
 'C'  'C'   0.0033   0.0016 
 'International Tables Vol C Tables 4.2.6.8 and 6.1.1.4' 
 'H'  'H'   0.0000   0.0000 
 'International Tables Vol C Tables 4.2.6.8 and 6.1.1.4' 
 'N'  'N'   0.0061   0.0033 
 'International Tables Vol C Tables 4.2.6.8 and 6.1.1.4' 
 'O'  'O'   0.0106   0.0060 
 'International Tables Vol C Tables 4.2.6.8 and 6.1.1.4' 
 'Cl'  'Cl'   0.1484   0.1585 
 'International Tables Vol C Tables 4.2.6.8 and 6.1.1.4' 
 
_symmetry_cell_setting            monoclinic 
_symmetry_space_group_name_H-M    'P 21'
_symmetry_space_group_name_Hall   'P 2yb'
 
loop_ 
 _symmetry_equiv_pos_as_xyz 
 'x, y, z' 
 '-x, y+1/2, -z' 
 
_cell_length_a                    11.8900(8) 
_cell_length_b                    4.9621(3) 
_cell_length_c                    21.4281(14) 
_cell_angle_alpha                 90.00 
_cell_angle_beta                  90.663(6) 
_cell_angle_gamma                 90.00 
_cell_volume                      1264.16(14) 
_cell_formula_units_Z             2 
_cell_measurement_temperature     298(2) 
_cell_measurement_reflns_used     2893 
_cell_measurement_theta_min       2.84 
_cell_measurement_theta_max       26.31 
 
_exptl_crystal_description        plate
_exptl_crystal_colour             colorless 
_exptl_crystal_size_max           0.28 
_exptl_crystal_size_mid           0.16 
_exptl_crystal_size_min           0.12 
_exptl_crystal_density_meas       ? 
_exptl_crystal_density_diffrn     1.413 
_exptl_crystal_density_method     'not measured' 
_exptl_crystal_F_000              560 
_exptl_absorpt_coefficient_mu     0.204 
_exptl_absorpt_correction_type    multi-scan
_exptl_absorpt_correction_T_min   0.9451 
_exptl_absorpt_correction_T_max   0.9759 
_exptl_absorpt_process_details    'SADABS (Sheldrick, 2008)'
 
_exptl_special_details            ?
 
_diffrn_ambient_temperature       298(2) 
_diffrn_radiation_wavelength      0.71073 
_diffrn_radiation_type            MoK\a 
_diffrn_radiation_source          'fine-focus sealed tube' 
_diffrn_radiation_monochromator   graphite 
_diffrn_measurement_device_type   'Oxford Diffraction Xcalibur Gemini Eos CCD'
_diffrn_measurement_method        '\w scans' 
_diffrn_detector_area_resol_mean  ? 
_diffrn_standards_number          0
_diffrn_standards_interval_count  .
_diffrn_standards_interval_time   .
_diffrn_standards_decay_%         ? 
_diffrn_reflns_number             5380 
_diffrn_reflns_av_R_equivalents   0.0269 
_diffrn_reflns_av_sigmaI/netI     0.0996 
_diffrn_reflns_limit_h_min        -14 
_diffrn_reflns_limit_h_max        7 
_diffrn_reflns_limit_k_min        -5 
_diffrn_reflns_limit_k_max        6 
_diffrn_reflns_limit_l_min        -26 
_diffrn_reflns_limit_l_max        23 
_diffrn_reflns_theta_min          2.85 
_diffrn_reflns_theta_max          26.37 
_diffrn_measured_fraction_theta_max    0.996 
_diffrn_reflns_theta_full              26.37 
_diffrn_measured_fraction_theta_full   0.996 
_reflns_number_total              4397 
_reflns_number_gt                 2600 
_reflns_threshold_expression      I>2\s(I) 
 
_computing_data_collection        ? 
_computing_cell_refinement        ? 
_computing_data_reduction         ? 
_computing_structure_solution     'SHELXS-97 (Sheldrick, 1990)' 
_computing_structure_refinement   'SHELXL-97 (Sheldrick, 1997)' 
_computing_molecular_graphics     ? 
_computing_publication_material   ? 
 
_refine_special_details 
; 
 Refinement of F^2^ against ALL reflections.  The weighted R-factor wR and 
 goodness of fit S are based on F^2^, conventional R-factors R are based 
 on F, with F set to zero for negative F^2^. The threshold expression of 
 F^2^ > 2sigma(F^2^) is used only for calculating R-factors(gt) etc. and is 
 not relevant to the choice of reflections for refinement.  R-factors based 
 on F^2^ are statistically about twice as large as those based on F, and R- 
 factors based on ALL data will be even larger. 
; 
 
_refine_ls_structure_factor_coef  Fsqd  
_refine_ls_matrix_type            full 
_refine_ls_weighting_scheme       calc  
_refine_ls_weighting_details 
 'calc w=1/[\s^2^(Fo^2^)+(0.0166P)^2^] where P=(Fo^2^+2Fc^2^)/3' 
_atom_sites_solution_primary      direct 
_atom_sites_solution_secondary    difmap 
_atom_sites_solution_hydrogens    geom 
_refine_ls_hydrogen_treatment     mixed 
_refine_ls_extinction_method      none 
_refine_ls_extinction_coef        ? 
_refine_ls_abs_structure_details  'Flack, 1983' 
_refine_ls_abs_structure_Flack    0.03(11) 
_refine_ls_number_reflns          4397 
_refine_ls_number_parameters      357 
_refine_ls_number_restraints      3 
_refine_ls_R_factor_all           0.1248 
_refine_ls_R_factor_gt            0.0679 
_refine_ls_wR_factor_ref          0.0974 
_refine_ls_wR_factor_gt           0.0795 
_refine_ls_goodness_of_fit_ref    1.042 
_refine_ls_restrained_S_all       1.041 
_refine_ls_shift/su_max           0.000 
_refine_ls_shift/su_mean          0.000 
_refine_diff_density_max          0.193 
_refine_diff_density_min         -0.191 
_refine_diff_density_rms          0.043 
 
loop_ 
 _atom_site_label 
 _atom_site_type_symbol 
 _atom_site_fract_x 
 _atom_site_fract_y 
 _atom_site_fract_z 
 _atom_site_U_iso_or_equiv 
 _atom_site_adp_type 
 _atom_site_occupancy 
 _atom_site_symmetry_multiplicity 
 _atom_site_calc_flag 
 _atom_site_refinement_flags 
 _atom_site_disorder_assembly 
 _atom_site_disorder_group 
Cl1 Cl 1.01946(13) 1.1790(3) 0.43340(7) 0.0841(5) Uani 1 1 d . . . 
O3 O 0.4973(3) 0.5264(6) 0.21080(16) 0.0632(11) Uani 1 1 d . . . 
N1 N 0.8365(3) 0.7175(7) 0.15036(16) 0.0373(9) Uani 1 1 d . . . 
O4 O 0.3559(3) 0.7716(6) 0.17348(14) 0.0501(9) Uani 1 1 d . . . 
O2 O 0.6710(3) 0.0240(6) -0.03012(14) 0.0521(9) Uani 1 1 d . . . 
C19 C 0.4622(4) 0.6909(10) 0.1749(2) 0.0382(11) Uani 1 1 d . . . 
C11 C 0.8141(4) 0.5339(8) 0.1002(2) 0.0373(11) Uani 1 1 d . . . 
C14 C 0.7225(4) 0.1906(9) 0.0122(2) 0.0400(11) Uani 1 1 d . . . 
O6 O 0.2459(3) 0.6649(7) 0.32570(17) 0.0633(11) Uani 1 1 d . . . 
C8 C 0.7325(4) 0.8487(9) 0.16401(19) 0.0359(11) Uani 1 1 d . . . 
C5 C 0.9016(4) 0.7604(8) 0.2888(2) 0.0476(13) Uani 1 1 d . . . 
H5 H 0.8507 0.6207 0.2820 0.057 Uiso 1 1 calc R . . 
O1 O 1.0264(3) 0.7086(8) 0.14464(16) 0.0720(11) Uani 1 1 d . . . 
C10 C 0.6995(4) 0.5438(8) 0.0872(2) 0.0352(11) Uani 1 1 d . . . 
C4 C 0.9559(4) 0.8745(9) 0.2387(2) 0.0386(12) Uani 1 1 d . . . 
C15 C 0.6524(4) 0.3718(9) 0.0425(2) 0.0395(11) Uani 1 1 d . . . 
H15 H 0.5758 0.3780 0.0332 0.047 Uiso 1 1 calc R . . 
C7 C 0.9432(4) 0.7665(9) 0.1740(2) 0.0468(13) Uani 1 1 d . . . 
C9 C 0.6508(4) 0.7476(8) 0.1268(2) 0.0354(11) Uani 1 1 d . . . 
C1 C 0.9954(5) 1.0584(10) 0.3578(2) 0.0553(14) Uani 1 1 d . . . 
C3 C 1.0322(4) 1.0790(9) 0.2497(2) 0.0487(13) Uani 1 1 d . . . 
H3 H 1.0708 1.1538 0.2164 0.058 Uiso 1 1 calc R . . 
C27 C 0.7217(5) 0.3105(10) 0.4520(3) 0.0619(16) Uani 1 1 d . . . 
H27 H 0.7489 0.2135 0.4183 0.074 Uiso 1 1 calc R . . 
C20 C 0.2852(4) 0.6510(10) 0.2200(2) 0.0530(14) Uani 1 1 d . . . 
H20A H 0.3032 0.4612 0.2242 0.064 Uiso 1 1 calc R . . 
H20B H 0.2069 0.6663 0.2072 0.064 Uiso 1 1 calc R . . 
C6 C 0.9216(5) 0.8506(10) 0.3492(2) 0.0557(14) Uani 1 1 d . . . 
H6 H 0.8856 0.7717 0.3829 0.067 Uiso 1 1 calc R . . 
C12 C 0.8848(4) 0.3566(9) 0.0703(2) 0.0452(12) Uani 1 1 d . . . 
H12 H 0.9614 0.3520 0.0794 0.054 Uiso 1 1 calc R . . 
C18 C 0.5301(4) 0.8336(9) 0.1264(2) 0.0437(12) Uani 1 1 d . . . 
H18A H 0.4974 0.7980 0.0855 0.052 Uiso 1 1 calc R . . 
H18B H 0.5262 1.0263 0.1337 0.052 Uiso 1 1 calc R . . 
C21 C 0.3031(5) 0.7914(11) 0.2819(2) 0.0532(15) Uani 1 1 d . . . 
C13 C 0.8374(4) 0.1851(9) 0.0260(2) 0.0434(12) Uani 1 1 d . . . 
H13 H 0.8833 0.0640 0.0051 0.052 Uiso 1 1 calc R . . 
O7 O 0.6036(4) 0.8513(7) 0.36740(18) 0.0931(16) Uani 1 1 d . . . 
C16 C 0.7412(4) -0.1492(10) -0.0660(2) 0.0548(15) Uani 1 1 d . . . 
H16A H 0.7976 -0.0438 -0.0864 0.082 Uiso 1 1 calc R . . 
H16B H 0.6963 -0.2418 -0.0967 0.082 Uiso 1 1 calc R . . 
H16C H 0.7769 -0.2784 -0.0389 0.082 Uiso 1 1 calc R . . 
C17 C 0.7208(4) 1.0728(8) 0.2103(2) 0.0494(13) Uani 1 1 d . . . 
H17A H 0.6593 1.1871 0.1980 0.074 Uiso 1 1 calc R . . 
H17B H 0.7890 1.1763 0.2117 0.074 Uiso 1 1 calc R . . 
H17C H 0.7065 0.9987 0.2508 0.074 Uiso 1 1 calc R . . 
O5 O 0.3571(4) 0.9882(8) 0.28975(17) 0.0814(14) Uani 1 1 d . . . 
C24 C 0.6152(5) 0.6616(11) 0.4945(3) 0.0686(16) Uani 1 1 d . . . 
H24 H 0.5697 0.8130 0.4902 0.082 Uiso 1 1 calc R . . 
C23 C 0.6498(4) 0.5224(10) 0.4425(2) 0.0518(14) Uani 1 1 d . . . 
N2 N 0.5866(5) 0.4210(10) 0.3381(3) 0.0724(16) Uani 1 1 d D . . 
C25 C 0.6490(5) 0.5735(11) 0.5535(3) 0.0702(17) Uani 1 1 d . . . 
H25 H 0.6222 0.6645 0.5883 0.084 Uiso 1 1 calc R . . 
C2 C 1.0519(4) 1.1740(11) 0.3092(2) 0.0562(14) Uani 1 1 d . . . 
H2 H 1.1026 1.3138 0.3162 0.067 Uiso 1 1 calc R . . 
N3 N 0.7167(4) 0.3685(10) 0.5624(2) 0.0646(13) Uani 1 1 d . . . 
C22 C 0.6116(5) 0.6138(11) 0.3790(3) 0.0574(15) Uani 1 1 d . . . 
C26 C 0.7537(5) 0.2417(11) 0.5124(3) 0.0711(17) Uani 1 1 d . . . 
H26 H 0.8037 0.0993 0.5180 0.085 Uiso 1 1 calc R . . 
H2A H 0.554(6) 0.454(14) 0.3023(18) 0.14(3) Uiso 1 1 d D . . 
H6A H 0.261(6) 0.734(15) 0.366(4) 0.18(4) Uiso 1 1 d . . . 
H2B H 0.581(5) 0.248(5) 0.347(3) 0.11(2) Uiso 1 1 d D . . 
 
loop_ 
 _atom_site_aniso_label 
 _atom_site_aniso_U_11 
 _atom_site_aniso_U_22 
 _atom_site_aniso_U_33 
 _atom_site_aniso_U_23 
 _atom_site_aniso_U_13 
 _atom_site_aniso_U_12 
Cl1 0.0752(11) 0.1175(11) 0.0592(9) -0.0289(10) -0.0146(8) 0.0055(11) 
O3 0.043(2) 0.082(3) 0.065(2) 0.039(2) 0.010(2) 0.017(2) 
N1 0.028(2) 0.044(2) 0.040(2) -0.0052(19) -0.0003(18) 0.004(2) 
O4 0.033(2) 0.073(2) 0.045(2) 0.0124(16) 0.0033(17) 0.0091(18) 
O2 0.055(2) 0.056(2) 0.045(2) -0.0054(18) -0.0046(19) -0.002(2) 
C19 0.028(3) 0.049(3) 0.037(3) -0.002(3) -0.003(2) 0.007(3) 
C11 0.029(3) 0.044(3) 0.039(3) 0.005(2) 0.003(2) 0.000(3) 
C14 0.045(3) 0.042(3) 0.033(3) 0.006(2) -0.003(2) -0.003(3) 
O6 0.070(3) 0.079(2) 0.041(2) -0.008(2) 0.011(2) -0.017(2) 
C8 0.036(3) 0.040(2) 0.032(3) 0.002(2) 0.010(2) 0.008(2) 
C5 0.044(3) 0.043(3) 0.055(3) -0.001(2) 0.002(3) -0.006(2) 
O1 0.029(2) 0.117(3) 0.070(3) -0.034(2) 0.0057(19) -0.003(2) 
C10 0.030(3) 0.040(3) 0.035(3) 0.010(2) -0.001(2) 0.000(2) 
C4 0.030(3) 0.039(3) 0.046(3) -0.003(2) -0.005(2) 0.000(3) 
C15 0.032(3) 0.048(3) 0.038(3) 0.013(2) 0.000(2) -0.001(3) 
C7 0.029(3) 0.055(3) 0.056(3) -0.003(3) 0.003(3) 0.002(3) 
C9 0.031(3) 0.040(3) 0.036(3) 0.010(2) 0.005(2) 0.006(2) 
C1 0.052(4) 0.059(3) 0.055(4) -0.015(3) -0.010(3) 0.006(3) 
C3 0.041(3) 0.050(3) 0.055(3) 0.001(2) 0.003(3) -0.001(3) 
C27 0.066(4) 0.068(4) 0.052(4) -0.004(3) -0.004(3) 0.019(3) 
C20 0.039(3) 0.078(4) 0.042(3) -0.005(3) 0.007(3) -0.003(3) 
C6 0.058(4) 0.057(3) 0.052(4) 0.005(3) -0.004(3) 0.004(3) 
C12 0.031(3) 0.056(3) 0.050(3) -0.002(3) 0.001(3) 0.006(3) 
C18 0.035(3) 0.058(3) 0.039(3) 0.007(2) 0.000(2) 0.011(3) 
C21 0.044(3) 0.066(4) 0.050(4) -0.006(3) 0.010(3) 0.000(3) 
C13 0.044(3) 0.046(3) 0.041(3) -0.004(3) 0.008(2) 0.009(3) 
O7 0.148(5) 0.044(2) 0.086(3) 0.019(2) -0.034(3) 0.005(3) 
C16 0.072(4) 0.051(3) 0.042(3) -0.005(2) 0.005(3) -0.009(3) 
C17 0.049(3) 0.051(3) 0.048(3) 0.001(2) -0.001(3) 0.009(3) 
O5 0.102(4) 0.079(3) 0.064(3) -0.018(2) 0.020(3) -0.042(3) 
C24 0.078(5) 0.067(4) 0.061(4) 0.008(3) 0.005(3) 0.016(4) 
C23 0.056(4) 0.048(3) 0.052(4) 0.006(3) 0.005(3) -0.003(3) 
N2 0.114(5) 0.052(3) 0.051(4) 0.007(3) -0.012(3) 0.013(3) 
C25 0.074(5) 0.082(4) 0.055(4) -0.001(3) 0.016(4) 0.008(4) 
C2 0.048(3) 0.057(3) 0.063(4) -0.021(3) -0.007(3) -0.003(3) 
N3 0.064(4) 0.081(3) 0.049(3) 0.010(3) 0.002(3) 0.001(3) 
C22 0.061(4) 0.059(4) 0.053(4) 0.007(3) 0.000(3) 0.007(3) 
C26 0.077(5) 0.076(4) 0.060(4) 0.003(3) -0.007(4) 0.019(3) 
 
_geom_special_details 
; 
 All esds (except the esd in the dihedral angle between two l.s. planes) 
 are estimated using the full covariance matrix.  The cell esds are taken 
 into account individually in the estimation of esds in distances, angles 
 and torsion angles; correlations between esds in cell parameters are only 
 used when they are defined by crystal symmetry.  An approximate (isotropic) 
 treatment of cell esds is used for estimating esds involving l.s. planes. 
; 
 
loop_ 
 _geom_bond_atom_site_label_1 
 _geom_bond_atom_site_label_2 
 _geom_bond_distance 
 _geom_bond_site_symmetry_2 
 _geom_bond_publ_flag 
Cl1 C1 1.747(5) . ? 
O3 C19 1.193(5) . ? 
N1 C7 1.382(5) . ? 
N1 C8 1.431(5) . ? 
N1 C11 1.432(5) . ? 
O4 C19 1.327(5) . ? 
O4 C20 1.441(5) . ? 
O2 C14 1.367(5) . ? 
O2 C16 1.429(5) . ? 
C19 C18 1.501(6) . ? 
C11 C12 1.380(6) . ? 
C11 C10 1.389(6) . ? 
C14 C15 1.393(6) . ? 
C14 C13 1.394(5) . ? 
O6 C21 1.325(6) . ? 
O6 H6A 0.95(8) . ? 
C8 C9 1.346(6) . ? 
C8 C17 1.498(5) . ? 
C5 C4 1.381(6) . ? 
C5 C6 1.387(6) . ? 
C5 H5 0.9300 . ? 
O1 C7 1.213(5) . ? 
C10 C15 1.395(6) . ? 
C10 C9 1.445(5) . ? 
C4 C3 1.379(6) . ? 
C4 C7 1.493(6) . ? 
C15 H15 0.9300 . ? 
C9 C18 1.498(6) . ? 
C1 C6 1.365(6) . ? 
C1 C2 1.373(6) . ? 
C3 C2 1.376(6) . ? 
C3 H3 0.9300 . ? 
C27 C23 1.369(6) . ? 
C27 C26 1.386(6) . ? 
C27 H27 0.9300 . ? 
C20 C21 1.510(6) . ? 
C20 H20A 0.9700 . ? 
C20 H20B 0.9700 . ? 
C6 H6 0.9300 . ? 
C12 C13 1.389(6) . ? 
C12 H12 0.9300 . ? 
C18 H18A 0.9700 . ? 
C18 H18B 0.9700 . ? 
C21 O5 1.179(5) . ? 
C13 H13 0.9300 . ? 
O7 C22 1.208(6) . ? 
C16 H16A 0.9600 . ? 
C16 H16B 0.9600 . ? 
C16 H16C 0.9600 . ? 
C17 H17A 0.9600 . ? 
C17 H17B 0.9600 . ? 
C17 H17C 0.9600 . ? 
C24 C23 1.377(6) . ? 
C24 C25 1.394(7) . ? 
C24 H24 0.9300 . ? 
C23 C22 1.501(7) . ? 
N2 C22 1.328(7) . ? 
N2 H2A 0.87(2) . ? 
N2 H2B 0.88(2) . ? 
C25 N3 1.309(6) . ? 
C25 H25 0.9300 . ? 
C2 H2 0.9300 . ? 
N3 C26 1.323(6) . ? 
C26 H26 0.9300 . ? 
 
loop_ 
 _geom_angle_atom_site_label_1 
 _geom_angle_atom_site_label_2 
 _geom_angle_atom_site_label_3 
 _geom_angle 
 _geom_angle_site_symmetry_1 
 _geom_angle_site_symmetry_3 
 _geom_angle_publ_flag 
C7 N1 C8 129.6(4) . . ? 
C7 N1 C11 123.3(4) . . ? 
C8 N1 C11 106.8(4) . . ? 
C19 O4 C20 115.0(4) . . ? 
C14 O2 C16 117.4(4) . . ? 
O3 C19 O4 123.1(4) . . ? 
O3 C19 C18 125.7(4) . . ? 
O4 C19 C18 111.2(4) . . ? 
C12 C11 C10 122.1(4) . . ? 
C12 C11 N1 130.2(4) . . ? 
C10 C11 N1 107.5(4) . . ? 
O2 C14 C15 115.7(4) . . ? 
O2 C14 C13 124.0(4) . . ? 
C15 C14 C13 120.3(4) . . ? 
C21 O6 H6A 113(5) . . ? 
C9 C8 N1 109.2(4) . . ? 
C9 C8 C17 126.6(4) . . ? 
N1 C8 C17 124.1(4) . . ? 
C4 C5 C6 121.1(5) . . ? 
C4 C5 H5 119.5 . . ? 
C6 C5 H5 119.5 . . ? 
C11 C10 C15 120.1(4) . . ? 
C11 C10 C9 107.8(4) . . ? 
C15 C10 C9 132.1(4) . . ? 
C3 C4 C5 118.8(4) . . ? 
C3 C4 C7 118.8(4) . . ? 
C5 C4 C7 122.1(4) . . ? 
C14 C15 C10 118.5(4) . . ? 
C14 C15 H15 120.8 . . ? 
C10 C15 H15 120.8 . . ? 
O1 C7 N1 121.2(5) . . ? 
O1 C7 C4 119.5(4) . . ? 
N1 C7 C4 119.1(4) . . ? 
C8 C9 C10 108.5(4) . . ? 
C8 C9 C18 125.6(4) . . ? 
C10 C9 C18 125.9(4) . . ? 
C6 C1 C2 122.2(5) . . ? 
C6 C1 Cl1 118.9(4) . . ? 
C2 C1 Cl1 119.0(4) . . ? 
C2 C3 C4 121.0(5) . . ? 
C2 C3 H3 119.5 . . ? 
C4 C3 H3 119.5 . . ? 
C23 C27 C26 119.5(5) . . ? 
C23 C27 H27 120.3 . . ? 
C26 C27 H27 120.3 . . ? 
O4 C20 C21 109.8(4) . . ? 
O4 C20 H20A 109.7 . . ? 
C21 C20 H20A 109.7 . . ? 
O4 C20 H20B 109.7 . . ? 
C21 C20 H20B 109.7 . . ? 
H20A C20 H20B 108.2 . . ? 
C1 C6 C5 118.2(5) . . ? 
C1 C6 H6 120.9 . . ? 
C5 C6 H6 120.9 . . ? 
C11 C12 C13 117.6(4) . . ? 
C11 C12 H12 121.2 . . ? 
C13 C12 H12 121.2 . . ? 
C9 C18 C19 112.6(4) . . ? 
C9 C18 H18A 109.1 . . ? 
C19 C18 H18A 109.1 . . ? 
C9 C18 H18B 109.1 . . ? 
C19 C18 H18B 109.1 . . ? 
H18A C18 H18B 107.8 . . ? 
O5 C21 O6 125.0(5) . . ? 
O5 C21 C20 125.4(5) . . ? 
O6 C21 C20 109.6(5) . . ? 
C12 C13 C14 121.4(4) . . ? 
C12 C13 H13 119.3 . . ? 
C14 C13 H13 119.3 . . ? 
O2 C16 H16A 109.5 . . ? 
O2 C16 H16B 109.5 . . ? 
H16A C16 H16B 109.5 . . ? 
O2 C16 H16C 109.5 . . ? 
H16A C16 H16C 109.5 . . ? 
H16B C16 H16C 109.5 . . ? 
C8 C17 H17A 109.5 . . ? 
C8 C17 H17B 109.5 . . ? 
H17A C17 H17B 109.5 . . ? 
C8 C17 H17C 109.5 . . ? 
H17A C17 H17C 109.5 . . ? 
H17B C17 H17C 109.5 . . ? 
C23 C24 C25 119.4(5) . . ? 
C23 C24 H24 120.3 . . ? 
C25 C24 H24 120.3 . . ? 
C27 C23 C24 117.2(5) . . ? 
C27 C23 C22 123.3(5) . . ? 
C24 C23 C22 119.5(5) . . ? 
C22 N2 H2A 123(5) . . ? 
C22 N2 H2B 125(4) . . ? 
H2A N2 H2B 110(6) . . ? 
N3 C25 C24 123.1(5) . . ? 
N3 C25 H25 118.5 . . ? 
C24 C25 H25 118.5 . . ? 
C1 C2 C3 118.7(5) . . ? 
C1 C2 H2 120.7 . . ? 
C3 C2 H2 120.7 . . ? 
C25 N3 C26 117.5(5) . . ? 
O7 C22 N2 123.4(5) . . ? 
O7 C22 C23 120.2(5) . . ? 
N2 C22 C23 116.3(5) . . ? 
N3 C26 C27 123.3(5) . . ? 
N3 C26 H26 118.4 . . ? 
C27 C26 H26 118.4 . . ? 
 
#==============================================================================
data_ACM-PABA
_publcif_datablock.id '{20198229-c910-4c2c-b485-924cbf360217}'
_database_code_depnum_ccdc_archive 'CCDC 971220'
#==============================================================================
 
_audit_creation_method            SHELXL-97 
_chemical_name_systematic         ?
_chemical_name_common             ? 
_chemical_melting_point           431 
_chemical_formula_moiety          'C21 H18 Cl N O6, C7 H7 N O2'
_chemical_formula_sum             'C28 H25 Cl N2 O8' 
_chemical_formula_weight          552.96
 
loop_ 
 _atom_type_symbol 
 _atom_type_description 
 _atom_type_scat_dispersion_real 
 _atom_type_scat_dispersion_imag 
 _atom_type_scat_source 
 'C'  'C'   0.0033   0.0016 
 'International Tables Vol C Tables 4.2.6.8 and 6.1.1.4' 
 'H'  'H'   0.0000   0.0000 
 'International Tables Vol C Tables 4.2.6.8 and 6.1.1.4' 
 'N'  'N'   0.0061   0.0033 
 'International Tables Vol C Tables 4.2.6.8 and 6.1.1.4' 
 'O'  'O'   0.0106   0.0060 
 'International Tables Vol C Tables 4.2.6.8 and 6.1.1.4' 
 'Cl'  'Cl'   0.1484   0.1585 
 'International Tables Vol C Tables 4.2.6.8 and 6.1.1.4' 
 
_symmetry_cell_setting            monoclinic 
_symmetry_space_group_name_H-M    'P 21'
_symmetry_space_group_name_Hall   'P 2yb'
 
loop_ 
 _symmetry_equiv_pos_as_xyz 
 'x, y, z' 
 '-x, y+1/2, -z' 
 
_cell_length_a                    16.959(6) 
_cell_length_b                    4.7993(15) 
_cell_length_c                    17.285(5) 
_cell_angle_alpha                 90.00 
_cell_angle_beta                  113.55(4) 
_cell_angle_gamma                 90.00 
_cell_volume                      1289.7(7) 
_cell_formula_units_Z             2 
_cell_measurement_temperature     298(2) 
_cell_measurement_reflns_used     704 
_cell_measurement_theta_min       2.61 
_cell_measurement_theta_max       26.31 
 
_exptl_crystal_description        plate 
_exptl_crystal_colour             yellow 
_exptl_crystal_size_max           0.24 
_exptl_crystal_size_mid           0.12 
_exptl_crystal_size_min           0.12 
_exptl_crystal_density_meas       ? 
_exptl_crystal_density_diffrn     1.424
_exptl_crystal_density_method     'not measured' 
_exptl_crystal_F_000              576 
_exptl_absorpt_coefficient_mu     0.204 
_exptl_absorpt_correction_type    multi-scan
_exptl_absorpt_correction_T_min   0.9527 
_exptl_absorpt_correction_T_max   0.9760 
_exptl_absorpt_process_details    'SADABS (Sheldrick, 2008)'
 
_exptl_special_details            ?
 
_diffrn_ambient_temperature       298(2) 
_diffrn_radiation_wavelength      0.71073 
_diffrn_radiation_type            MoK\a 
_diffrn_radiation_source          'fine-focus sealed tube' 
_diffrn_radiation_monochromator   graphite 
_diffrn_measurement_device_type   'Oxford Diffraction Xcalibur Gemini Eos CCD'
_diffrn_measurement_method        '\w scans' 
_diffrn_detector_area_resol_mean  ? 
_diffrn_standards_number          0
_diffrn_standards_interval_count  .
_diffrn_standards_interval_time   .
_diffrn_standards_decay_%         ? 
_diffrn_reflns_number             4680 
_diffrn_reflns_av_R_equivalents   0.0644 
_diffrn_reflns_av_sigmaI/netI     0.2029 
_diffrn_reflns_limit_h_min        -19 
_diffrn_reflns_limit_h_max        15 
_diffrn_reflns_limit_k_min        -5 
_diffrn_reflns_limit_k_max        4 
_diffrn_reflns_limit_l_min        -20 
_diffrn_reflns_limit_l_max        19 
_diffrn_reflns_theta_min          2.62 
_diffrn_reflns_theta_max          24.71 
_diffrn_measured_fraction_theta_max    0.997 
_diffrn_reflns_theta_full              24.71 
_diffrn_measured_fraction_theta_full   0.997 
_reflns_number_total              3522 
_reflns_number_gt                 1521 
_reflns_threshold_expression      I>2\s(I)
 
_computing_data_collection        ? 
_computing_cell_refinement        ? 
_computing_data_reduction         ? 
_computing_structure_solution     'SHELXS-97 (Sheldrick, 1990)' 
_computing_structure_refinement   'SHELXL-97 (Sheldrick, 1997)' 
_computing_molecular_graphics     ? 
_computing_publication_material   ? 
 
_refine_special_details 
; 
 Refinement of F^2^ against ALL reflections.  The weighted R-factor wR and 
 goodness of fit S are based on F^2^, conventional R-factors R are based 
 on F, with F set to zero for negative F^2^. The threshold expression of 
 F^2^ > 2sigma(F^2^) is used only for calculating R-factors(gt) etc. and is 
 not relevant to the choice of reflections for refinement.  R-factors based 
 on F^2^ are statistically about twice as large as those based on F, and R- 
 factors based on ALL data will be even larger. 
; 
 
_refine_ls_structure_factor_coef  Fsqd  
_refine_ls_matrix_type            full 
_refine_ls_weighting_scheme       calc  
_refine_ls_weighting_details      'calc w=1/[\s^2^(Fo^2^)]' 
_atom_sites_solution_primary      direct 
_atom_sites_solution_secondary    difmap 
_atom_sites_solution_hydrogens    geom 
_refine_ls_hydrogen_treatment     mixed 
_refine_ls_extinction_method      none 
_refine_ls_extinction_coef        ? 
_refine_ls_abs_structure_details  'Flack, 1983'
_refine_ls_abs_structure_Flack    -0.2(3) 
_refine_ls_number_reflns          3522 
_refine_ls_number_parameters      366 
_refine_ls_number_restraints      4 
_refine_ls_R_factor_all           0.1999 
_refine_ls_R_factor_gt            0.0882 
_refine_ls_wR_factor_ref          0.1435 
_refine_ls_wR_factor_gt           0.0964 
_refine_ls_goodness_of_fit_ref    0.998 
_refine_ls_restrained_S_all       0.997 
_refine_ls_shift/su_max           0.000 
_refine_ls_shift/su_mean          0.000 
_refine_diff_density_max          0.252 
_refine_diff_density_min         -0.257 
_refine_diff_density_rms          0.053 
 
loop_ 
 _atom_site_label 
 _atom_site_type_symbol 
 _atom_site_fract_x 
 _atom_site_fract_y 
 _atom_site_fract_z 
 _atom_site_U_iso_or_equiv 
 _atom_site_adp_type 
 _atom_site_occupancy 
 _atom_site_symmetry_multiplicity 
 _atom_site_calc_flag 
 _atom_site_refinement_flags 
 _atom_site_disorder_assembly 
 _atom_site_disorder_group 
Cl1 Cl 0.31220(18) 0.8979(9) -0.03839(16) 0.0880(12) Uani 1 1 d . . . 
N1 N 0.6756(5) 0.5882(18) 0.3089(4) 0.041(2) Uani 1 1 d . . . 
O2 O 0.9187(4) -0.0735(15) 0.5442(4) 0.0496(18) Uani 1 1 d . . . 
O4 O 0.9826(4) 0.6459(16) 0.2388(4) 0.054(2) Uani 1 1 d . . . 
O5 O 0.8952(5) 0.7459(18) 0.0715(4) 0.068(2) Uani 1 1 d . . . 
C11 C 0.7282(6) 0.410(2) 0.3751(5) 0.038(2) Uani 1 1 d . . . 
O6 O 0.9657(5) 0.411(2) 0.0337(4) 0.084(3) Uani 1 1 d . . . 
C7 C 0.5925(6) 0.660(2) 0.2967(6) 0.042(3) Uani 1 1 d . . . 
O1 O 0.5687(4) 0.6377(17) 0.3548(4) 0.066(3) Uani 1 1 d . . . 
C4 C 0.5304(6) 0.738(2) 0.2120(6) 0.039(3) Uani 1 1 d . . . 
C14 C 0.8526(6) 0.081(2) 0.4883(5) 0.041(3) Uani 1 1 d . . . 
O7 O 0.7971(5) 0.827(2) 0.9110(5) 0.077(3) Uani 1 1 d D . . 
O3 O 0.8721(5) 0.3497(16) 0.2066(4) 0.063(2) Uani 1 1 d . . . 
C13 C 0.7687(6) 0.0632(19) 0.4817(5) 0.039(3) Uani 1 1 d . . . 
H13 H 0.7546 -0.0622 0.5152 0.047 Uiso 1 1 calc R . . 
C23 C 0.7480(7) 0.719(2) 0.7685(6) 0.048(3) Uani 1 1 d . . . 
C15 C 0.8761(6) 0.263(2) 0.4376(5) 0.043(3) Uani 1 1 d . . . 
H15 H 0.9327 0.2741 0.4425 0.052 Uiso 1 1 calc R . . 
C6 C 0.4592(7) 0.648(2) 0.0617(6) 0.056(3) Uani 1 1 d . . . 
H6 H 0.4572 0.5541 0.0138 0.067 Uiso 1 1 calc R . . 
C8 C 0.7333(7) 0.721(2) 0.2762(5) 0.043(3) Uani 1 1 d . . . 
C10 C 0.8111(6) 0.426(2) 0.3793(5) 0.039(3) Uani 1 1 d . . . 
C2 C 0.3994(6) 0.978(3) 0.1264(6) 0.058(4) Uani 1 1 d . . . 
H2 H 0.3571 1.1084 0.1221 0.069 Uiso 1 1 calc R . . 
C18 C 0.8920(6) 0.718(2) 0.3064(5) 0.043(3) Uani 1 1 d . . . 
H18A H 0.8844 0.9100 0.2875 0.051 Uiso 1 1 calc R . . 
H18B H 0.9405 0.7111 0.3606 0.051 Uiso 1 1 calc R . . 
C28 C 0.7565(7) 0.555(2) 0.7060(6) 0.058(3) Uani 1 1 d . . . 
H28 H 0.8018 0.4297 0.7197 0.069 Uiso 1 1 calc R . . 
O8 O 0.8710(5) 0.5010(18) 0.8756(4) 0.076(3) Uani 1 1 d D . . 
C9 C 0.8132(6) 0.6258(19) 0.3178(5) 0.039(3) Uani 1 1 d . . . 
C19 C 0.9124(6) 0.547(2) 0.2450(6) 0.043(3) Uani 1 1 d . . . 
C12 C 0.7051(6) 0.233(2) 0.4249(6) 0.044(3) Uani 1 1 d . . . 
H12 H 0.6488 0.2263 0.4208 0.052 Uiso 1 1 calc R . . 
C27 C 0.6969(7) 0.579(3) 0.6229(6) 0.058(3) Uani 1 1 d . . . 
H27 H 0.7011 0.4644 0.5814 0.070 Uiso 1 1 calc R . . 
C25 C 0.6222(6) 0.935(3) 0.6645(6) 0.061(3) Uani 1 1 d . . . 
H25 H 0.5768 1.0602 0.6517 0.073 Uiso 1 1 calc R . . 
C16 C 0.8985(6) -0.254(2) 0.5983(5) 0.052(3) Uani 1 1 d . . . 
H16A H 0.8743 -0.1476 0.6306 0.079 Uiso 1 1 calc R . . 
H16B H 0.9499 -0.3452 0.6359 0.079 Uiso 1 1 calc R . . 
H16C H 0.8577 -0.3904 0.5653 0.079 Uiso 1 1 calc R . . 
C24 C 0.6818(7) 0.905(3) 0.7460(6) 0.057(3) Uani 1 1 d . . . 
H24 H 0.6767 1.0160 0.7878 0.069 Uiso 1 1 calc R . . 
N2 N 0.5687(8) 0.799(3) 0.5204(6) 0.072(3) Uani 1 1 d D . . 
C5 C 0.5256(6) 0.598(2) 0.1397(6) 0.048(3) Uani 1 1 d . . . 
H5 H 0.5678 0.4682 0.1437 0.057 Uiso 1 1 calc R . . 
C22 C 0.8116(8) 0.674(3) 0.8556(7) 0.061(4) Uani 1 1 d D . . 
C17 C 0.7034(6) 0.940(2) 0.2101(5) 0.048(3) Uani 1 1 d . . . 
H17A H 0.7522 1.0373 0.2085 0.073 Uiso 1 1 calc R . . 
H17B H 0.6672 1.0697 0.2230 0.073 Uiso 1 1 calc R . . 
H17C H 0.6715 0.8561 0.1562 0.073 Uiso 1 1 calc R . . 
C26 C 0.6315(7) 0.774(3) 0.6019(7) 0.061(3) Uani 1 1 d . . . 
C1 C 0.3959(6) 0.839(2) 0.0564(6) 0.051(3) Uani 1 1 d . . . 
C3 C 0.4653(6) 0.927(2) 0.2037(6) 0.052(3) Uani 1 1 d . . . 
H3 H 0.4663 1.0209 0.2511 0.063 Uiso 1 1 calc R . . 
C20 C 1.0079(6) 0.491(3) 0.1794(5) 0.072(4) Uani 1 1 d . . . 
H20A H 1.0049 0.2933 0.1890 0.086 Uiso 1 1 calc R . . 
H20B H 1.0671 0.5363 0.1900 0.086 Uiso 1 1 calc R . . 
C21 C 0.9504(7) 0.558(3) 0.0865(7) 0.062(4) Uani 1 1 d . . . 
H2A H 0.584(4) 0.755(16) 0.481(3) 0.01(2) Uiso 1 1 d D . . 
H7 H 0.836(9) 0.80(3) 0.963(10) 0.27(11) Uiso 1 1 d D . . 
H2B H 0.532(6) 0.934(18) 0.499(7) 0.10(6) Uiso 1 1 d D . . 
 
loop_ 
 _atom_site_aniso_label 
 _atom_site_aniso_U_11 
 _atom_site_aniso_U_22 
 _atom_site_aniso_U_33 
 _atom_site_aniso_U_23 
 _atom_site_aniso_U_13 
 _atom_site_aniso_U_12 
Cl1 0.067(2) 0.121(3) 0.0551(17) 0.010(2) 0.0017(15) 0.025(2) 
N1 0.031(5) 0.051(6) 0.038(5) -0.004(5) 0.011(4) 0.005(5) 
O2 0.036(4) 0.050(4) 0.063(4) 0.012(4) 0.021(3) 0.001(4) 
O4 0.041(5) 0.084(6) 0.044(4) -0.002(4) 0.025(4) -0.006(4) 
O5 0.068(6) 0.085(6) 0.053(5) 0.009(5) 0.025(4) 0.014(5) 
C11 0.039(6) 0.038(6) 0.036(5) -0.005(6) 0.013(5) -0.012(6) 
O6 0.103(7) 0.102(7) 0.059(5) 0.005(6) 0.046(5) 0.044(6) 
C7 0.027(6) 0.043(7) 0.052(7) -0.011(6) 0.010(5) 0.011(5) 
O1 0.040(4) 0.108(7) 0.057(5) 0.006(5) 0.028(4) 0.012(5) 
C4 0.027(6) 0.038(7) 0.046(6) -0.003(6) 0.009(5) -0.001(5) 
C14 0.021(6) 0.049(7) 0.037(6) -0.009(6) -0.004(5) 0.008(5) 
O7 0.077(6) 0.098(8) 0.049(5) 0.004(5) 0.017(5) 0.006(5) 
O3 0.073(6) 0.057(6) 0.069(5) -0.015(5) 0.039(4) -0.021(5) 
C13 0.054(7) 0.024(6) 0.038(6) 0.001(5) 0.016(5) -0.001(5) 
C23 0.054(7) 0.069(8) 0.027(6) -0.013(6) 0.021(5) -0.004(7) 
C15 0.043(7) 0.049(7) 0.042(6) 0.004(6) 0.021(5) -0.011(6) 
C6 0.057(8) 0.061(9) 0.039(6) 0.001(7) 0.007(6) -0.004(7) 
C8 0.045(7) 0.057(7) 0.036(6) -0.012(6) 0.024(5) -0.009(6) 
C10 0.044(6) 0.040(7) 0.039(5) -0.006(6) 0.023(5) -0.003(6) 
C2 0.040(7) 0.080(10) 0.046(6) 0.006(7) 0.010(5) 0.014(7) 
C18 0.033(6) 0.043(7) 0.054(6) 0.002(6) 0.019(5) 0.001(6) 
C28 0.062(8) 0.066(9) 0.041(6) 0.003(7) 0.017(6) -0.007(7) 
O8 0.070(6) 0.095(8) 0.062(5) 0.005(5) 0.024(4) 0.025(5) 
C9 0.044(7) 0.030(6) 0.042(6) 0.006(5) 0.017(5) -0.006(5) 
C19 0.026(6) 0.063(8) 0.043(6) -0.001(6) 0.015(5) -0.003(6) 
C12 0.037(6) 0.045(7) 0.052(6) -0.009(6) 0.022(5) -0.005(6) 
C27 0.053(8) 0.074(9) 0.050(7) -0.008(7) 0.023(6) 0.000(7) 
C25 0.045(7) 0.072(9) 0.058(7) -0.002(8) 0.014(6) 0.000(8) 
C16 0.058(8) 0.053(8) 0.039(6) 0.006(6) 0.011(5) 0.009(7) 
C24 0.068(8) 0.051(8) 0.057(7) -0.015(7) 0.029(6) 0.006(8) 
N2 0.068(8) 0.108(11) 0.036(6) 0.010(7) 0.017(6) 0.008(8) 
C5 0.034(6) 0.048(7) 0.060(7) 0.011(7) 0.017(5) 0.006(6) 
C22 0.071(9) 0.070(10) 0.037(7) -0.012(7) 0.015(7) -0.013(8) 
C17 0.057(7) 0.050(7) 0.037(6) 0.018(6) 0.017(5) -0.001(6) 
C26 0.051(8) 0.084(10) 0.053(7) -0.006(8) 0.027(6) -0.012(8) 
C1 0.046(7) 0.064(9) 0.035(5) 0.011(7) 0.007(5) 0.006(7) 
C3 0.050(7) 0.049(7) 0.056(7) -0.006(7) 0.019(6) 0.012(7) 
C20 0.054(8) 0.127(13) 0.036(6) 0.022(8) 0.021(6) 0.017(8) 
C21 0.032(7) 0.094(11) 0.062(8) 0.013(8) 0.020(6) -0.008(8) 
 
_geom_special_details 
; 
 All esds (except the esd in the dihedral angle between two l.s. planes) 
 are estimated using the full covariance matrix.  The cell esds are taken 
 into account individually in the estimation of esds in distances, angles 
 and torsion angles; correlations between esds in cell parameters are only 
 used when they are defined by crystal symmetry.  An approximate (isotropic) 
 treatment of cell esds is used for estimating esds involving l.s. planes. 
; 
 
loop_ 
 _geom_bond_atom_site_label_1 
 _geom_bond_atom_site_label_2 
 _geom_bond_distance 
 _geom_bond_site_symmetry_2 
 _geom_bond_publ_flag 
Cl1 C1 1.709(9) . ? 
N1 C7 1.382(11) . ? 
N1 C11 1.422(11) . ? 
N1 C8 1.458(11) . ? 
O2 C14 1.370(10) . ? 
O2 C16 1.412(10) . ? 
O4 C19 1.325(11) . ? 
O4 C20 1.462(11) . ? 
O5 C21 1.248(13) . ? 
C11 C12 1.373(12) . ? 
C11 C10 1.381(12) . ? 
O6 C21 1.260(13) . ? 
C7 O1 1.228(10) . ? 
C7 C4 1.470(11) . ? 
C4 C3 1.389(13) . ? 
C4 C5 1.395(11) . ? 
C14 C13 1.384(12) . ? 
C14 C15 1.403(12) . ? 
O7 C22 1.304(14) . ? 
O7 H7 0.89(17) . ? 
O3 C19 1.201(11) . ? 
C13 C12 1.394(11) . ? 
C13 H13 0.9300 . ? 
C23 C24 1.364(14) . ? 
C23 C28 1.387(12) . ? 
C23 C22 1.476(13) . ? 
C15 C10 1.399(12) . ? 
C15 H15 0.9300 . ? 
C6 C1 1.389(14) . ? 
C6 C5 1.388(12) . ? 
C6 H6 0.9300 . ? 
C8 C9 1.335(12) . ? 
C8 C17 1.487(12) . ? 
C10 C9 1.441(12) . ? 
C2 C1 1.363(12) . ? 
C2 C3 1.379(11) . ? 
C2 H2 0.9300 . ? 
C18 C19 1.487(12) . ? 
C18 C9 1.493(11) . ? 
C18 H18A 0.9700 . ? 
C18 H18B 0.9700 . ? 
C28 C27 1.393(11) . ? 
C28 H28 0.9300 . ? 
O8 C22 1.244(14) . ? 
C12 H12 0.9300 . ? 
C27 C26 1.385(15) . ? 
C27 H27 0.9300 . ? 
C25 C24 1.374(11) . ? 
C25 C26 1.388(13) . ? 
C25 H25 0.9300 . ? 
C16 H16A 0.9600 . ? 
C16 H16B 0.9600 . ? 
C16 H16C 0.9600 . ? 
C24 H24 0.9300 . ? 
N2 C26 1.390(13) . ? 
N2 H2A 0.86(2) . ? 
N2 H2B 0.87(2) . ? 
C5 H5 0.9300 . ? 
C17 H17A 0.9600 . ? 
C17 H17B 0.9600 . ? 
C17 H17C 0.9600 . ? 
C3 H3 0.9300 . ? 
C20 C21 1.544(12) . ? 
C20 H20A 0.9700 . ? 
C20 H20B 0.9700 . ? 
 
loop_ 
 _geom_angle_atom_site_label_1 
 _geom_angle_atom_site_label_2 
 _geom_angle_atom_site_label_3 
 _geom_angle 
 _geom_angle_site_symmetry_1 
 _geom_angle_site_symmetry_3 
 _geom_angle_publ_flag 
C7 N1 C11 123.2(8) . . ? 
C7 N1 C8 129.4(9) . . ? 
C11 N1 C8 105.8(7) . . ? 
C14 O2 C16 116.9(8) . . ? 
C19 O4 C20 113.6(8) . . ? 
C12 C11 C10 122.9(10) . . ? 
C12 C11 N1 129.2(9) . . ? 
C10 C11 N1 107.8(9) . . ? 
O1 C7 N1 120.1(9) . . ? 
O1 C7 C4 119.8(9) . . ? 
N1 C7 C4 119.8(9) . . ? 
C3 C4 C5 117.6(8) . . ? 
C3 C4 C7 119.7(9) . . ? 
C5 C4 C7 122.0(9) . . ? 
O2 C14 C13 123.4(9) . . ? 
O2 C14 C15 114.9(9) . . ? 
C13 C14 C15 121.8(9) . . ? 
C22 O7 H7 114(10) . . ? 
C14 C13 C12 120.2(9) . . ? 
C14 C13 H13 119.9 . . ? 
C12 C13 H13 119.9 . . ? 
C24 C23 C28 118.5(9) . . ? 
C24 C23 C22 124.6(10) . . ? 
C28 C23 C22 116.9(11) . . ? 
C10 C15 C14 117.4(9) . . ? 
C10 C15 H15 121.3 . . ? 
C14 C15 H15 121.3 . . ? 
C1 C6 C5 118.9(9) . . ? 
C1 C6 H6 120.5 . . ? 
C5 C6 H6 120.5 . . ? 
C9 C8 N1 109.7(8) . . ? 
C9 C8 C17 128.1(9) . . ? 
N1 C8 C17 122.1(9) . . ? 
C11 C10 C15 119.8(10) . . ? 
C11 C10 C9 108.9(9) . . ? 
C15 C10 C9 131.3(10) . . ? 
C1 C2 C3 120.2(10) . . ? 
C1 C2 H2 119.9 . . ? 
C3 C2 H2 119.9 . . ? 
C19 C18 C9 114.1(8) . . ? 
C19 C18 H18A 108.7 . . ? 
C9 C18 H18A 108.7 . . ? 
C19 C18 H18B 108.7 . . ? 
C9 C18 H18B 108.7 . . ? 
H18A C18 H18B 107.6 . . ? 
C23 C28 C27 119.9(11) . . ? 
C23 C28 H28 120.0 . . ? 
C27 C28 H28 120.0 . . ? 
C8 C9 C10 107.8(9) . . ? 
C8 C9 C18 126.7(9) . . ? 
C10 C9 C18 125.5(9) . . ? 
O3 C19 O4 124.7(10) . . ? 
O3 C19 C18 125.8(10) . . ? 
O4 C19 C18 109.5(9) . . ? 
C11 C12 C13 117.9(10) . . ? 
C11 C12 H12 121.0 . . ? 
C13 C12 H12 121.0 . . ? 
C26 C27 C28 120.0(11) . . ? 
C26 C27 H27 120.0 . . ? 
C28 C27 H27 120.0 . . ? 
C24 C25 C26 118.3(12) . . ? 
C24 C25 H25 120.9 . . ? 
C26 C25 H25 120.9 . . ? 
O2 C16 H16A 109.5 . . ? 
O2 C16 H16B 109.5 . . ? 
H16A C16 H16B 109.5 . . ? 
O2 C16 H16C 109.5 . . ? 
H16A C16 H16C 109.5 . . ? 
H16B C16 H16C 109.5 . . ? 
C23 C24 C25 123.1(11) . . ? 
C23 C24 H24 118.4 . . ? 
C25 C24 H24 118.4 . . ? 
C26 N2 H2A 116(5) . . ? 
C26 N2 H2B 128(9) . . ? 
H2A N2 H2B 104(9) . . ? 
C6 C5 C4 121.4(9) . . ? 
C6 C5 H5 119.3 . . ? 
C4 C5 H5 119.3 . . ? 
O8 C22 O7 122.8(11) . . ? 
O8 C22 C23 124.0(12) . . ? 
O7 C22 C23 113.1(12) . . ? 
C8 C17 H17A 109.5 . . ? 
C8 C17 H17B 109.5 . . ? 
H17A C17 H17B 109.5 . . ? 
C8 C17 H17C 109.5 . . ? 
H17A C17 H17C 109.5 . . ? 
H17B C17 H17C 109.5 . . ? 
C27 C26 C25 120.0(11) . . ? 
C27 C26 N2 122.1(12) . . ? 
C25 C26 N2 117.6(12) . . ? 
C2 C1 C6 120.5(9) . . ? 
C2 C1 Cl1 119.7(9) . . ? 
C6 C1 Cl1 119.8(8) . . ? 
C2 C3 C4 121.4(10) . . ? 
C2 C3 H3 119.3 . . ? 
C4 C3 H3 119.3 . . ? 
O4 C20 C21 112.6(9) . . ? 
O4 C20 H20A 109.1 . . ? 
C21 C20 H20A 109.1 . . ? 
O4 C20 H20B 109.1 . . ? 
C21 C20 H20B 109.1 . . ? 
H20A C20 H20B 107.8 . . ? 
O5 C21 O6 127.3(11) . . ? 
O5 C21 C20 118.4(11) . . ? 
O6 C21 C20 114.2(11) . . ? 
 
#==============================================================================
data_ACM-PAM
_publcif_datablock.id '{e093e25f-2a36-48ef-9bd1-f4dc1f006a1a}'
_database_code_depnum_ccdc_archive 'CCDC 971221'
#==============================================================================
 
_audit_creation_method            'MRIA, SHELXL-97, manual'
_chemical_name_systematic         ?
_chemical_name_common             ? 
_chemical_melting_point           384
_chemical_formula_moiety          'C21 H18 Cl N O6, C6 H6 N2 O'
_chemical_formula_sum             'C27 H24 Cl N3 O7' 
_chemical_formula_weight          537.94 
 
loop_ 
 _atom_type_symbol 
 _atom_type_description 
 _atom_type_scat_dispersion_real 
 _atom_type_scat_dispersion_imag 
 _atom_type_scat_source 
 'Cl'  'Cl'   0.3639   0.7018 
 'International Tables Vol C Tables 4.2.6.8 and 6.1.1.4' 
 'O'  'O'   0.0492   0.0322 
 'International Tables Vol C Tables 4.2.6.8 and 6.1.1.4' 
 'N'  'N'   0.0311   0.0180 
 'International Tables Vol C Tables 4.2.6.8 and 6.1.1.4' 
 'C'  'C'   0.0181   0.0091 
 'International Tables Vol C Tables 4.2.6.8 and 6.1.1.4' 
 'H'  'H'   0.0000   0.0000 
 'International Tables Vol C Tables 4.2.6.8 and 6.1.1.4' 
 
_symmetry_cell_setting            monoclinic
_symmetry_space_group_name_H-M    'P 21' 
_symmetry_space_group_name_Hall   'P 2yb' 

loop_ 
 _symmetry_equiv_pos_as_xyz 
 'x, y, z' 
 '-x, y+1/2, -z' 
 
_cell_length_a                    21.7202(15) 
_cell_length_b                    5.0077(14) 
_cell_length_c                    11.8457(17) 
_cell_angle_alpha                 90.00 
_cell_angle_beta                  93.954(13) 
_cell_angle_gamma                 90.00 
_cell_volume                      1285.4(4) 
_cell_formula_units_Z             2 
_cell_measurement_temperature     298(2) 
_cell_measurement_reflns_used     915 
_cell_measurement_theta_min       2.040 
_cell_measurement_theta_max       39.982 
 
_exptl_crystal_density_meas       ? 
_exptl_crystal_density_diffrn     1.390 
_exptl_crystal_density_method     'not measured' 
_exptl_crystal_F_000              560 
_exptl_absorpt_coefficient_mu     1.763 
_exptl_absorpt_correction_type    ? 
_exptl_absorpt_correction_T_min   ? 
_exptl_absorpt_correction_T_max   ? 
_exptl_absorpt_process_details    ? 
 
#The next three fields give the specimen dimensions in mm.  The equatorial 
# plane contains the incident and diffracted beam.
_pd_spec_size_axial                15     # perpendicular to 
                                          # equatorial plane
_pd_spec_size_equat                 1     # parallel to 
                                          # scattering vector 
                                          # in transmission
_pd_spec_size_thick                 1     # parallel to 
                                          # scattering vector 
                                          # in reflection

# The next five fields are character fields that describe the specimen.

_pd_spec_mounting                          
; 
thin layer on the non-diffracting silicon plate
;
_pd_spec_mount_mode            reflection  # options are 'reflection' 
                                             # or 'transmission'
_pd_spec_shape                 flat_sheet  # options are 'cylinder',
                                             # 'flat_sheet' or 'irregular'
_pd_char_particle_morphology   'needle'              
_pd_char_colour                'colorless'  # use ICDD colour descriptions

# The following three fields describe the preparation of the specimen. 
# The cooling rate is in K/min.  The pressure at which the sample was
# prepared is in kPa.  The temperature of preparation is in K.

_pd_prep_cool_rate                   ?
_pd_prep_pressure                    101
_pd_prep_temperature                 298(2)
 
_exptl_special_details               ?
 
# This following item is used to identify the equipment used to record the
# powder pattern when the diffractogram was measured at a laboratory
# other than the authors' home institution, e.g. when neutron or synchrotron
# radiation is used.

_pd_instr_location
;
 A. N. Frumkin Institute of Physical Chemistry and Electrochemistry RAS,
 Leninsky prospect, 31,
 Moscow 119071, 
 Russian Federation
;
 
_diffrn_ambient_temperature        298(2)
_diffrn_source                     'Fine focus X-ray tube'
_diffrn_source_target              Cu

_diffrn_radiation_source          'line-focus sealed tube' 
_diffrn_radiation_monochromator   'Ni-filter'
_diffrn_measurement_device        'EMPYREAN (PANanalytical)'
_diffrn_detector_type              'Xcelerator'

_diffrn_reflns_number             ? 
_diffrn_reflns_limit_h_min        ? 
_diffrn_reflns_limit_h_max        ? 
_diffrn_reflns_limit_k_min        ? 
_diffrn_reflns_limit_k_max        ? 
_diffrn_reflns_limit_l_min        ?   
_diffrn_reflns_limit_l_max        ?  

_pd_meas_scan_method            cont          # options are 'step', 'cont',
                                                # 'tof', 'fixed' or
                                                # 'disp' (= dispersive)
_pd_meas_special_details         ?

# The following six items are used for angular dispersive measurements only.

_diffrn_radiation_type            CuK\a
_diffrn_radiation_wavelength      1.5418

# The following four items give details of the measured (not processed)
# powder pattern.  Angles are in degrees.

_pd_meas_number_of_points         4531
_pd_meas_2theta_range_min         3.001
_pd_meas_2theta_range_max         80.011
_pd_meas_2theta_range_inc         0.017

# The following three items are used for time-of-flight measurements only.

_pd_instr_dist_src/spec           ?
_pd_instr_dist_spec/detc          ?
_pd_meas_2theta_fixed             ?

# The following fields are used to identify the programs used.

_computing_data_collection        'DataCollector (PANalytical, 2010)'
_computing_cell_refinement        'MRIA (Zlokazov & Chernyshev, 1992)'
_computing_data_reduction         'DataCollector'
_computing_structure_solution     'simulated annealing (Zhukov et al., 2001)'
_computing_structure_refinement   MRIA
_computing_molecular_graphics     'PLATON (Spek, 2009)'
_computing_publication_material   'MRIA, SHELXL97 (Sheldrick, 2008)'

#==============================================================================
# 8. REFINEMENT DATA

# Use the next field to give any special details about the fitting of the
# powder pattern.

_pd_proc_ls_special_details        ?

# The next three items are given as text
_pd_proc_ls_profile_function      'split-type pseudo-Voigt (Toraya, 1986)'
_pd_proc_ls_pref_orient_corr    
;
spherical harmonics expansion up to the 6th order 
(Ahtee et al.,  1989; Jarvinen, 1993)
;
_pd_proc_ls_background_function
 'Chebyshev polynomial up to the 5th order'

_pd_proc_ls_prof_R_factor         0.0312
_pd_proc_ls_prof_wR_factor        0.0465
_pd_proc_ls_prof_wR_expected      0.0232

_refine_special_details           ?

_refine_ls_R_I_factor                0.0607
_refine_ls_structure_factor_coef     Inet
_refine_ls_matrix_type               fullcycle
_refine_ls_weighting_scheme          sigma
_refine_ls_hydrogen_treatment        noref
_refine_ls_extinction_method         none
_refine_ls_extinction_coef           ?
_refine_ls_number_parameters         185
_refine_ls_number_restraints         125
_refine_ls_number_constraints        36 

# The following item is the same as CHI, the square root of 'CHI squared'
_refine_ls_goodness_of_fit_all       2.0013

_refine_ls_restrained_S_all          ?
_refine_ls_restrained_S_obs          ?
_refine_ls_shift/su_max              0.002
_refine_ls_shift/su_mean             0.000
_refine_diff_density_max             0.31 
_refine_diff_density_min            -0.38 
_refine_diff_density_rms             0.29 

# The following four items apply to angular dispersive measurements.
# 2theta minimum, maximum and increment (in degrees) are for the 
# intensities used in the refinement.
_pd_proc_2theta_range_min            3.001
_pd_proc_2theta_range_max            80.011
_pd_proc_2theta_range_inc            0.017

_pd_proc_wavelength                  1.5418

_pd_block_diffractogram_id   PAM   # The id used for the block
                                   # containing the powder 
                                   # pattern profile (section 11).

# Give appropriate details in the next two text fields.
_pd_proc_info_excluded_regions    none
_pd_proc_info_data_reduction      ?

#==============================================================================
# 9. ATOMIC COORDINATES AND DISPLACEMENT PARAMETERS
 
loop_ 
 _atom_site_label 
 _atom_site_type_symbol 
 _atom_site_fract_x 
 _atom_site_fract_y 
 _atom_site_fract_z 
 _atom_site_U_iso_or_equiv 
 _atom_site_adp_type 
 _atom_site_occupancy 
 _atom_site_symmetry_multiplicity 
 _atom_site_calc_flag 
 _atom_site_refinement_flags 
 _atom_site_disorder_assembly 
 _atom_site_disorder_group 
Cl1 Cl 0.56380(13) 0.8295(12) 0.4633(2) 0.097(5) Uiso 1 1 d . . . 
O1 O 0.8551(3) 0.413(3) 0.4592(5) 0.097(5) Uiso 1 1 d . . . 
O2 O 0.7945(3) 0.303(3) 0.9746(5) 0.097(5) Uiso 1 1 d . . . 
O3 O 0.8254(3) 0.516(2) 1.1328(5) 0.097(5) Uiso 1 1 d . . . 
O4 O 0.6834(3) 0.301(3) 1.2370(5) 0.097(5) Uiso 1 1 d . . . 
H4 H 0.6487 0.3665 1.2347 0.146 Uiso 1 1 calc . . . 
O5 O 0.7083(3) 0.665(3) 1.1405(5) 0.097(5) Uiso 1 1 d . . . 
O6 O 1.0351(3) -0.289(3) 0.8211(5) 0.097(5) Uiso 1 1 d . . . 
N1 N 0.8502(3) 0.367(3) 0.6459(6) 0.097(5) Uiso 1 1 d . . . 
C1 C 0.6376(4) 0.700(4) 0.4857(8) 0.097(5) Uiso 1 1 d . . . 
C2 C 0.6859(4) 0.815(5) 0.4295(7) 0.097(5) Uiso 1 1 d . . . 
H2 H 0.6783 0.9552 0.3789 0.117 Uiso 1 1 calc . . . 
C3 C 0.7447(4) 0.717(4) 0.4507(8) 0.097(5) Uiso 1 1 d . . . 
H3 H 0.7773 0.8011 0.4184 0.116 Uiso 1 1 calc . . . 
C4 C 0.7568(4) 0.493(4) 0.5193(7) 0.097(5) Uiso 1 1 d . . . 
C5 C 0.7098(5) 0.379(4) 0.5778(8) 0.097(5) Uiso 1 1 d . . . 
H5 H 0.7180 0.2389 0.6281 0.116 Uiso 1 1 calc . . . 
C6 C 0.6488(4) 0.483(4) 0.5586(8) 0.097(5) Uiso 1 1 d . . . 
H6 H 0.6164 0.4056 0.5945 0.116 Uiso 1 1 calc . . . 
C7 C 0.8210(5) 0.392(4) 0.5367(8) 0.097(5) Uiso 1 1 d . . . 
C8 C 0.8361(5) 0.506(4) 0.7451(9) 0.097(5) Uiso 1 1 d . . . 
C9 C 0.7897(4) 0.717(4) 0.7508(7) 0.097(5) Uiso 1 1 d . . . 
H9A H 0.7659 0.7284 0.6796 0.146 Uiso 1 1 calc . . . 
H9B H 0.8099 0.8846 0.7669 0.146 Uiso 1 1 calc . . . 
H9C H 0.7629 0.6761 0.8096 0.146 Uiso 1 1 calc . . . 
C10 C 0.8789(5) 0.432(4) 0.8319(9) 0.097(5) Uiso 1 1 d . . . 
C11 C 0.9155(4) 0.217(4) 0.7887(8) 0.097(5) Uiso 1 1 d . . . 
C12 C 0.8974(5) 0.185(4) 0.6741(8) 0.097(5) Uiso 1 1 d . . . 
C13 C 0.9264(4) -0.006(4) 0.6092(8) 0.097(5) Uiso 1 1 d . . . 
H13 H 0.9140 -0.0273 0.5330 0.116 Uiso 1 1 calc . . . 
C14 C 0.9740(5) -0.165(5) 0.6589(8) 0.097(5) Uiso 1 1 d . . . 
H14 H 0.9927 -0.2939 0.6165 0.116 Uiso 1 1 calc . . . 
C15 C 0.9930(4) -0.126(4) 0.7728(8) 0.097(5) Uiso 1 1 d . . . 
C16 C 0.9639(4) 0.061(4) 0.8380(8) 0.097(5) Uiso 1 1 d . . . 
H16 H 0.9765 0.0820 0.9141 0.116 Uiso 1 1 calc . . . 
C17 C 1.0624(5) -0.473(4) 0.7506(8) 0.097(5) Uiso 1 1 d . . . 
H17A H 1.0919 -0.5793 0.7948 0.146 Uiso 1 1 calc . . . 
H17B H 1.0828 -0.3792 0.6932 0.146 Uiso 1 1 calc . . . 
H17C H 1.0311 -0.5873 0.7155 0.146 Uiso 1 1 calc . . . 
C18 C 0.8830(5) 0.534(4) 0.9528(8) 0.097(5) Uiso 1 1 d . . . 
H18A H 0.8842 0.7273 0.9507 0.117 Uiso 1 1 calc . . . 
H18B H 0.9218 0.4735 0.9896 0.117 Uiso 1 1 calc . . . 
C19 C 0.8314(5) 0.450(4) 1.0253(9) 0.097(5) Uiso 1 1 d . . . 
C20 C 0.7843(4) 0.336(5) 1.1860(8) 0.097(5) Uiso 1 1 d . . . 
H20A H 0.7995 0.3050 1.2639 0.116 Uiso 1 1 calc . . . 
H20B H 0.7832 0.1655 1.1469 0.116 Uiso 1 1 calc . . . 
C21 C 0.7192(5) 0.453(4) 1.1832(8) 0.097(5) Uiso 1 1 d . . . 
O7 O 0.5716(3) 0.438(3) 1.2288(5) 0.115(6) Uiso 1 1 d . . . 
N2 N 0.5803(4) 0.809(4) 1.1242(7) 0.115(6) Uiso 1 1 d . . . 
H2A H 0.6198 0.8102 1.1354 0.138 Uiso 1 1 calc . . . 
H2B H 0.5619 0.9305 1.0835 0.138 Uiso 1 1 calc . . . 
N3 N 0.4553(4) 0.854(4) 1.0955(7) 0.115(6) Uiso 1 1 d . . . 
C22 C 0.5481(5) 0.620(4) 1.1692(8) 0.115(6) Uiso 1 1 d . . . 
C23 C 0.4788(5) 0.658(4) 1.1617(9) 0.115(6) Uiso 1 1 d . . . 
C24 C 0.4433(5) 0.485(4) 1.2210(9) 0.115(6) Uiso 1 1 d . . . 
H24 H 0.4612 0.3504 1.2660 0.138 Uiso 1 1 calc . . . 
C25 C 0.3791(4) 0.522(4) 1.2106(8) 0.115(6) Uiso 1 1 d . . . 
H25 H 0.3535 0.4159 1.2516 0.138 Uiso 1 1 calc . . . 
C26 C 0.3548(4) 0.715(4) 1.1397(8) 0.115(6) Uiso 1 1 d . . . 
H26 H 0.3123 0.7332 1.1279 0.138 Uiso 1 1 calc . . . 
C27 C 0.3935(5) 0.881(5) 1.0857(8) 0.115(6) Uiso 1 1 d . . . 
H27 H 0.3764 1.0182 1.0407 0.138 Uiso 1 1 calc . . . 
 
_geom_special_details 
; 
 All esds (except the esd in the dihedral angle between two l.s. planes) 
 are estimated using the full covariance matrix.  The cell esds are taken 
 into account individually in the estimation of esds in distances, angles 
 and torsion angles; correlations between esds in cell parameters are only 
 used when they are defined by crystal symmetry.  An approximate (isotropic) 
 treatment of cell esds is used for estimating esds involving l.s. planes. 
; 
 
loop_ 
 _geom_bond_atom_site_label_1 
 _geom_bond_atom_site_label_2 
 _geom_bond_distance 
 _geom_bond_site_symmetry_2 
 _geom_bond_publ_flag 
Cl1 C1 1.732(12) . ? 
O1 C7 1.222(12) . ? 
O2 C19 1.217(18) . ? 
O3 C19 1.330(13) . ? 
O3 C20 1.44(2) . ? 
O4 C21 1.286(18) . ? 
O4 H4 0.82 . ? 
O5 C21 1.20(2) . ? 
O6 C15 1.324(18) . ? 
O6 C17 1.404(18) . ? 
N1 C12 1.39(2) . ? 
N1 C7 1.407(12) . ? 
N1 C8 1.417(17) . ? 
C1 C6 1.40(2) . ? 
C1 C2 1.404(18) . ? 
C2 C3 1.376(17) . ? 
C2 H2 0.93 . ? 
C3 C4 1.40(2) . ? 
C3 H3 0.93 . ? 
C4 C5 1.396(17) . ? 
C4 C7 1.485(16) . ? 
C5 C6 1.426(17) . ? 
C5 H5 0.93 . ? 
C6 H6 0.93 . ? 
C8 C10 1.389(16) . ? 
C8 C9 1.46(2) . ? 
C9 H9A 0.96 . ? 
C9 H9B 0.96 . ? 
C9 H9C 0.96 . ? 
C10 C11 1.45(2) . ? 
C10 C18 1.518(16) . ? 
C11 C12 1.396(13) . ? 
C11 C16 1.40(2) . ? 
C12 C13 1.40(2) . ? 
C13 C14 1.40(2) . ? 
C13 H13 0.93 . ? 
C14 C15 1.397(14) . ? 
C14 H14 0.93 . ? 
C15 C16 1.39(2) . ? 
C16 H16 0.93 . ? 
C17 H17A 0.96 . ? 
C17 H17B 0.96 . ? 
C17 H17C 0.96 . ? 
C18 C19 1.517(16) . ? 
C18 H18A 0.97 . ? 
C18 H18B 0.97 . ? 
C20 C21 1.528(18) . ? 
C20 H20A 0.97 . ? 
C20 H20B 0.97 . ? 
O7 C22 1.24(2) . ? 
N2 C22 1.31(2) . ? 
N2 H2A 0.86 . ? 
N2 H2B 0.86 . ? 
N3 C23 1.34(2) . ? 
N3 C27 1.346(13) . ? 
C22 C23 1.513(15) . ? 
C23 C24 1.38(2) . ? 
C24 C25 1.403(15) . ? 
C24 H24 0.93 . ? 
C25 C26 1.36(2) . ? 
C25 H25 0.93 . ? 
C26 C27 1.37(2) . ? 
C26 H26 0.93 . ? 
C27 H27 0.93 . ? 
 
loop_ 
 _geom_angle_atom_site_label_1 
 _geom_angle_atom_site_label_2 
 _geom_angle_atom_site_label_3 
 _geom_angle 
 _geom_angle_site_symmetry_1 
 _geom_angle_site_symmetry_3 
 _geom_angle_publ_flag 
C19 O3 C20 111.6(12) . . ? 
C21 O4 H4 109.5 . . ? 
C15 O6 C17 117.0(8) . . ? 
C12 N1 C7 123.7(12) . . ? 
C12 N1 C8 108.6(9) . . ? 
C7 N1 C8 127.6(13) . . ? 
C6 C1 C2 120.5(11) . . ? 
C6 C1 Cl1 120.3(9) . . ? 
C2 C1 Cl1 119.2(13) . . ? 
C3 C2 C1 118.7(16) . . ? 
C3 C2 H2 120.6 . . ? 
C1 C2 H2 120.6 . . ? 
C2 C3 C4 121.9(13) . . ? 
C2 C3 H3 119.0 . . ? 
C4 C3 H3 119.1 . . ? 
C5 C4 C3 120.2(11) . . ? 
C5 C4 C7 120.2(14) . . ? 
C3 C4 C7 119.4(11) . . ? 
C4 C5 C6 118.3(14) . . ? 
C4 C5 H5 120.8 . . ? 
C6 C5 H5 120.8 . . ? 
C1 C6 C5 120.1(11) . . ? 
C1 C6 H6 120.0 . . ? 
C5 C6 H6 119.9 . . ? 
O1 C7 N1 116.1(9) . . ? 
O1 C7 C4 118.6(11) . . ? 
N1 C7 C4 121.2(9) . . ? 
C10 C8 N1 108.1(13) . . ? 
C10 C8 C9 126.0(12) . . ? 
N1 C8 C9 125.5(10) . . ? 
C8 C9 H9A 109.5 . . ? 
C8 C9 H9B 109.5 . . ? 
H9A C9 H9B 109.5 . . ? 
C8 C9 H9C 109.5 . . ? 
H9A C9 H9C 109.4 . . ? 
H9B C9 H9C 109.4 . . ? 
C8 C10 C11 107.1(11) . . ? 
C8 C10 C18 126.9(14) . . ? 
C11 C10 C18 125.7(11) . . ? 
C12 C11 C16 119.6(14) . . ? 
C12 C11 C10 107.6(12) . . ? 
C16 C11 C10 132.7(10) . . ? 
N1 C12 C11 108.2(13) . . ? 
N1 C12 C13 131.6(9) . . ? 
C11 C12 C13 120.2(13) . . ? 
C14 C13 C12 120.2(10) . . ? 
C14 C13 H13 119.9 . . ? 
C12 C13 H13 119.9 . . ? 
C15 C14 C13 119.2(15) . . ? 
C15 C14 H14 120.3 . . ? 
C13 C14 H14 120.4 . . ? 
O6 C15 C16 120.0(9) . . ? 
O6 C15 C14 118.8(15) . . ? 
C16 C15 C14 120.8(13) . . ? 
C15 C16 C11 119.9(9) . . ? 
C15 C16 H16 120.0 . . ? 
C11 C16 H16 120.1 . . ? 
O6 C17 H17A 109.5 . . ? 
O6 C17 H17B 109.5 . . ? 
H17A C17 H17B 109.5 . . ? 
O6 C17 H17C 109.5 . . ? 
H17A C17 H17C 109.5 . . ? 
H17B C17 H17C 109.5 . . ? 
C10 C18 C19 116.3(12) . . ? 
C10 C18 H18A 108.2 . . ? 
C19 C18 H18A 108.2 . . ? 
C10 C18 H18B 108.2 . . ? 
C19 C18 H18B 108.2 . . ? 
H18A C18 H18B 107.3 . . ? 
O2 C19 O3 121.2(11) . . ? 
O2 C19 C18 112.0(10) . . ? 
O3 C19 C18 126.8(12) . . ? 
O3 C20 C21 110.5(16) . . ? 
O3 C20 H20A 109.6 . . ? 
C21 C20 H20A 109.6 . . ? 
O3 C20 H20B 109.5 . . ? 
C21 C20 H20B 109.5 . . ? 
H20A C20 H20B 108.0 . . ? 
O5 C21 O4 128.8(12) . . ? 
O5 C21 C20 120.4(13) . . ? 
O4 C21 C20 110.7(15) . . ? 
C22 N2 H2A 120.0 . . ? 
C22 N2 H2B 120.0 . . ? 
H2A N2 H2B 120.0 . . ? 
C23 N3 C27 117.6(14) . . ? 
O7 C22 N2 123.4(10) . . ? 
O7 C22 C23 119.6(14) . . ? 
N2 C22 C23 116.3(15) . . ? 
N3 C23 C24 123.6(11) . . ? 
N3 C23 C22 117.7(13) . . ? 
C24 C23 C22 118.7(15) . . ? 
C23 C24 C25 117.4(15) . . ? 
C23 C24 H24 121.3 . . ? 
C25 C24 H24 121.3 . . ? 
C26 C25 C24 119.1(14) . . ? 
C26 C25 H25 120.5 . . ? 
C24 C25 H25 120.4 . . ? 
C25 C26 C27 119.7(10) . . ? 
C25 C26 H26 120.2 . . ? 
C27 C26 H26 120.2 . . ? 
N3 C27 C26 122.4(16) . . ? 
N3 C27 H27 118.7 . . ? 
C26 C27 H27 118.8 . . ? 

loop_ 
 _geom_hbond_atom_site_label_D 
 _geom_hbond_atom_site_label_H 
 _geom_hbond_atom_site_label_A 
 _geom_hbond_distance_DH 
 _geom_hbond_distance_HA 
 _geom_hbond_distance_DA 
 _geom_hbond_angle_DHA 
 _geom_hbond_site_symmetry_A 
N2  H2A  O5 0.86 2.05 2.866(12) 158   .
N2  H2B  N3 0.86 2.36 2.722(13) 106   .
O4  H4   O7 0.82 1.71 2.519(11) 169   .
C2  H2   O4 0.93 2.42   3.33(2) 166 1_564
C20 H20A O1 0.97 2.59 3.507(12) 157 1_556
C26 H26  O2 0.93 2.57 3.455(11) 160 2_657

#==============================================================================
data_ACM-PPZ
_publcif_datablock.id '{ed5bbe18-2711-4426-9321-43df597dbc10}'
_database_code_depnum_ccdc_archive 'CCDC 971222'
#==============================================================================
 
_audit_creation_method            'MRIA, SHELXL-97, manual'
_chemical_name_systematic         ? 
_chemical_name_common             'ACM-PPZ'
_chemical_melting_point           446 
_chemical_formula_moiety          'C4 H12 N2 2+, 2(C21 H17 Cl N O6 -)' 
_chemical_formula_sum             'C46 H46 Cl2 N4 O12' 
_chemical_formula_weight          917.76
 
loop_ 
 _atom_type_symbol 
 _atom_type_description 
 _atom_type_scat_dispersion_real 
 _atom_type_scat_dispersion_imag 
 _atom_type_scat_source 
 'Cl'  'Cl'   0.3639   0.7018 
 'International Tables Vol C Tables 4.2.6.8 and 6.1.1.4' 
 'O'  'O'   0.0492   0.0322 
 'International Tables Vol C Tables 4.2.6.8 and 6.1.1.4' 
 'N'  'N'   0.0311   0.0180 
 'International Tables Vol C Tables 4.2.6.8 and 6.1.1.4' 
 'C'  'C'   0.0181   0.0091 
 'International Tables Vol C Tables 4.2.6.8 and 6.1.1.4' 
 'H'  'H'   0.0000   0.0000 
 'International Tables Vol C Tables 4.2.6.8 and 6.1.1.4' 
 
_symmetry_cell_setting            triclinic 
_symmetry_space_group_name_H-M   'P -1' 
_symmetry_space_group_name_Hall  '-P 1' 
 
loop_ 
 _symmetry_equiv_pos_as_xyz 
 'x, y, z' 
 '-x, -y, -z' 
 
_cell_length_a                    7.3994(15) 
_cell_length_b                    25.6703(19) 
_cell_length_c                    5.8254(17) 
_cell_angle_alpha                 90.162(17) 
_cell_angle_beta                  98.598(16) 
_cell_angle_gamma                 98.315(19) 
_cell_volume                      1082.2(4) 
_cell_formula_units_Z             1 
_cell_measurement_temperature     298(2) 
_cell_measurement_reflns_used     1112 
_cell_measurement_theta_min       1.750 
_cell_measurement_theta_max       37.499 
 
_exptl_crystal_density_meas       ? 
_exptl_crystal_density_diffrn     1.408 
_exptl_crystal_density_method     'not measured' 
_exptl_crystal_F_000              480 
_exptl_absorpt_coefficient_mu     1.939 
_exptl_absorpt_correction_type    ? 
_exptl_absorpt_correction_T_min   ? 
_exptl_absorpt_correction_T_max   ? 
_exptl_absorpt_process_details    ? 
 
#The next three fields give the specimen dimensions in mm.  The equatorial 
# plane contains the incident and diffracted beam.
_pd_spec_size_axial                15     # perpendicular to 
                                          # equatorial plane
_pd_spec_size_equat                 1     # parallel to 
                                          # scattering vector 
                                          # in transmission
_pd_spec_size_thick                 1     # parallel to 
                                          # scattering vector 
                                          # in reflection

# The next five fields are character fields that describe the specimen.

_pd_spec_mounting                          
; 
thin layer on the non-diffracting silicon plate
;
_pd_spec_mount_mode         reflection  # options are 'reflection' 
                                          # or 'transmission'
_pd_spec_shape              flat_sheet  # options are 'cylinder',
                                          # 'flat_sheet' or 'irregular'

_pd_char_particle_morphology   'needle'              
_pd_char_colour                'colorless'  # use ICDD colour descriptions

# The following three fields describe the preparation of the specimen. 
# The cooling rate is in K/min.  The pressure at which the sample was
# prepared is in kPa.  The temperature of preparation is in K.

_pd_prep_cool_rate                ?
_pd_prep_pressure                 101
_pd_prep_temperature              298(2)
 
_exptl_special_details            ?

# This following item is used to identify the equipment used to record the
# powder pattern when the diffractogram was measured at a laboratory
# other than the authors' home institution, e.g. when neutron or synchrotron
# radiation is used.

_pd_instr_location
;
 A. N. Frumkin Institute of Physical Chemistry and Electrochemistry RAS,
 Leninsky prospect, 31,
 Moscow 119071, 
 Russian Federation
;
 
_diffrn_ambient_temperature        298(2)
_diffrn_source                     'Fine focus X-ray tube'
_diffrn_source_target              Cu

_diffrn_radiation_source           'line-focus sealed tube' 
_diffrn_radiation_monochromator    'Ni-filter'
_diffrn_measurement_device         'EMPYREAN (PANanalytical)'
_diffrn_detector_type              'Xcelerator'

_diffrn_reflns_number             ? 
_diffrn_reflns_limit_h_min        ? 
_diffrn_reflns_limit_h_max        ? 
_diffrn_reflns_limit_k_min        ? 
_diffrn_reflns_limit_k_max        ? 
_diffrn_reflns_limit_l_min        ?   
_diffrn_reflns_limit_l_max        ?  


_pd_meas_scan_method            cont          # options are 'step', 'cont',
                                                # 'tof', 'fixed' or
                                                # 'disp' (= dispersive)
_pd_meas_special_details          ?
# The following six items are used for angular dispersive measurements only.

_diffrn_radiation_type            CuK\a
_diffrn_radiation_wavelength      1.5418

# The following four items give details of the measured (not processed)
# powder pattern.  Angles are in degrees.

_pd_meas_number_of_points         4237
_pd_meas_2theta_range_min         3.003
_pd_meas_2theta_range_max         75.015
_pd_meas_2theta_range_inc         0.017

# The following three items are used for time-of-flight measurements only.

_pd_instr_dist_src/spec           ?
_pd_instr_dist_spec/detc          ?
_pd_meas_2theta_fixed             ?

# The following fields are used to identify the programs used.

_computing_data_collection        'DataCollector (PANalytical, 2010)'
_computing_cell_refinement        'MRIA (Zlokazov & Chernyshev, 1992)'
_computing_data_reduction         'DataCollector'
_computing_structure_solution     'simulated annealing (Zhukov et al., 2001)'
_computing_structure_refinement   MRIA
_computing_molecular_graphics     'PLATON (Spek, 2009)'
_computing_publication_material   'MRIA, SHELXL97 (Sheldrick, 2008)'

#==============================================================================
# 8. REFINEMENT DATA

# Use the next field to give any special details about the fitting of the
# powder pattern.

_pd_proc_ls_special_details       ?

# The next three items are given as text
_pd_proc_ls_profile_function      'split-type pseudo-Voigt (Toraya, 1986)'
_pd_proc_ls_pref_orient_corr    
;
spherical harmonics expansion up to the 6th order 
(Ahtee et al., 1989; Jarvinen, 1993)
;
_pd_proc_ls_background_function   
 'Chebyshev polynomial up to the 5th order'

_pd_proc_ls_prof_R_factor         0.0285
_pd_proc_ls_prof_wR_factor        0.0376
_pd_proc_ls_prof_wR_expected      0.0229

_refine_special_detail            ?

_refine_ls_R_I_factor                0.0595
_refine_ls_structure_factor_coef     Inet
_refine_ls_matrix_type               fullcycle
_refine_ls_weighting_scheme          sigma
_refine_ls_hydrogen_treatment        noref
_refine_ls_extinction_method         none
_refine_ls_extinction_coef           ?
_refine_ls_number_parameters         175
_refine_ls_number_restraints         107
_refine_ls_number_constraints        0 

# The following item is the same as CHI, the square root of 'CHI squared'
_refine_ls_goodness_of_fit_all       1.6423

_refine_ls_restrained_S_all          ?
_refine_ls_restrained_S_obs          ?
_refine_ls_shift/su_max              0.004
_refine_ls_shift/su_mean             0.001
_refine_diff_density_max             0.40 
_refine_diff_density_min            -0.47 
_refine_diff_density_rms             0.27 

# The following four items apply to angular dispersive measurements.
# 2theta minimum, maximum and increment (in degrees) are for the 
# intensities used in the refinement.
_pd_proc_2theta_range_min            3.003
_pd_proc_2theta_range_max            75.015
_pd_proc_2theta_range_inc            0.017
_pd_proc_wavelength                  1.5418

_pd_block_diffractogram_id   PPZ   # The id used for the block
                                   # containing the powder 
                                   # pattern profile (section 11).

# Give appropriate details in the next two text fields.
_pd_proc_info_excluded_regions    none
_pd_proc_info_data_reduction      ?

#==============================================================================
# 9. ATOMIC COORDINATES AND DISPLACEMENT PARAMETERS
 
loop_ 
 _atom_site_label 
 _atom_site_type_symbol 
 _atom_site_fract_x 
 _atom_site_fract_y 
 _atom_site_fract_z 
 _atom_site_U_iso_or_equiv 
 _atom_site_adp_type 
 _atom_site_occupancy 
 _atom_site_symmetry_multiplicity 
 _atom_site_calc_flag 
 _atom_site_refinement_flags 
 _atom_site_disorder_assembly 
 _atom_site_disorder_group 
Cl1 Cl 0.1634(6) 0.48170(18) 1.2573(7) 0.063(2) Uiso 1 1 d . . . 
O1 O 0.8097(14) 0.3813(4) 0.7763(16) 0.068(5) Uiso 1 1 d . . . 
O2 O 0.2116(15) 0.1245(4) 0.6484(17) 0.077(5) Uiso 1 1 d . . . 
O3 O 0.4857(14) 0.1326(4) 0.5274(18) 0.076(5) Uiso 1 1 d . . . 
O4 O 0.7405(13) 0.0337(4) 0.5076(17) 0.066(5) Uiso 1 1 d . . . 
O5 O 0.6120(14) 0.0716(4) 0.1939(17) 0.075(5) Uiso 1 1 d . . . 
O6 O 0.8799(15) 0.2219(4) -0.0277(19) 0.074(5) Uiso 1 1 d . . . 
N1 N 0.5820(17) 0.3172(5) 0.642(2) 0.066(6) Uiso 1 1 d . . . 
C1 C 0.305(2) 0.4471(6) 1.120(3) 0.083(8) Uiso 1 1 d . . . 
C2 C 0.242(2) 0.4246(6) 0.896(3) 0.086(8) Uiso 1 1 d . . . 
H2 H 0.1269 0.4291 0.8176 0.103 Uiso 1 1 calc . . . 
C3 C 0.354(2) 0.3960(6) 0.797(3) 0.082(8) Uiso 1 1 d . . . 
H3 H 0.3098 0.3795 0.6528 0.098 Uiso 1 1 calc . . . 
C4 C 0.533(2) 0.3909(6) 0.904(3) 0.076(8) Uiso 1 1 d . . . 
C5 C 0.601(2) 0.4148(6) 1.122(3) 0.075(8) Uiso 1 1 d . . . 
H5 H 0.7210 0.4126 1.1931 0.090 Uiso 1 1 calc . . . 
C6 C 0.483(2) 0.4427(6) 1.231(3) 0.084(8) Uiso 1 1 d . . . 
H6 H 0.5241 0.4581 1.3778 0.101 Uiso 1 1 calc . . . 
C7 C 0.651(2) 0.3621(6) 0.783(3) 0.072(8) Uiso 1 1 d . . . 
C8 C 0.412(2) 0.2835(6) 0.634(3) 0.077(8) Uiso 1 1 d . . . 
C9 C 0.271(2) 0.2898(6) 0.778(3) 0.071(8) Uiso 1 1 d . . . 
H9A H 0.3126 0.3196 0.8815 0.107 Uiso 1 1 calc . . . 
H9B H 0.2473 0.2587 0.8658 0.107 Uiso 1 1 calc . . . 
H9C H 0.1589 0.2953 0.6797 0.107 Uiso 1 1 calc . . . 
C10 C 0.402(2) 0.2449(6) 0.464(3) 0.075(8) Uiso 1 1 d . . . 
C11 C 0.573(2) 0.2533(6) 0.370(3) 0.081(8) Uiso 1 1 d . . . 
C12 C 0.681(2) 0.2979(6) 0.483(3) 0.077(8) Uiso 1 1 d . . . 
C13 C 0.853(2) 0.3160(6) 0.422(3) 0.084(8) Uiso 1 1 d . . . 
H13 H 0.9230 0.3460 0.4967 0.101 Uiso 1 1 calc . . . 
C14 C 0.923(2) 0.2906(6) 0.253(3) 0.078(8) Uiso 1 1 d . . . 
H14 H 1.0383 0.3035 0.2130 0.094 Uiso 1 1 calc . . . 
C15 C 0.818(2) 0.2448(6) 0.143(3) 0.083(8) Uiso 1 1 d . . . 
C16 C 0.643(2) 0.2275(6) 0.197(3) 0.086(8) Uiso 1 1 d . . . 
H16 H 0.5705 0.1984 0.1176 0.103 Uiso 1 1 calc . . . 
C17 C 0.829(2) 0.1680(6) -0.103(3) 0.069(8) Uiso 1 1 d . . . 
H17A H 0.8924 0.1611 -0.2286 0.103 Uiso 1 1 calc . . . 
H17B H 0.6977 0.1611 -0.1533 0.103 Uiso 1 1 calc . . . 
H17C H 0.8612 0.1456 0.0242 0.103 Uiso 1 1 calc . . . 
C18 C 0.254(2) 0.1959(7) 0.419(3) 0.084(8) Uiso 1 1 d . . . 
H18A H 0.2240 0.1889 0.2527 0.101 Uiso 1 1 calc . . . 
H18B H 0.1431 0.2027 0.4755 0.101 Uiso 1 1 calc . . . 
C19 C 0.321(2) 0.1466(6) 0.539(3) 0.079(8) Uiso 1 1 d . . . 
C20 C 0.483(2) 0.0766(6) 0.536(3) 0.085(8) Uiso 1 1 d . . . 
H20A H 0.3607 0.0591 0.4722 0.102 Uiso 1 1 calc . . . 
H20B H 0.5090 0.0665 0.6969 0.102 Uiso 1 1 calc . . . 
C21 C 0.623(2) 0.0588(6) 0.402(3) 0.088(8) Uiso 1 1 d . . . 
N2 N 0.8327(18) 0.0228(5) -0.013(2) 0.077(6) Uiso 1 1 d . . . 
H2A H 0.7519 0.0347 0.0682 0.092 Uiso 1 1 calc . . . 
H2B H 0.7925 0.0266 -0.1646 0.092 Uiso 1 1 calc . . . 
C22 C 0.833(2) -0.0328(6) 0.031(3) 0.079(8) Uiso 1 1 d . . . 
H22A H 0.7170 -0.0521 -0.0451 0.095 Uiso 1 1 calc . . . 
H22B H 0.8390 -0.0380 0.1964 0.095 Uiso 1 1 calc . . . 
C23 C 1.014(2) 0.0555(6) 0.049(3) 0.085(8) Uiso 1 1 d . . . 
H23A H 1.0399 0.0604 0.2168 0.102 Uiso 1 1 calc . . . 
H23B H 1.0083 0.0899 -0.0174 0.102 Uiso 1 1 calc . . . 
 
_geom_special_details 
; 
 All esds (except the esd in the dihedral angle between two l.s. planes) 
 are estimated using the full covariance matrix.  The cell esds are taken 
 into account individually in the estimation of esds in distances, angles 
 and torsion angles; correlations between esds in cell parameters are only 
 used when they are defined by crystal symmetry.  An approximate (isotropic) 
 treatment of cell esds is used for estimating esds involving l.s. planes. 
; 
 
loop_ 
 _geom_bond_atom_site_label_1 
 _geom_bond_atom_site_label_2 
 _geom_bond_distance 
 _geom_bond_site_symmetry_2 
 _geom_bond_publ_flag 
Cl1 C1 1.744(18) . ? 
O1 C7 1.215(19) . ? 
O2 C19 1.19(2) . ? 
O3 C19 1.33(2) . ? 
O3 C20 1.436(19) . ? 
O4 C21 1.245(19) . ? 
O5 C21 1.252(19) . ? 
O6 C15 1.33(2) . ? 
O6 C17 1.430(17) . ? 
N1 C12 1.40(2) . ? 
N1 C7 1.399(18) . ? 
N1 C8 1.413(19) . ? 
C1 C6 1.40(2) . ? 
C1 C2 1.41(2) . ? 
C2 C3 1.37(3) . ? 
C2 H2 0.93 . ? 
C3 C4 1.40(2) . ? 
C3 H3 0.93 . ? 
C4 C5 1.40(2) . ? 
C4 C7 1.47(2) . ? 
C5 C6 1.43(3) . ? 
C5 H5 0.93 . ? 
C6 H6 0.93 . ? 
C8 C10 1.38(2) . ? 
C8 C9 1.46(2) . ? 
C9 H9A 0.96 . ? 
C9 H9B 0.96 . ? 
C9 H9C 0.96 . ? 
C10 C11 1.45(2) . ? 
C10 C18 1.53(2) . ? 
C11 C12 1.40(2) . ? 
C11 C16 1.40(2) . ? 
C12 C13 1.39(2) . ? 
C13 C14 1.38(2) . ? 
C13 H13 0.93 . ? 
C14 C15 1.41(2) . ? 
C14 H14 0.93 . ? 
C15 C16 1.39(2) . ? 
C16 H16 0.93 . ? 
C17 H17A 0.96 . ? 
C17 H17B 0.96 . ? 
C17 H17C 0.96 . ? 
C18 C19 1.55(2) . ? 
C18 H18A 0.97 . ? 
C18 H18B 0.97 . ? 
C20 C21 1.51(3) . ? 
C20 H20A 0.97 . ? 
C20 H20B 0.97 . ? 
N2 C22 1.45(2) . ? 
N2 C23 1.469(19) . ? 
N2 H2A 0.90 . ? 
N2 H2B 0.90 . ? 
C22 C23 1.48(3) 2_755 ? 
C22 H22A 0.97 . ? 
C22 H22B 0.97 . ? 
C23 C22 1.48(3) 2_755 ? 
C23 H23A 0.97 . ? 
C23 H23B 0.97 . ? 
 
loop_ 
 _geom_angle_atom_site_label_1 
 _geom_angle_atom_site_label_2 
 _geom_angle_atom_site_label_3 
 _geom_angle 
 _geom_angle_site_symmetry_1 
 _geom_angle_site_symmetry_3 
 _geom_angle_publ_flag 
C19 O3 C20 112.5(11) . . ? 
C15 O6 C17 125.4(12) . . ? 
C12 N1 C7 122.8(13) . . ? 
C12 N1 C8 108.3(12) . . ? 
C7 N1 C8 128.8(14) . . ? 
C6 C1 C2 120.0(16) . . ? 
C6 C1 Cl1 119.4(12) . . ? 
C2 C1 Cl1 120.5(13) . . ? 
C3 C2 C1 119.0(15) . . ? 
C3 C2 H2 120.5 . . ? 
C1 C2 H2 120.5 . . ? 
C2 C3 C4 122.1(14) . . ? 
C2 C3 H3 118.9 . . ? 
C4 C3 H3 118.9 . . ? 
C5 C4 C3 119.9(15) . . ? 
C5 C4 C7 120.3(14) . . ? 
C3 C4 C7 119.8(13) . . ? 
C4 C5 C6 118.3(14) . . ? 
C4 C5 H5 120.9 . . ? 
C6 C5 H5 120.9 . . ? 
C1 C6 C5 120.5(14) . . ? 
C1 C6 H6 119.8 . . ? 
C5 C6 H6 119.7 . . ? 
O1 C7 N1 116.5(14) . . ? 
O1 C7 C4 119.5(13) . . ? 
N1 C7 C4 123.2(13) . . ? 
C10 C8 N1 108.6(14) . . ? 
C10 C8 C9 126.3(14) . . ? 
N1 C8 C9 125.1(14) . . ? 
C8 C9 H9A 109.5 . . ? 
C8 C9 H9B 109.5 . . ? 
H9A C9 H9B 109.5 . . ? 
C8 C9 H9C 109.5 . . ? 
H9A C9 H9C 109.5 . . ? 
H9B C9 H9C 109.5 . . ? 
C8 C10 C11 107.3(13) . . ? 
C8 C10 C18 126.3(15) . . ? 
C11 C10 C18 125.3(15) . . ? 
C12 C11 C16 118.8(15) . . ? 
C12 C11 C10 107.4(14) . . ? 
C16 C11 C10 133.7(14) . . ? 
C13 C12 N1 131.8(14) . . ? 
C13 C12 C11 119.8(16) . . ? 
N1 C12 C11 108.3(14) . . ? 
C14 C13 C12 121.8(14) . . ? 
C14 C13 H13 119.1 . . ? 
C12 C13 H13 119.1 . . ? 
C13 C14 C15 118.6(15) . . ? 
C13 C14 H14 120.7 . . ? 
C15 C14 H14 120.7 . . ? 
O6 C15 C16 120.8(13) . . ? 
O6 C15 C14 118.8(14) . . ? 
C16 C15 C14 120.0(16) . . ? 
C15 C16 C11 120.8(14) . . ? 
C15 C16 H16 119.6 . . ? 
C11 C16 H16 119.6 . . ? 
O6 C17 H17A 109.5 . . ? 
O6 C17 H17B 109.5 . . ? 
H17A C17 H17B 109.5 . . ? 
O6 C17 H17C 109.5 . . ? 
H17A C17 H17C 109.5 . . ? 
H17B C17 H17C 109.5 . . ? 
C10 C18 C19 112.1(13) . . ? 
C10 C18 H18A 109.2 . . ? 
C19 C18 H18A 109.2 . . ? 
C10 C18 H18B 109.2 . . ? 
C19 C18 H18B 109.2 . . ? 
H18A C18 H18B 107.9 . . ? 
O2 C19 O3 124.2(14) . . ? 
O2 C19 C18 112.4(15) . . ? 
O3 C19 C18 123.3(14) . . ? 
O3 C20 C21 111.6(13) . . ? 
O3 C20 H20A 109.3 . . ? 
C21 C20 H20A 109.3 . . ? 
O3 C20 H20B 109.3 . . ? 
C21 C20 H20B 109.3 . . ? 
H20A C20 H20B 108.0 . . ? 
O4 C21 O5 125.9(16) . . ? 
O4 C21 C20 117.8(14) . . ? 
O5 C21 C20 116.2(14) . . ? 
C22 N2 C23 114.3(13) . . ? 
C22 N2 H2A 108.7 . . ? 
C23 N2 H2A 108.7 . . ? 
C22 N2 H2B 108.7 . . ? 
C23 N2 H2B 108.7 . . ? 
H2A N2 H2B 107.6 . . ? 
N2 C22 C23 115.0(14) . 2_755 ? 
N2 C22 H22A 108.5 . . ? 
C23 C22 H22A 108.6 2_755 . ? 
N2 C22 H22B 108.5 . . ? 
C23 C22 H22B 108.5 2_755 . ? 
H22A C22 H22B 107.5 . . ? 
N2 C23 C22 113.6(13) . 2_755 ? 
N2 C23 H23A 108.9 . . ? 
C22 C23 H23A 108.8 2_755 . ? 
N2 C23 H23B 108.8 . . ? 
C22 C23 H23B 108.8 2_755 . ? 
H23A C23 H23B 107.7 . . ? 

loop_ 
 _geom_hbond_atom_site_label_D 
 _geom_hbond_atom_site_label_H 
 _geom_hbond_atom_site_label_A 
 _geom_hbond_distance_DH 
 _geom_hbond_distance_HA 
 _geom_hbond_distance_DA 
 _geom_hbond_angle_DHA 
 _geom_hbond_site_symmetry_A 
N2 H2A O5     0.90   1.74  2.619(17)   166     .
N2 H2B O4     0.90   1.91  2.799(15)   172   1_554
C2  H2  O1    0.93   2.46  3.202(19)   137   1_455
C17 H17B O3   0.96   2.29  3.098(19)   141   1_554
C20 H20A O4   0.97   2.40  3.055(18)   124   2_656
C22 H22A O5   0.97   2.44  3.362(19)   159   2_655
C22 H22B O2   0.97   2.40  3.020(19)   121   2_656

_publcif_info_exptl_table_max_cols 5
_publcif_info_exptl_table_use_headnotes n
loop_
_publcif_info_tables.block_id
_publcif_info_tables.reference_item
"{973fdfa7-3053-4249-b881-d5da5d4637f0}" "_publcif_info_datablock.publ_exptl"
"{9a9228c2-4b53-46ea-94d1-4b03e2b0fcb9}" "_geom_hbond_atom_site_label_D"
"{e093e25f-2a36-48ef-9bd1-f4dc1f006a1a}" "_geom_hbond_atom_site_label_D"
"{ed5bbe18-2711-4426-9321-43df597dbc10}" "_geom_hbond_atom_site_label_D"

loop_
_publcif_info_cif.paper_type
 CB

loop_
_publcif_info_datablock.id
_publcif_info_datablock.publ_exptl
_publcif_info_datablock.publ_geom
_publcif_info_datablock.structure
'{973fdfa7-3053-4249-b881-d5da5d4637f0}' ? ? ?
'{9a9228c2-4b53-46ea-94d1-4b03e2b0fcb9}' y y y
'{61bf0902-c4bf-4da6-a11a-6907fd6792bf}' y y y
'{20198229-c910-4c2c-b485-924cbf360217}' y y y
'{e093e25f-2a36-48ef-9bd1-f4dc1f006a1a}' y y y
'{ed5bbe18-2711-4426-9321-43df597dbc10}' y y y

loop_
_publcif_info_exptl_table_extra_item
?

loop_
_publcif_info_exptl_table_header_item
?
