# Supplementary material for: Acemetacin cocrystals and salts: structure solution from powder X-ray data and form selection of the piperazine salt
Source: IUCrJ. 2014 Feb 28;1(Pt 2):136–50. doi: 10.1107/S2052252514004229 (PMC4062091; doi:10.1107/S2052252514004229)
Supplement: Supplementary file 2 [file m-01-00136-ACM-INAsup2.hkl]

#==============================================================================
data_ACM-INA
#==============================================================================
# h,k,l, Fc-squared, Fo-squared, sigma(Fo-squared) and status flag 
#==============================================================================

_shelx_refln_list_code          4 
_shelx_F_calc_maximum      126.39 
_exptl_crystal_F_000       560.00 
_reflns_d_resolution_high  0.8001 
 
loop_ 
 _symmetry_equiv_pos_as_xyz 
 'x, y, z' 
 '-x, y+1/2, -z' 
 
_cell_length_a    11.8900 
_cell_length_b     4.9621 
_cell_length_c    21.4281 
_cell_angle_alpha  90.000 
_cell_angle_beta   90.663 
_cell_angle_gamma  90.000 
 
_shelx_F_squared_multiplier     1.000 
 
loop_ 
 _refln_index_h 
 _refln_index_k 
 _refln_index_l 
 _refln_F_squared_calc 
 _refln_F_squared_meas 
 _refln_F_squared_sigma 
 _refln_observed_status 
   8  -5   0        8.42      -13.63     13.63 o 
   0  -4   0       50.95       43.50      4.22 o 
   1  -4   0       30.11       32.39      6.82 o 
   2  -4   0       31.39       34.10      9.46 o 
   3  -4   0       43.63       43.59     12.32 o 
   4  -4   0       31.07       20.01      9.55 o 
   5  -4   0      118.37      151.10     23.17 o 
   6  -4   0      172.98      211.66     28.89 o 
   7  -4   0       57.30       73.29     19.47 o 
   8  -4   0        9.04       39.79     16.63 o 
   9  -4   0       17.32        3.10     12.93 o 
  10  -4   0       19.92       27.39     21.10 o 
  11  -4   0        0.13      -15.68     15.68 o 
   1  -3   0      219.07      219.61      9.28 o 
   2  -3   0       52.87       51.71      4.50 o 
   3  -3   0       89.25       86.35      8.13 o 
   4  -3   0       58.05       38.83     11.57 o 
   5  -3   0      176.21      187.08     23.66 o 
   6  -3   0       39.86       67.35     16.59 o 
   7  -3   0       26.02       20.82     16.35 o 
   8  -3   0        8.01       24.53     15.59 o 
   9  -3   0       13.05       11.36     14.25 o 
  10  -3   0       61.22       83.33     24.67 o 
  11  -3   0       23.05       23.28     16.68 o 
  12  -3   0        2.57        3.15     15.29 o 
  13  -3   0        0.07       22.21     18.39 o 
   0  -2   0     2555.34     2651.98     38.60 o 
   1  -2   0     1746.52     1748.80     22.44 o 
   2  -2   0       22.62       22.72      3.51 o 
   3  -2   0      119.80      127.24      8.58 o 
   4  -2   0      515.73      516.05     19.13 o 
   5  -2   0      338.84      339.46     29.56 o 
   6  -2   0      709.50      742.39     45.94 o 
   7  -2   0       76.67       82.77     18.18 o 
   8  -2   0       19.60       22.84     12.53 o 
   9  -2   0       21.78       16.16     11.48 o 
  10  -2   0      124.09       99.83     23.12 o 
  11  -2   0       21.73       14.13     16.87 o 
  12  -2   0        6.57        4.16     11.56 o 
  13  -2   0       17.83       26.80     17.91 o 
  14  -2   0        0.83        5.62     16.55 o 
   1  -1   0      856.37      812.37     17.05 o 
   2  -1   0     1935.86     1841.28     24.93 o 
   3  -1   0     6299.96     6084.17     55.73 o 
   4  -1   0       37.09       31.03     10.47 o 
   5  -1   0     1024.99     1099.54     47.54 o 
   6  -1   0     1535.04     1594.39     61.98 o 
   7  -1   0       82.82      104.95     19.72 o 
   8  -1   0        6.32        9.75      9.16 o 
   9  -1   0        0.46        6.04     11.81 o 
  10  -1   0       16.07       22.13     13.21 o 
  11  -1   0       19.81       -4.92     13.28 o 
  12  -1   0       42.75       46.20     19.62 o 
  13  -1   0       17.26        6.67     14.66 o 
  14  -1   0        5.77       15.73     16.12 o 
   2   0   0      293.99      250.77     13.08 o 
   3   0   0    15975.52    15076.25    121.29 o 
   4   0   0     1113.16     1032.98     37.60 o 
   5   0   0      123.55      138.11     16.51 o 
   6   0   0      712.46      745.52     39.75 o 
   7   0   0        7.04       -1.07      8.47 o 
   8   0   0      221.25      225.79     26.99 o 
   9   0   0      244.70      256.85     29.98 o 
  10   0   0       74.11       93.37     20.98 o 
  11   0   0      138.36      114.41     24.56 o 
  12   0   0        7.74       22.43     14.87 o 
  13   0   0       84.82       84.65     25.75 o 
  14   0   0        0.74       -8.82     15.27 o 
   1   1   0      853.85      788.15     21.86 o 
   2   1   0     1946.41     1972.09     35.67 o 
   3   1   0     6298.85     6161.96     49.12 o 
   4   1   0       37.50       37.12      5.44 o 
   5   1   0     1039.46     1066.78     28.06 o 
   6   1   0     1531.21     1583.68     52.99 o 
   7   1   0       83.19      108.30     16.28 o 
   8   1   0        6.30        3.71      7.54 o 
   9   1   0        0.54        9.83      9.69 o 
  10   1   0       14.74       18.51     12.03 o 
  11   1   0       18.51       40.84     19.06 o 
  12   1   0       41.38      101.61     22.89 o 
  13   1   0       17.78       30.50     15.39 o 
  14   1   0        5.45      -14.92     14.92 o 
   0   2   0     2575.60     2522.85     36.33 o 
   1   2   0     1756.41     1677.60     37.97 o 
   2   2   0       20.79       20.17      3.14 o 
   3   2   0      115.80      111.05      7.08 o 
   4   2   0      513.22      493.36     16.07 o 
   5   2   0      332.68      342.64     14.76 o 
   6   2   0      699.28      707.25     32.78 o 
   7   2   0       76.88       67.24     12.10 o 
   8   2   0       20.12       34.60      9.80 o 
   9   2   0       21.43        4.90      8.25 o 
  10   2   0      123.16      105.31     19.49 o 
  11   2   0       21.88        9.13     10.25 o 
  12   2   0        6.49       -8.71      9.16 o 
  13   2   0       17.86       14.04     12.97 o 
   4   3   0       57.48       67.60      8.26 o 
   5   3   0      176.14      168.27      8.11 o 
   6   3   0       38.64       43.05      6.88 o 
   7   3   0       24.74       21.70      7.03 o 
   8   3   0        7.41        7.43      6.77 o 
   0   4   0       50.27       54.99     15.85 o 
   1   4   0       29.93       24.30      8.94 o 
   2   4   0       30.84       41.56     10.01 o 
   3   4   0       43.14       39.14     13.16 o 
   4   4   0       29.93       21.24     11.48 o 
   1   5   0        3.49        8.43     13.99 o 
   2   5   0       23.73       56.83     13.10 o 
   3   5   0        9.33       -4.23     13.72 o 
   4   5   0        6.56       10.26     11.25 o 
   5   5   0       40.05       45.63     16.90 o 
   6   5   0       17.93        5.07      9.33 o 
   7   5   0       10.69       27.99     14.71 o 
   0   6   0       97.50       99.59     26.41 o 
   1   6   0        3.98        2.66     19.97 o 
   2   6   0        5.29        8.63     13.24 o 
   3   6   0        2.16       19.69     14.88 o 
  -8  -5   1        0.87      -16.54     16.54 o 
   8  -5   1        4.24       18.04     11.99 o 
 -11  -4   1       27.01       25.26     15.97 o 
 -10  -4   1       24.49       41.00     21.73 o 
  -9  -4   1        0.34       -4.64     14.55 o 
  -8  -4   1       18.89       22.28     12.45 o 
  -7  -4   1        5.57       -5.07     11.70 o 
  -6  -4   1       31.86       43.41     16.31 o 
  -5  -4   1       88.48       72.58     16.29 o 
  -4  -4   1       10.49        8.61      8.16 o 
  -3  -4   1       69.86       83.45     15.43 o 
  -2  -4   1       39.89       49.93     11.34 o 
  -1  -4   1       36.34       30.18      7.17 o 
   0  -4   1       63.05       57.73      3.35 o 
   1  -4   1       46.32       55.01      5.35 o 
   2  -4   1      114.11      103.31     14.40 o 
   3  -4   1       13.25       21.46     10.14 o 
   4  -4   1       34.57       44.09     13.48 o 
   5  -4   1       90.61      126.25     21.28 o 
   6  -4   1       11.21        7.08      9.54 o 
   7  -4   1        4.34       13.91     13.89 o 
   8  -4   1        5.28       31.49     15.58 o 
   9  -4   1       48.90       60.57     24.05 o 
  10  -4   1        4.50       29.27     20.27 o 
  11  -4   1        5.83       -1.69     17.14 o 
 -13  -3   1        2.92      -16.95     16.95 o 
 -12  -3   1        0.51       18.87     17.97 o 
 -11  -3   1       12.21       23.60     15.50 o 
 -10  -3   1       18.45        5.42     12.86 o 
  -9  -3   1       55.82       45.17     16.81 o 
  -8  -3   1      140.25      160.52     28.80 o 
  -7  -3   1        2.95        4.37     10.11 o 
  -6  -3   1       65.83       67.31     16.95 o 
  -5  -3   1      242.11      306.59     30.52 o 
  -4  -3   1        2.78       -4.35      7.14 o 
  -3  -3   1      177.55      185.03     20.66 o 
  -2  -3   1      331.39      326.41     24.00 o 
  -1  -3   1      203.86      212.89     16.92 o 
   0  -3   1      484.63      539.48     14.29 o 
   1  -3   1       16.49       19.59      7.84 o 
   2  -3   1      133.39      151.85      7.57 o 
   3  -3   1      192.60      192.93     10.91 o 
   4  -3   1       49.12       44.16      6.16 o 
   5  -3   1      501.17      495.37     21.46 o 
   6  -3   1       20.98       -1.57      9.64 o 
   7  -3   1      117.15      103.16     22.04 o 
   8  -3   1      398.31      376.69     40.44 o 
   9  -3   1       56.21       67.00     20.11 o 
  10  -3   1       76.48       98.08     24.31 o 
  11  -3   1      138.52      173.17     32.73 o 
  12  -3   1        5.58       -4.19     17.75 o 
 -14  -2   1       21.00       74.24     25.01 o 
 -13  -2   1       15.84       30.31     18.79 o 
 -12  -2   1        6.15        7.99     16.16 o 
 -11  -2   1       95.70       96.16     24.05 o 
 -10  -2   1      111.38      100.17     23.60 o 
  -9  -2   1        1.86        6.85     11.89 o 
  -8  -2   1      258.11      252.22     32.66 o 
  -7  -2   1      191.24      173.16     25.36 o 
  -6  -2   1       49.28       55.36     14.83 o 
  -5  -2   1      534.15      549.45     37.11 o 
  -4  -2   1      309.03      360.57     27.75 o 
  -3  -2   1      304.13      315.84     24.18 o 
  -2  -2   1      163.19      169.59     15.88 o 
  -1  -2   1       41.32       36.55      7.49 o 
   0  -2   1      163.49      160.71      7.05 o 
   1  -2   1      579.42      564.32     14.60 o 
   2  -2   1      962.04      998.90     26.01 o 
   3  -2   1     1673.57     1652.72     30.81 o 
   4  -2   1      426.24      462.97     18.80 o 
   5  -2   1     1651.10     1635.12     46.71 o 
   6  -2   1      169.31      169.37     23.42 o 
   7  -2   1       67.94       62.56     17.00 o 
   8  -2   1      284.12      277.58     33.44 o 
   9  -2   1      285.32      332.30     38.86 o 
  10  -2   1      162.99      183.30     31.59 o 
  11  -2   1        3.22      -15.33     15.33 o 
  12  -2   1        5.86       10.90     18.50 o 
  13  -2   1        1.94       16.84     15.07 o 
  14  -2   1       17.06       15.77     13.83 o 
 -14  -1   1        9.48       15.57     16.48 o 
 -13  -1   1        1.41      -19.58     19.58 o 
 -12  -1   1       67.95       26.42     15.74 o 
 -11  -1   1        8.63       48.72     22.57 o 
 -10  -1   1      206.23      167.23     28.45 o 
  -9  -1   1      273.40      284.91     34.00 o 
  -8  -1   1       19.10       21.70     12.46 o 
  -7  -1   1      325.14      366.07     33.24 o 
  -6  -1   1      358.29      348.32     30.40 o 
  -5  -1   1       93.18       95.53     15.59 o 
  -4  -1   1      639.97      638.07     33.94 o 
  -3  -1   1     5528.88     5359.83     85.12 o 
  -2  -1   1      670.09      649.59     26.12 o 
  -1  -1   1     5697.66     5501.64     78.59 o 
   0  -1   1     7542.38     7541.19     87.23 o 
   1  -1   1      553.36      541.15      9.39 o 
   2  -1   1     3357.75     3232.03     29.30 o 
   3  -1   1     5905.17     5666.65     45.87 o 
   4  -1   1      283.73      276.02     14.61 o 
   5  -1   1      934.10      961.68     29.52 o 
   6  -1   1      401.17      394.20     31.86 o 
   7  -1   1       14.47       19.67     11.26 o 
   8  -1   1       26.41       15.03     10.71 o 
   9  -1   1       78.15       72.73     19.40 o 
  10  -1   1       35.91       29.51     14.10 o 
  11  -1   1      146.47      137.83     27.41 o 
  12  -1   1       31.81       26.70     16.25 o 
  13  -1   1       10.03        4.27     15.65 o 
  14  -1   1        3.21        7.40     15.06 o 
 -14   0   1        6.22        7.83     14.36 o 
 -13   0   1       31.25       18.77     14.83 o 
 -12   0   1        2.62        0.79     12.61 o 
 -11   0   1       56.86       48.50     18.65 o 
 -10   0   1        6.83        3.22     10.25 o 
  -9   0   1      187.45      208.49     27.76 o 
  -8   0   1      288.68      286.71     30.30 o 
  -7   0   1       80.24      109.64     18.17 o 
  -6   0   1     1549.51     1573.42     57.43 o 
  -5   0   1      803.95      725.77     35.93 o 
  -4   0   1      465.58      461.11     25.77 o 
  -3   0   1     7391.90     6688.21     82.96 o 
  -2   0   1     3902.34     4033.67     53.12 o 
   2   0   1      194.34      225.68     13.41 o 
   3   0   1      213.05      232.16     16.36 o 
   4   0   1     1195.59     1112.29     39.25 o 
   5   0   1     2508.66     2530.14     66.04 o 
   6   0   1      250.85      301.89     25.86 o 
   7   0   1      367.44      344.78     30.03 o 
   8   0   1      181.16      202.80     25.38 o 
   9   0   1      298.90      244.33     29.07 o 
  10   0   1      363.18      357.03     37.94 o 
  11   0   1       22.64       62.38     22.30 o 
  12   0   1        9.17       24.54     15.58 o 
  13   0   1       24.78       51.35     19.21 o 
  14   0   1       42.82       34.40     18.53 o 
 -14   1   1        9.73       16.41     20.21 o 
 -13   1   1        1.25      -15.78     15.78 o 
 -12   1   1       69.17       65.35     20.24 o 
 -11   1   1        8.47        5.04     10.50 o 
 -10   1   1      211.00      206.63     28.21 o 
  -9   1   1      271.89      232.00     27.37 o 
  -8   1   1       18.52       31.94     12.21 o 
  -7   1   1      326.51      342.67     27.90 o 
  -6   1   1      364.02      341.35     25.35 o 
  -5   1   1       86.73       85.58      8.52 o 
  -4   1   1      632.33      614.20     18.61 o 
  -3   1   1     5520.37     5374.54     45.34 o 
  -2   1   1      686.21      671.24     14.24 o 
  -1   1   1     5663.62     5307.06     59.79 o 
   0   1   1     7523.76     7296.24     54.08 o 
   1   1   1      555.15      544.44     10.06 o 
   2   1   1     3347.88     3269.58     46.63 o 
   3   1   1     5901.35     5880.00     74.56 o 
   4   1   1      283.10      274.94     13.07 o 
   5   1   1      934.17      978.78     37.89 o 
   6   1   1      402.19      389.47     26.63 o 
   7   1   1       13.38        9.71      8.32 o 
   8   1   1       25.30       14.58     11.29 o 
   9   1   1       75.67       99.89     19.24 o 
  10   1   1       34.75       14.43     10.63 o 
  11   1   1      148.16      131.02     24.27 o 
  12   1   1       31.41       32.99     14.34 o 
  13   1   1       10.05        6.50     14.22 o 
  14   1   1        3.43       24.76     15.59 o 
 -13   2   1       15.61        4.30      9.81 o 
 -12   2   1        6.14       36.89     14.95 o 
 -11   2   1       95.79      108.04     20.97 o 
 -10   2   1      110.90       95.82     18.45 o 
  -9   2   1        1.92       -3.76      8.84 o 
  -8   2   1      257.27      275.77     25.25 o 
  -7   2   1      192.05      203.78     20.11 o 
  -6   2   1       48.42       44.43      9.15 o 
  -5   2   1      532.40      548.19     18.38 o 
  -4   2   1      316.86      333.73     12.01 o 
  -3   2   1      313.01      307.76      9.06 o 
  -2   2   1      161.31      158.61     14.43 o 
  -1   2   1       45.33       40.20      6.96 o 
   0   2   1      157.63      131.97      9.47 o 
   1   2   1      575.55      569.60     15.06 o 
   2   2   1      938.87      949.62     15.08 o 
   3   2   1     1648.39     1673.06     39.47 o 
   4   2   1      428.58      449.00     15.07 o 
   5   2   1     1638.79     1600.88     32.56 o 
   6   2   1      162.50      153.13     15.90 o 
   7   2   1       71.31       45.85     10.72 o 
   8   2   1      280.95      270.10     25.31 o 
   9   2   1      282.60      273.45     27.70 o 
  10   2   1      165.20      132.50     21.52 o 
  11   2   1        3.39       12.48     11.68 o 
  12   2   1        5.80       11.29     10.33 o 
  13   2   1        1.98        6.86     10.10 o 
  -8   3   1      141.05      150.66     16.76 o 
  -7   3   1        3.43        7.06      4.08 o 
  -6   3   1       63.62       70.79      8.53 o 
  -5   3   1      243.87      265.57      8.78 o 
  -4   3   1        2.67        6.83      2.49 o 
  -2   3   1      330.99      323.39     22.31 o 
  -1   3   1      200.94      195.28     15.20 o 
   0   3   1      480.29      486.15     19.77 o 
   4   3   1       48.92       40.48      7.38 o 
   5   3   1      500.90      497.34     15.55 o 
   6   3   1       21.18       17.36      5.11 o 
   7   3   1      117.07      138.69     14.48 o 
   8   3   1      398.42      395.30     27.77 o 
  -4   4   1       10.94       19.98     12.50 o 
  -3   4   1       68.72       61.44     15.44 o 
  -2   4   1       41.06       47.87     10.42 o 
  -1   4   1       36.25       26.96      9.56 o 
   0   4   1       61.48       39.47     13.90 o 
   1   4   1       47.34       62.91     28.30 o 
   2   4   1      111.92      103.24     14.43 o 
   3   4   1       13.68        6.63      7.93 o 
   4   4   1       35.22       26.82     12.36 o 
  -7   5   1       11.65       21.34     10.44 o 
  -6   5   1       47.28       37.03     17.28 o 
  -5   5   1       16.11       -9.76      9.76 o 
  -4   5   1       38.48       38.56     15.70 o 
  -3   5   1       14.92       13.84     11.63 o 
  -2   5   1        2.36       -2.29      7.00 o 
  -1   5   1       24.77       32.42     12.79 o 
   0   5   1        1.24       53.24     63.04 o 
   1   5   1       28.37       29.86     15.63 o 
   2   5   1        4.47       -0.33      6.98 o 
   3   5   1       47.91       47.13     16.11 o 
   4   5   1       75.83       43.43     16.74 o 
   5   5   1        0.87        3.22      9.71 o 
   6   5   1        1.29      -13.71     13.71 o 
   7   5   1       40.62       49.42     16.09 o 
  -3   6   1        2.79       45.58     18.67 o 
  -2   6   1       12.85       24.45     12.82 o 
  -1   6   1       16.77       70.80     20.49 o 
   0   6   1       24.75       18.73     24.08 o 
   1   6   1        9.55        5.31      7.87 o 
   2   6   1       12.93       11.57     10.59 o 
   3   6   1       10.69        0.78     11.28 o 
  -8  -5   2        7.60       -8.56     11.70 o 
  -7  -5   2        1.02        5.34     11.60 o 
 -11  -4   2       19.01       40.64     19.66 o 
 -10  -4   2        0.59        1.19     12.63 o 
  -9  -4   2       36.23       35.81     17.87 o 
  -8  -4   2       42.56       30.06     14.70 o 
  -7  -4   2       52.00       29.07     12.91 o 
  -6  -4   2       69.06       62.19     17.32 o 
  -5  -4   2       23.41       12.43      9.98 o 
  -4  -4   2      107.15      133.80     21.03 o 
  -3  -4   2        2.54       12.22      9.49 o 
  -2  -4   2        1.96        1.02      5.15 o 
  -1  -4   2       18.28       31.21      7.58 o 
   0  -4   2       10.50       17.42      3.69 o 
   1  -4   2       59.17       62.74      9.37 o 
   2  -4   2       51.21       55.54      6.24 o 
   3  -4   2       42.66       53.60     12.85 o 
   4  -4   2       29.40        9.64      8.06 o 
   5  -4   2        9.07        8.83      9.09 o 
   6  -4   2       86.13      107.89     21.98 o 
   7  -4   2        8.61       20.46     12.71 o 
   8  -4   2       14.98       75.95     21.49 o 
   9  -4   2       32.08       27.03     16.15 o 
  10  -4   2       24.12       -4.85     14.30 o 
  11  -4   2       24.05      -11.89     17.34 o 
 -12  -3   2        2.54       -6.73     18.63 o 
 -11  -3   2       11.64       20.59     18.90 o 
 -10  -3   2       13.88        7.22     13.74 o 
  -9  -3   2       58.19       52.80     19.22 o 
  -8  -3   2        8.77        6.05     11.30 o 
  -7  -3   2       15.53       16.76     10.29 o 
  -6  -3   2       60.19       43.93     14.55 o 
  -5  -3   2       58.62       66.32     16.46 o 
  -4  -3   2       18.92       19.68      9.29 o 
  -3  -3   2      337.32      304.14     25.81 o 
  -2  -3   2       36.98       46.75     10.63 o 
  -1  -3   2      514.57      510.44     26.64 o 
   0  -3   2      248.79      253.63      7.28 o 
   1  -3   2       38.59       41.19      4.02 o 
   2  -3   2      458.06      455.70     13.70 o 
   3  -3   2        6.30        2.28      2.74 o 
   4  -3   2      322.80      354.36     17.27 o 
   5  -3   2        6.33        9.12      4.88 o 
   6  -3   2       44.88       43.47      8.11 o 
   7  -3   2      218.83      288.62     33.62 o 
   8  -3   2       37.99       52.83     19.46 o 
   9  -3   2       67.19       71.84     23.73 o 
  10  -3   2      185.05      222.65     35.49 o 
  11  -3   2        8.73       21.67     14.69 o 
  12  -3   2       10.66       -1.74     16.37 o 
 -14  -2   2       21.87       20.49     16.92 o 
 -13  -2   2        9.07      -10.87     12.53 o 
 -12  -2   2       25.27       20.22     13.60 o 
 -11  -2   2       42.60       47.47     19.60 o 
 -10  -2   2        0.84       -2.59     11.41 o 
  -9  -2   2      143.64      139.70     25.51 o 
  -8  -2   2      133.73       99.58     21.70 o 
  -7  -2   2       21.40       11.43     10.88 o 
  -6  -2   2       43.51       49.87     14.16 o 
  -5  -2   2      179.96      130.55     18.85 o 
  -4  -2   2      606.65      605.80     36.54 o 
  -3  -2   2      205.03      221.73     20.56 o 
  -2  -2   2       65.41       60.33     10.60 o 
  -1  -2   2      152.83      150.15     13.32 o 
   0  -2   2        1.97        1.25      1.38 o 
   1  -2   2      263.57      264.39      8.56 o 
   2  -2   2      396.04      396.49     11.99 o 
   3  -2   2      119.51      125.77      7.94 o 
   4  -2   2      736.09      726.58     25.68 o 
   5  -2   2      367.80      374.85     19.31 o 
   6  -2   2      253.44      252.43     17.45 o 
   7  -2   2      159.70      129.53     22.01 o 
   8  -2   2      263.62      256.73     31.75 o 
   9  -2   2       31.15       17.59     12.22 o 
  10  -2   2       23.75       18.37     16.26 o 
  11  -2   2       69.10       73.18     25.91 o 
  12  -2   2        9.59       32.40     18.63 o 
  13  -2   2       10.96       -0.26     10.48 o 
 -14  -1   2       21.82       29.53     20.88 o 
 -13  -1   2       12.55        9.68     16.58 o 
 -12  -1   2       21.84       26.36     15.79 o 
 -11  -1   2      147.84      156.18     29.41 o 
 -10  -1   2       47.73       18.49     13.98 o 
  -9  -1   2       32.99       11.91     12.35 o 
  -8  -1   2       36.18       13.37     11.49 o 
  -7  -1   2       18.49       11.16     10.28 o 
  -6  -1   2     1961.67     1949.89     70.33 o 
  -5  -1   2      204.98      219.31     14.43 o 
  -4  -1   2      378.38      390.13     16.53 o 
  -3  -1   2      383.41      366.29     13.82 o 
  -2  -1   2       12.35       20.63      3.79 o 
  -1  -1   2     2344.57     2249.91     37.15 o 
   0  -1   2     4966.10     5115.35     50.26 o 
   1  -1   2      857.51      877.66     13.89 o 
   2  -1   2     9709.57     9371.61     62.61 o 
   3  -1   2     1649.64     1727.16     56.74 o 
   4  -1   2     1333.12     1329.89     26.02 o 
   5  -1   2      576.05      554.04     27.55 o 
   6  -1   2     1400.09     1464.74     40.39 o 
   7  -1   2       13.20       12.94     10.45 o 
   8  -1   2       41.83       80.95     17.92 o 
   9  -1   2       19.64       22.15     13.06 o 
  10  -1   2      306.70      285.16     35.72 o 
  11  -1   2       18.28       13.48     12.08 o 
  12  -1   2       15.11      -15.06     15.06 o 
  13  -1   2        7.51       41.48     22.75 o 
  14  -1   2       18.65       72.79     29.29 o 
 -14   0   2       11.53       30.31     22.25 o 
 -13   0   2        2.49      -11.25     15.55 o 
 -12   0   2       24.24       23.04     15.05 o 
 -11   0   2       61.59       55.20     19.30 o 
 -10   0   2       23.88       18.74     13.02 o 
  -9   0   2       62.92       45.77     15.53 o 
  -8   0   2        0.62       -0.94     10.39 o 
  -7   0   2       17.22       14.71     10.01 o 
  -6   0   2      356.71      398.84     30.30 o 
  -5   0   2      227.94      222.05     20.88 o 
  -4   0   2      980.22     1019.68     39.27 o 
  -3   0   2     3129.72     3196.68     59.57 o 
  -2   0   2     9677.34     9588.15     87.95 o 
   2   0   2      232.46      231.00     14.42 o 
   3   0   2      682.19      696.47     28.00 o 
   4   0   2        2.73        5.62      7.36 o 
   5   0   2      289.76      244.81     15.90 o 
   6   0   2       11.17        4.47      9.83 o 
   7   0   2     1092.65     1131.86     53.56 o 
   8   0   2      201.02      240.82     27.48 o 
   9   0   2      273.23      245.32     29.82 o 
  10   0   2        4.68       -5.64     10.11 o 
  11   0   2        8.96       46.77     16.63 o 
  12   0   2       37.40       24.24     13.60 o 
  13   0   2        0.14       -7.01     14.44 o 
  14   0   2        9.53       18.05     14.71 o 
 -14   1   2       22.08       35.35     17.29 o 
 -13   1   2       12.70       -9.56     14.10 o 
 -12   1   2       21.02        6.24     10.36 o 
 -11   1   2      147.86      139.44     24.87 o 
 -10   1   2       46.05       47.73     14.33 o 
  -9   1   2       31.00       23.07     11.27 o 
  -8   1   2       34.73       42.96     13.00 o 
  -7   1   2       20.94       20.41      8.94 o 
  -6   1   2     1963.34     2077.12     61.77 o 
  -5   1   2      201.66      200.23     12.58 o 
  -4   1   2      369.10      362.13     14.40 o 
  -3   1   2      380.68      356.20     17.43 o 
  -2   1   2        9.52       13.75      4.04 o 
  -1   1   2     2303.92     2259.43     42.66 o 
   0   1   2     4944.30     4965.76     53.62 o 
   1   1   2      862.05      853.00     17.89 o 
   2   1   2     9722.75     9626.48     88.92 o 
   3   1   2     1643.97     1730.42     42.68 o 
   4   1   2     1339.85     1346.23     42.70 o 
   6   1   2     1399.39     1408.70     52.27 o 
   7   1   2       13.23       20.54     10.16 o 
   8   1   2       41.38       31.19     11.44 o 
   9   1   2       20.01       21.84     11.43 o 
  10   1   2      308.95      316.09     33.57 o 
  11   1   2       18.12       11.89     11.83 o 
  12   1   2       14.85        5.95     11.79 o 
  13   1   2        7.87       10.02     11.34 o 
  14   1   2       19.04       24.55     17.25 o 
 -13   2   2        9.39        4.05     10.53 o 
 -12   2   2       24.93       22.95     13.19 o 
 -11   2   2       42.62       48.35     16.05 o 
 -10   2   2        0.89       -3.47      8.31 o 
  -9   2   2      144.74      136.83     19.44 o 
  -8   2   2      132.65      100.30     15.81 o 
  -7   2   2       21.36       30.25      8.24 o 
  -6   2   2       43.35       36.77      8.60 o 
  -5   2   2      180.67      187.15     10.70 o 
  -4   2   2      611.14      638.21     16.16 o 
  -3   2   2      201.30      199.63      6.65 o 
  -2   2   2       63.53       53.42      9.45 o 
  -1   2   2      153.69      163.93     13.68 o 
   0   2   2        2.56        0.73      3.52 o 
   1   2   2      256.85      257.95     12.66 o 
   2   2   2      396.05      379.34     11.59 o 
   3   2   2      113.42      130.90     12.29 o 
   4   2   2      753.04      746.27     31.89 o 
   6   2   2      249.21      242.03     20.44 o 
   7   2   2      165.24      155.05     18.24 o 
   8   2   2      267.75      287.66     26.41 o 
   9   2   2       31.34       33.24     11.38 o 
  10   2   2       24.54       27.62     12.15 o 
  11   2   2       68.76       52.65     15.35 o 
  12   2   2        9.21       13.53     12.82 o 
  13   2   2       10.70       18.93     10.95 o 
  -8   3   2        8.98       -1.54      4.20 o 
  -7   3   2       16.36        9.67      4.64 o 
  -6   3   2       62.49       55.76      8.99 o 
  -5   3   2       58.03       78.97      9.10 o 
  -4   3   2       17.53       15.84      3.19 o 
  -2   3   2       36.51       18.20      6.87 o 
  -1   3   2      508.47      480.20     24.64 o 
   0   3   2      253.18      254.71     15.80 o 
   1   3   2       39.99       36.55      5.23 o 
   2   3   2      457.15      424.25     29.10 o 
   3   3   2        6.86        6.18      2.09 o 
   4   3   2      321.82      337.72      9.16 o 
   5   3   2        6.61        5.62      2.30 o 
   6   3   2       44.94       37.56      6.97 o 
   7   3   2      218.70      248.63     20.23 o 
   8   3   2       37.72       68.91     12.04 o 
  -4   4   2      107.76       97.56     21.05 o 
  -3   4   2        2.42        6.77      6.99 o 
  -2   4   2        1.80        2.06      5.68 o 
  -1   4   2       18.54       23.92      8.09 o 
   0   4   2       10.28       10.43      6.07 o 
   1   4   2       60.50       71.14     11.90 o 
   2   4   2       50.78       53.83     10.82 o 
   3   4   2       43.87       46.67     15.14 o 
   4   4   2       30.09       35.78     16.80 o 
  -7   5   2        1.04       20.77     13.24 o 
  -6   5   2        9.77        8.13     10.90 o 
  -5   5   2       24.10       22.98     13.14 o 
  -4   5   2       20.20       22.82     12.94 o 
  -3   5   2        9.74       27.76     14.79 o 
  -2   5   2       22.24       12.25     14.54 o 
  -1   5   2       17.62       14.26      8.86 o 
   0   5   2      108.20      102.41     16.20 o 
   1   5   2       28.29       24.90      9.42 o 
   2   5   2        1.31       -0.66      6.82 o 
   3   5   2       22.95       21.58     14.20 o 
   4   5   2       45.38       69.29     20.46 o 
   5   5   2       16.39        6.99      9.78 o 
   6   5   2        5.38        0.27      7.83 o 
   7   5   2       11.85       50.08     18.52 o 
  -3   6   2       12.64       16.46     14.15 o 
  -2   6   2       23.57       26.89     15.90 o 
  -1   6   2       23.96       -4.70     14.52 o 
   0   6   2       23.31       25.48     17.82 o 
   1   6   2        4.19       11.38     10.06 o 
   2   6   2        9.08      -13.38     13.38 o 
   3   6   2        1.77       11.34     13.96 o 
  -8  -5   3       18.45       43.54     20.94 o 
  -7  -5   3        2.88        8.57     15.08 o 
 -11  -4   3       22.25       19.16     16.53 o 
 -10  -4   3       26.90       16.31     13.63 o 
  -9  -4   3       37.35       14.33     12.44 o 
  -8  -4   3       10.87       -3.89     14.82 o 
  -7  -4   3       15.24        1.24     10.43 o 
  -6  -4   3       15.71       12.63     12.68 o 
  -5  -4   3        8.45       18.28     11.45 o 
  -4  -4   3       34.09       44.66     14.11 o 
  -3  -4   3       56.05       49.96     12.37 o 
  -2  -4   3       48.69       43.81     10.75 o 
  -1  -4   3        9.48        6.80      6.38 o 
   0  -4   3       98.13       95.64      8.35 o 
   1  -4   3       47.65       58.59      6.28 o 
   2  -4   3       81.22       77.19      7.92 o 
   3  -4   3       48.26       53.75      7.49 o 
   4  -4   3       40.36       33.10     11.77 o 
   5  -4   3       41.46       43.66     13.12 o 
   6  -4   3       28.53       37.97     15.18 o 
   7  -4   3      154.62      179.00     28.53 o 
   8  -4   3        4.45       31.15     16.86 o 
   9  -4   3       37.67       35.92     18.94 o 
  10  -4   3       24.58       25.40     22.88 o 
  11  -4   3       17.93       29.76     19.25 o 
 -12  -3   3       40.19       57.85     23.35 o 
 -11  -3   3        5.05        9.55     13.52 o 
 -10  -3   3        5.17       17.61     17.33 o 
  -9  -3   3       41.16       57.83     20.27 o 
  -8  -3   3        2.26        5.08     12.14 o 
  -7  -3   3      118.51      135.16     24.11 o 
  -6  -3   3      158.70      140.52     23.36 o 
  -5  -3   3       18.34       10.58     10.24 o 
  -4  -3   3       25.45       34.08     10.94 o 
  -3  -3   3       40.31       52.06     12.72 o 
  -2  -3   3        5.66       11.40      7.40 o 
  -1  -3   3       23.71       21.55      6.11 o 
   0  -3   3      237.00      238.92     10.31 o 
   1  -3   3      155.89      146.36      7.25 o 
   2  -3   3      306.73      319.37     11.91 o 
   3  -3   3      219.77      229.48     11.23 o 
   4  -3   3       61.15       67.06      8.59 o 
   5  -3   3       95.86       88.04     10.57 o 
   6  -3   3       18.80       28.17      9.15 o 
   7  -3   3      239.04      261.57     19.75 o 
   8  -3   3      230.28      241.83     33.07 o 
   9  -3   3       11.25      -14.35     14.51 o 
  10  -3   3      110.87      106.72     25.42 o 
  11  -3   3       39.27       63.60     22.63 o 
  12  -3   3        1.48       -3.53     12.22 o 
 -13  -2   3        9.33       -6.46     18.04 o 
 -12  -2   3       22.62       29.52     19.89 o 
 -11  -2   3        3.62       13.84     15.80 o 
 -10  -2   3      169.37      179.89     30.78 o 
  -9  -2   3        4.18        8.14     13.24 o 
  -8  -2   3       53.06       45.00     16.92 o 
  -7  -2   3       30.23       22.53     12.81 o 
  -6  -2   3       22.15       31.85     13.26 o 
  -5  -2   3      305.99      302.50     28.94 o 
  -4  -2   3      339.97      391.58     30.33 o 
  -3  -2   3      445.51      459.01     13.39 o 
  -2  -2   3      661.18      689.47     33.05 o 
  -1  -2   3       57.45       62.21      4.24 o 
   0  -2   3     1207.14     1177.35     25.85 o 
   1  -2   3      270.96      283.31     11.13 o 
   2  -2   3      325.82      345.42     11.71 o 
   3  -2   3     1499.97     1509.27     26.77 o 
   4  -2   3      400.78      435.15     19.67 o 
   5  -2   3      386.30      358.62     21.68 o 
   6  -2   3      639.23      623.96     27.45 o 
   7  -2   3       16.63        9.82      6.31 o 
   8  -2   3      133.88      117.62     22.00 o 
   9  -2   3       90.47       98.03     21.89 o 
  10  -2   3       98.22      104.46     24.41 o 
  11  -2   3       56.01       45.32     18.71 o 
  12  -2   3       16.21       30.76     19.18 o 
  13  -2   3       20.25       39.10     19.30 o 
 -14  -1   3       37.43       54.01     22.54 o 
 -13  -1   3       43.38       53.01     23.29 o 
 -12  -1   3       38.70        4.45     12.03 o 
 -11  -1   3       42.13       34.43     16.73 o 
 -10  -1   3       35.06       43.88     18.03 o 
  -9  -1   3       29.15       28.71     14.43 o 
  -8  -1   3      249.50      282.54     32.02 o 
  -7  -1   3      211.65      231.79     28.10 o 
  -6  -1   3       26.30       26.81     10.95 o 
  -5  -1   3      437.89      479.04     20.94 o 
  -4  -1   3      931.58      964.37     26.42 o 
  -3  -1   3     1335.97     1343.99     27.64 o 
  -2  -1   3     1839.38     1936.39     23.70 o 
  -1  -1   3     2323.30     2309.86     22.98 o 
   0  -1   3     2493.04     2429.17     20.99 o 
   1  -1   3      528.49      545.43     11.96 o 
   2  -1   3      524.48      550.07     16.49 o 
   3  -1   3      929.45      959.09     43.39 o 
   4  -1   3      878.12      839.97     35.73 o 
   5  -1   3      219.83      219.34     15.30 o 
   6  -1   3       60.97       61.62     10.14 o 
   7  -1   3       39.89       46.42      9.50 o 
   8  -1   3      132.77      122.47     21.83 o 
   9  -1   3       20.25        8.16     11.40 o 
  10  -1   3       30.58       32.54     15.84 o 
  11  -1   3       72.53       58.55     19.77 o 
  12  -1   3       17.38       20.03     14.39 o 
  13  -1   3       13.66        5.01     14.54 o 
  14  -1   3        7.15       12.15     15.10 o 
 -14   0   3        0.24       -6.49     13.17 o 
 -13   0   3       57.22       72.04     23.34 o 
 -12   0   3       60.82       53.58     18.78 o 
 -11   0   3       52.90       37.20     14.06 o 
 -10   0   3      352.55      306.55     35.44 o 
  -9   0   3      251.30      280.88     31.80 o 
  -8   0   3       12.21        4.85      8.77 o 
  -7   0   3       10.73        5.05      9.33 o 
  -6   0   3      297.83      322.64     28.01 o 
  -5   0   3     1099.18     1209.40     47.93 o 
  -4   0   3      662.96      620.77     31.73 o 
  -3   0   3      239.08      265.72     19.08 o 
  -2   0   3      539.30      511.53     22.21 o 
  -1   0   3     1110.72     1117.26     27.72 o 
   0   0   3      587.74      573.05     18.34 o 
   1   0   3     4165.99     4109.42     53.68 o 
   2   0   3     1812.04     1861.86     41.71 o 
   3   0   3      609.38      596.51     27.52 o 
   4   0   3     2967.56     2831.36     65.95 o 
   5   0   3      718.64      744.93     38.22 o 
   6   0   3     1224.28     1239.34     52.72 o 
   7   0   3       15.85       54.25     15.65 o 
   8   0   3      203.70      201.82     26.01 o 
   9   0   3       17.89       12.13     14.10 o 
  10   0   3        2.79       11.67      9.92 o 
  11   0   3       34.77       35.33     13.11 o 
  12   0   3       17.78        3.60     14.16 o 
  13   0   3        0.29      -15.97     16.11 o 
  14   0   3        3.42      -18.59     18.59 o 
 -14   1   3       37.27       36.00     18.41 o 
 -13   1   3       43.04       48.10     18.02 o 
 -12   1   3       38.28       28.08     13.12 o 
 -11   1   3       42.10       52.59     16.31 o 
 -10   1   3       34.04       16.64     12.08 o 
  -9   1   3       30.41       -0.87      8.79 o 
  -8   1   3      249.56      244.84     26.02 o 
  -7   1   3      213.22      195.44     21.95 o 
  -6   1   3       23.23       30.88     10.63 o 
  -5   1   3      442.27      461.09     26.95 o 
  -4   1   3      909.06      916.32     33.24 o 
  -3   1   3     1366.95     1375.00     35.15 o 
  -2   1   3     1797.52     1834.23     33.26 o 
   0   1   3     2541.69     2527.19     22.03 o 
   1   1   3      549.06      539.86     11.54 o 
   2   1   3      507.59      496.17     15.85 o 
   3   1   3      948.82      955.32     40.51 o 
   4   1   3      877.86      846.25     25.78 o 
   7   1   3       38.89       34.92     10.61 o 
   8   1   3      130.85      155.18     22.80 o 
   9   1   3       20.10       22.29     12.18 o 
  10   1   3       30.63       26.92     12.01 o 
  11   1   3       72.54       63.38     18.03 o 
  12   1   3       17.41       30.57     15.02 o 
  13   1   3       13.91       34.78     18.72 o 
  14   1   3        7.19       36.72     17.56 o 
 -13   2   3        9.42       -7.70     11.05 o 
 -12   2   3       22.77       -1.69     12.79 o 
 -11   2   3        3.85        2.02      9.06 o 
 -10   2   3      171.16      199.92     25.54 o 
  -9   2   3        3.79        2.62      6.22 o 
  -8   2   3       54.65       42.38     11.33 o 
  -7   2   3       30.88       25.97      7.98 o 
  -6   2   3       22.94       24.33      7.33 o 
  -5   2   3      307.84      309.05     13.73 o 
  -4   2   3      337.86      347.30     12.12 o 
  -3   2   3      445.08      440.60     10.39 o 
  -2   2   3      661.75      693.72     31.85 o 
  -1   2   3       57.43       66.14      9.77 o 
   0   2   3     1211.95     1208.22     34.14 o 
   1   2   3      271.83      273.30     15.32 o 
   2   2   3      329.15      325.72     16.21 o 
   3   2   3     1507.35     1461.18     43.33 o 
   4   2   3      404.67      440.27     25.79 o 
   7   2   3       18.49       22.47      9.74 o 
   8   2   3      137.91      123.52     18.12 o 
   9   2   3       90.05      103.27     18.91 o 
  10   2   3       95.59       65.21     15.59 o 
  11   2   3       57.09       90.07     21.27 o 
  12   2   3       16.39       25.16     14.67 o 
  13   2   3       20.46       10.05     15.28 o 
  -7   3   3      120.68      118.92     12.53 o 
  -6   3   3      156.45      152.38     13.67 o 
  -5   3   3       16.81       12.04      3.82 o 
  -2   3   3        6.59        3.10      5.44 o 
  -1   3   3       22.44       23.50      5.17 o 
   0   3   3      239.36      248.47     12.44 o 
   1   3   3      159.55      160.53      9.47 o 
   2   3   3      300.42      306.29     12.28 o 
   3   3   3      222.91      211.00     12.74 o 
   4   3   3       61.14       58.95      6.50 o 
   6   3   3       18.41       25.86      7.21 o 
   7   3   3      239.07      233.66     20.13 o 
   8   3   3      229.48      213.79     21.55 o 
   9   3   3       11.21       13.13      7.99 o 
  -4   4   3       34.06       47.05     15.92 o 
  -3   4   3       56.09       46.83     15.41 o 
  -2   4   3       48.90       45.46     10.22 o 
  -1   4   3        9.71        8.71      7.27 o 
   0   4   3       98.71       81.12     13.30 o 
   1   4   3       47.43       47.70     10.60 o 
   2   4   3       82.19       79.82     13.12 o 
   3   4   3       49.37       52.98     17.46 o 
   4   4   3       39.37      103.39     22.18 o 
  -7   5   3        2.86       25.68     12.90 o 
  -6   5   3        0.10        4.21      7.95 o 
  -5   5   3        6.53      -12.17     12.17 o 
  -4   5   3        4.21       10.84     12.16 o 
  -3   5   3        5.94       36.48     15.42 o 
  -2   5   3       35.26       28.87      9.99 o 
  -1   5   3       72.89       84.58     15.23 o 
   0   5   3       40.33       38.38     12.16 o 
   1   5   3       25.82        5.95     10.67 o 
   2   5   3       78.12       89.13     15.53 o 
   3   5   3       75.95       69.51     20.68 o 
   4   5   3       23.08       15.17     11.51 o 
   5   5   3       35.54       17.75     12.88 o 
   6   5   3       37.40       -0.65      9.07 o 
   7   5   3       23.74       30.34     15.04 o 
  -3   6   3        3.42        1.88      5.66 o 
  -2   6   3        9.30       19.32     12.16 o 
  -1   6   3        0.50       -9.90      9.90 o 
   0   6   3        4.11        2.74      8.45 o 
   1   6   3       15.17       11.86     15.38 o 
   2   6   3        5.09       -2.04     10.85 o 
   3   6   3       14.57       -0.10     13.19 o 
  -8  -5   4        2.72       21.39     15.28 o 
  -7  -5   4        4.13       18.08     11.69 o 
 -11  -4   4        5.89       11.68     15.31 o 
 -10  -4   4       33.73       41.77     21.04 o 
  -9  -4   4       22.18       48.90     19.49 o 
  -8  -4   4       10.65       14.61     14.02 o 
  -7  -4   4       22.43       15.04     12.99 o 
  -6  -4   4       43.43       29.41     14.07 o 
  -5  -4   4      148.51      173.91     26.15 o 
  -4  -4   4       15.79       22.36     11.65 o 
  -3  -4   4       14.87        5.05      7.03 o 
  -2  -4   4       28.04       25.23      9.71 o 
  -1  -4   4       31.23       25.45      8.68 o 
   0  -4   4       13.32       17.93     18.25 o 
   1  -4   4      102.81      116.08     11.04 o 
   2  -4   4       45.69       49.75      7.05 o 
   3  -4   4       65.04       51.62     13.84 o 
   4  -4   4       25.13       19.19      5.83 o 
   5  -4   4       58.19       48.41     14.35 o 
   6  -4   4      105.92       82.61     19.12 o 
   7  -4   4       30.59       49.40     18.47 o 
   8  -4   4       35.07       27.13     14.29 o 
   9  -4   4        8.38       23.92     15.80 o 
  10  -4   4        1.76       -1.52     15.00 o 
  11  -4   4       15.42       16.88     14.13 o 
 -12  -3   4        5.00       25.39     16.45 o 
 -11  -3   4        9.18       15.45     18.79 o 
 -10  -3   4       20.27       -5.15     14.36 o 
  -9  -3   4        8.88       -0.14     12.50 o 
  -8  -3   4       87.27       69.79     20.42 o 
  -7  -3   4       14.23        2.21     10.88 o 
  -6  -3   4       45.10       31.03     15.89 o 
  -5  -3   4       72.48       66.63     16.93 o 
  -4  -3   4       46.17       43.32     13.17 o 
  -3  -3   4      166.68      156.06     19.66 o 
  -2  -3   4       52.68       47.48     10.98 o 
  -1  -3   4       65.93       61.87     10.95 o 
   0  -3   4      121.09      119.83      6.92 o 
   1  -3   4       37.47       36.34      3.94 o 
   2  -3   4      271.84      281.82     11.74 o 
   3  -3   4       34.60       28.44      5.78 o 
   4  -3   4       53.23       62.95      8.87 o 
   5  -3   4        1.39        2.05      4.61 o 
   6  -3   4       16.22       30.08      8.20 o 
   7  -3   4       97.47       97.25     13.33 o 
   8  -3   4      463.64      463.10     28.50 o 
   9  -3   4      116.45      124.20     25.99 o 
  10  -3   4       61.87      104.62     27.10 o 
  11  -3   4       15.52        2.40     11.94 o 
  12  -3   4       18.54       11.48     14.83 o 
 -13  -2   4        5.30       11.66     14.77 o 
 -12  -2   4       68.24      130.46     29.14 o 
 -11  -2   4        2.93        4.09     13.94 o 
 -10  -2   4       31.43       27.00     16.72 o 
  -9  -2   4      198.68      241.78     33.86 o 
  -8  -2   4       93.82       63.48     18.21 o 
  -7  -2   4      154.87      141.09     23.96 o 
  -6  -2   4      417.56      407.00     36.33 o 
  -5  -2   4      515.41      543.31     21.12 o 
  -4  -2   4       18.89       21.65      5.51 o 
  -3  -2   4      771.56      791.05     19.38 o 
  -2  -2   4       49.59       59.79      5.11 o 
  -1  -2   4      102.76       96.82      6.70 o 
   0  -2   4      830.52      815.07     16.24 o 
   1  -2   4      470.03      479.41     15.40 o 
   2  -2   4      934.80      973.41     24.49 o 
   3  -2   4      233.94      253.13     13.85 o 
   4  -2   4      215.94      250.74     15.95 o 
   5  -2   4       91.03       78.03     10.02 o 
   6  -2   4      152.73      153.86     19.11 o 
   7  -2   4      272.82      293.02     21.12 o 
   8  -2   4      261.45      255.20     21.16 o 
   9  -2   4       56.43       57.66     18.16 o 
  10  -2   4      145.06      159.89     29.97 o 
  11  -2   4       59.53       56.29     22.82 o 
  12  -2   4       37.55       30.12     18.98 o 
  13  -2   4       25.49       22.24     16.14 o 
 -14  -1   4        1.17       18.78     22.15 o 
 -13  -1   4       32.55       18.93     17.43 o 
 -12  -1   4       24.16       21.29     15.54 o 
 -11  -1   4       13.15       22.53     17.72 o 
 -10  -1   4      670.87      621.00     52.96 o 
  -9  -1   4      361.48      394.56     40.35 o 
  -8  -1   4       65.11       71.89     18.49 o 
  -7  -1   4      107.74      114.43     20.46 o 
  -6  -1   4      229.10      241.00     26.58 o 
  -5  -1   4      295.53      309.47     17.29 o 
  -4  -1   4      273.98      278.41     15.56 o 
  -3  -1   4     2414.60     2511.12     39.91 o 
  -2  -1   4     1634.31     1712.64     23.80 o 
  -1  -1   4     1346.34     1368.39     19.34 o 
   0  -1   4     2443.78     2384.28     24.03 o 
   1  -1   4     5174.34     5159.72     38.81 o 
   2  -1   4      780.91      781.01     17.15 o 
   3  -1   4      137.57      156.28     11.02 o 
   4  -1   4      161.70      139.79     16.12 o 
   5  -1   4       53.18       65.99     13.34 o 
   6  -1   4      467.37      486.27     36.61 o 
   7  -1   4      301.21      325.26     22.01 o 
   8  -1   4       58.35       72.15     11.99 o 
   9  -1   4       50.23       88.83     21.37 o 
  10  -1   4        3.75       -2.12     12.88 o 
  11  -1   4       47.52       23.99     14.09 o 
  12  -1   4        6.01       -3.70     13.01 o 
  13  -1   4       23.88       -2.68     14.39 o 
  14  -1   4       10.24       28.76     18.56 o 
 -14   0   4        7.62       21.28     20.14 o 
 -13   0   4       46.42       88.15     25.08 o 
 -12   0   4      150.87      129.22     27.41 o 
 -11   0   4      422.28      516.08     48.81 o 
 -10   0   4       24.56       31.89     17.74 o 
  -9   0   4       62.95       84.08     18.81 o 
  -8   0   4        0.18       -0.83      8.23 o 
  -7   0   4      161.64      138.27     21.01 o 
  -6   0   4        0.04        8.51     11.10 o 
  -5   0   4      547.54      558.90     33.99 o 
  -4   0   4      256.05      246.94     21.37 o 
  -3   0   4     1388.07     1370.45     43.02 o 
  -2   0   4     2237.80     2369.00     49.64 o 
  -1   0   4        2.32        3.47      3.97 o 
   0   0   4       71.17       97.31      9.83 o 
   1   0   4        7.79       14.64      6.64 o 
   2   0   4     1545.00     1417.76     39.15 o 
   3   0   4     4520.99     4255.62     75.32 o 
   4   0   4        2.40        6.40      8.80 o 
   5   0   4     1579.07     1691.40     57.78 o 
   6   0   4        3.71       23.11     10.04 o 
   7   0   4       97.40      122.09     18.83 o 
   8   0   4       15.64       38.96     13.59 o 
   9   0   4        0.46        6.87     11.81 o 
  10   0   4       30.22       27.58     13.26 o 
  11   0   4       57.65       45.75     16.99 o 
  12   0   4       64.09       65.86     20.06 o 
  13   0   4        1.52      -18.95     18.95 o 
  14   0   4       44.08       27.91     19.01 o 
 -14   1   4        1.13       48.48     19.51 o 
 -13   1   4       32.59       50.51     19.92 o 
 -12   1   4       24.27       32.09     15.39 o 
 -11   1   4       13.29       12.44     13.06 o 
 -10   1   4      671.82      757.10     52.81 o 
  -9   1   4      360.85      342.18     33.78 o 
  -8   1   4       66.70       75.89     17.01 o 
  -7   1   4      105.66      110.09     17.35 o 
  -6   1   4      232.28      228.00     22.00 o 
  -5   1   4      295.18      293.87     22.32 o 
  -4   1   4      274.73      281.28     19.36 o 
  -3   1   4     2400.66     2436.30     49.60 o 
  -2   1   4     1671.60     1657.31     36.02 o 
  -1   1   4     1335.71     1320.58     20.65 o 
   0   1   4     2394.98     2437.31     21.37 o 
   1   1   4     5182.47     5142.95     38.05 o 
   2   1   4      800.67      790.03     35.54 o 
   3   1   4      128.60      136.04     10.25 o 
   4   1   4      161.61      147.40     11.84 o 
   5   1   4       56.17       67.90     14.10 o 
   8   1   4       57.85       64.09     15.75 o 
   9   1   4       51.99       51.02     14.69 o 
  10   1   4        4.06       18.94     12.98 o 
  11   1   4       47.09       43.04     16.08 o 
  12   1   4        6.10        1.86      9.93 o 
  13   1   4       24.03       31.91     17.04 o 
  14   1   4       10.20        1.29     12.43 o 
 -13   2   4        5.08        8.76     11.77 o 
 -12   2   4       69.12       67.66     17.87 o 
 -11   2   4        2.62       19.96     11.84 o 
 -10   2   4       30.70       33.65     14.61 o 
  -9   2   4      199.61      219.01     25.05 o 
  -8   2   4       90.66       82.58     14.76 o 
  -7   2   4      150.15      180.17     19.41 o 
  -6   2   4      420.74      435.61     26.37 o 
  -5   2   4      507.27      520.93     17.97 o 
  -4   2   4       19.19       14.16      3.10 o 
  -3   2   4      779.02      783.11     15.24 o 
  -2   2   4       49.02       45.16      7.30 o 
  -1   2   4      100.65      110.27      8.26 o 
   0   2   4      834.37      845.07     20.03 o 
   1   2   4      469.85      460.79     14.76 o 
   2   2   4      930.44      925.92     30.17 o 
   3   2   4      236.11      240.58     19.14 o 
   8   2   4      256.34      285.20     27.99 o 
   9   2   4       58.31       54.03     13.46 o 
  10   2   4      147.83      193.72     26.83 o 
  11   2   4       59.25       40.58     14.40 o 
  12   2   4       38.16       47.98     16.52 o 
  13   2   4       25.99       51.03     18.20 o 
  -7   3   4       14.00       13.90      4.74 o 
  -6   3   4       43.63       43.90      6.29 o 
  -5   3   4       71.25       57.93      7.10 o 
  -2   3   4       53.35       52.45     11.40 o 
  -1   3   4       64.61       74.15      8.13 o 
   0   3   4      119.29      126.11      9.55 o 
   1   3   4       38.97       40.85      5.51 o 
   2   3   4      274.85      252.07     12.21 o 
   3   3   4       33.38       33.80      6.25 o 
   4   3   4       54.65       60.55      7.84 o 
   7   3   4       99.52       88.13     13.41 o 
   8   3   4      464.12      461.23     32.08 o 
   9   3   4      117.22       95.94     17.00 o 
  -4   4   4       15.33       30.26     14.48 o 
  -3   4   4       14.48        2.70     10.28 o 
  -2   4   4       28.58       37.26      9.16 o 
  -1   4   4       31.27       13.95     11.74 o 
   0   4   4       13.32       21.59      8.20 o 
   1   4   4      103.11      112.46     14.75 o 
   2   4   4       45.52       56.37     22.07 o 
   3   4   4       64.47       59.29     17.29 o 
   4   4   4       24.86       47.55     15.19 o 
  -8   5   4        2.67       12.98      8.90 o 
  -7   5   4        4.07       58.77     19.10 o 
  -6   5   4        6.59        0.52      8.59 o 
  -5   5   4       38.15       73.82     21.71 o 
  -4   5   4        3.43        5.47     12.17 o 
  -3   5   4       19.85       40.56     16.59 o 
  -2   5   4       47.38       42.84     12.61 o 
  -1   5   4        3.97        7.10     14.04 o 
   0   5   4       81.62      106.26     20.16 o 
   1   5   4       28.19       22.40     10.92 o 
   2   5   4       32.58       18.95     10.34 o 
   3   5   4        6.03       14.56     13.70 o 
   4   5   4        0.63        7.62     13.43 o 
   5   5   4       51.46       73.87     21.35 o 
   6   5   4        1.74        2.11     10.65 o 
   7   5   4       22.50       25.25     19.17 o 
   8   5   4        2.05       27.41     13.96 o 
  -3   6   4        2.20       -5.75      8.72 o 
  -2   6   4       13.81       21.28     12.84 o 
  -1   6   4        2.05       -3.47      6.79 o 
   0   6   4        0.85       10.36     12.92 o 
   1   6   4        8.28        3.19     16.10 o 
   2   6   4        0.40       12.04     12.10 o 
   3   6   4       10.71       27.61     19.08 o 
  -8  -5   5       18.76       39.33     17.54 o 
  -7  -5   5       20.01       47.61     17.20 o 
 -11  -4   5       35.67       30.65     22.18 o 
 -10  -4   5        9.03       10.23     19.64 o 
  -9  -4   5        3.67       32.97     16.52 o 
  -8  -4   5        7.55       10.41     12.12 o 
  -7  -4   5       18.68       31.72     14.34 o 
  -6  -4   5       27.01       32.76     15.22 o 
  -5  -4   5      107.48      128.26     22.84 o 
  -4  -4   5       12.15       34.16     12.31 o 
  -3  -4   5       30.89       38.06     12.94 o 
  -2  -4   5      129.13      130.28     18.60 o 
  -1  -4   5        1.64        5.53      5.97 o 
   0  -4   5       34.78       32.39      8.89 o 
   1  -4   5       43.18       38.35      6.02 o 
   2  -4   5       11.33       14.27      4.74 o 
   3  -4   5       37.85       50.37      8.41 o 
   4  -4   5       31.47       27.23      6.69 o 
   5  -4   5        9.54        4.73      7.94 o 
   6  -4   5       19.59       30.37     13.58 o 
   7  -4   5       86.89       87.63     21.71 o 
   8  -4   5       38.52       45.70     17.95 o 
   9  -4   5       13.81       31.03     15.35 o 
  10  -4   5       17.39        8.85     14.97 o 
 -12  -3   5        3.74      -14.86     19.84 o 
 -11  -3   5       11.46       18.37     14.16 o 
 -10  -3   5       15.51        7.05     11.51 o 
  -9  -3   5        2.88       36.27     15.49 o 
  -8  -3   5       79.45       94.83     22.07 o 
  -7  -3   5       21.57       15.00      9.53 o 
  -6  -3   5      270.44      267.02     31.97 o 
  -5  -3   5      140.30      145.61     23.27 o 
  -4  -3   5       80.92      110.13     19.25 o 
  -3  -3   5      351.37      342.34     29.60 o 
  -2  -3   5      111.03      107.98     16.36 o 
  -1  -3   5       63.77       58.05      3.98 o 
   0  -3   5      285.62      273.76     11.09 o 
   1  -3   5      192.82      190.50      8.88 o 
   2  -3   5       96.72       94.66      7.36 o 
   3  -3   5      137.63      130.26      9.45 o 
   4  -3   5      141.79      165.13     13.93 o 
   5  -3   5       96.55      109.15     12.29 o 
   6  -3   5      329.67      326.72     21.72 o 
   7  -3   5      104.76      103.32     14.12 o 
   8  -3   5       80.54       84.48     13.32 o 
   9  -3   5       57.21       44.94     12.22 o 
  10  -3   5        4.09       -3.75     11.23 o 
  11  -3   5        3.25       10.31     13.90 o 
  12  -3   5        4.10        9.10     13.46 o 
 -13  -2   5        1.30        0.92     14.96 o 
 -12  -2   5       43.07       28.10     20.30 o 
 -11  -2   5       36.07       18.15     14.57 o 
 -10  -2   5      206.99      201.52     33.35 o 
  -9  -2   5       76.30       98.92     23.95 o 
  -8  -2   5       23.41       20.47     14.90 o 
  -7  -2   5      300.62      282.73     32.61 o 
  -6  -2   5      325.10      313.78     18.47 o 
  -5  -2   5      773.35      784.17     26.31 o 
  -4  -2   5      351.69      357.56     16.44 o 
  -3  -2   5       57.28       64.18      6.67 o 
  -2  -2   5      194.77      200.29     10.36 o 
  -1  -2   5      248.93      259.54     11.62 o 
   0  -2   5      253.59      258.62     10.48 o 
   1  -2   5      126.44      127.02      8.77 o 
   2  -2   5      178.25      192.70     11.80 o 
   3  -2   5      306.69      301.18     15.77 o 
   4  -2   5       58.14       78.24     13.31 o 
   5  -2   5      241.85      248.50     17.47 o 
   6  -2   5      112.97      123.24     13.68 o 
   7  -2   5       26.95       17.54      8.07 o 
   8  -2   5      119.18      129.25     15.99 o 
   9  -2   5       11.80       12.89      9.40 o 
  10  -2   5       27.34       -0.05     11.10 o 
  11  -2   5       58.57       54.62     18.79 o 
  12  -2   5       28.70        8.42     16.21 o 
  13  -2   5        4.20        5.21     12.76 o 
 -14  -1   5       22.12       74.33     26.68 o 
 -13  -1   5       22.08       -4.75     13.66 o 
 -12  -1   5       48.45       22.50     14.53 o 
 -11  -1   5       41.48       58.23     20.37 o 
 -10  -1   5      583.84      668.11     55.18 o 
  -9  -1   5      126.01      117.35     22.92 o 
  -8  -1   5       17.87       19.33     11.35 o 
  -7  -1   5      271.69      249.99     29.42 o 
  -6  -1   5       77.35       94.82     18.70 o 
  -5  -1   5      177.75      198.34     14.41 o 
  -4  -1   5      401.27      454.69     19.95 o 
  -3  -1   5      453.84      480.15     30.80 o 
  -2  -1   5       22.52       26.31      4.18 o 
  -1  -1   5     4923.63     5089.72     44.23 o 
   0  -1   5    10101.56    10065.10     67.16 o 
   1  -1   5      470.15      460.98     12.62 o 
   2  -1   5     1103.98     1139.41     21.01 o 
   3  -1   5      351.85      344.37     16.30 o 
   4  -1   5       11.81       12.50      8.71 o 
   5  -1   5     1423.67     1444.89     54.82 o 
   6  -1   5      617.65      661.54     40.09 o 
   7  -1   5       27.39       34.36      8.77 o 
   8  -1   5      409.05      482.22     28.93 o 
   9  -1   5        0.12       -2.16      6.77 o 
  10  -1   5        2.47        6.47     12.79 o 
  11  -1   5      117.14      114.71     26.86 o 
  12  -1   5       24.45       29.03     17.39 o 
  13  -1   5        3.49      -13.07     14.46 o 
  14  -1   5        2.67      -22.61     22.61 o 
 -14   0   5       42.19      107.40     28.49 o 
 -13   0   5        0.57      -13.42     13.42 o 
 -12   0   5        6.19        1.36      9.15 o 
 -11   0   5        0.91        7.81     11.98 o 
 -10   0   5       34.50       26.79     13.42 o 
  -9   0   5      216.68      229.06     29.98 o 
  -8   0   5      263.87      252.87     29.63 o 
  -7   0   5      165.06      190.36     23.17 o 
  -6   0   5      316.94      304.20     28.26 o 
  -5   0   5       21.76       23.46     11.15 o 
  -4   0   5      540.39      534.45     31.60 o 
  -3   0   5      762.93      730.59     33.84 o 
  -2   0   5        4.91        1.52      5.49 o 
  -1   0   5      531.85      501.02     23.05 o 
   0   0   5       98.13      110.43     11.77 o 
   1   0   5     1721.15     1686.10     42.89 o 
   2   0   5     1693.48     1700.58     46.21 o 
   3   0   5       35.54       36.14      9.53 o 
   4   0   5      218.57      224.49     21.07 o 
   5   0   5      165.19      148.92     19.21 o 
   6   0   5       99.66       96.12     16.41 o 
   7   0   5        2.12       15.33     11.54 o 
   8   0   5       43.71       44.95     15.58 o 
   9   0   5       23.86       24.24     12.98 o 
  10   0   5        0.00       -5.40     10.50 o 
  11   0   5        4.70        7.41     14.36 o 
  12   0   5       13.33       20.74     16.53 o 
  13   0   5       48.88       93.54     25.99 o 
  14   0   5       14.32       -4.14     14.80 o 
 -14   1   5       21.88       10.80     11.66 o 
 -13   1   5       22.05       11.76     11.78 o 
 -12   1   5       48.09       32.49     14.15 o 
 -11   1   5       41.51       37.90     14.91 o 
 -10   1   5      583.44      593.34     46.73 o 
  -9   1   5      125.65      158.92     24.08 o 
  -8   1   5       17.94       16.90     10.08 o 
  -7   1   5      270.71      277.61     26.33 o 
  -6   1   5       78.97       80.77     14.09 o 
  -5   1   5      174.13      172.21     17.79 o 
  -4   1   5      395.74      403.75     24.08 o 
  -3   1   5      459.08      417.98     22.43 o 
  -2   1   5       20.55       22.54      6.37 o 
  -1   1   5     4899.41     4775.87     42.80 o 
   0   1   5    10147.44    10396.64     47.82 o 
   1   1   5      489.13      479.79     11.02 o 
   2   1   5     1091.11     1074.38     26.12 o 
   3   1   5      359.46      364.56     16.89 o 
   4   1   5       14.92       26.10      9.24 o 
   5   1   5     1413.85     1455.53     56.41 o 
   6   1   5      623.83      612.48     39.67 o 
   9   1   5        0.04       14.78     12.41 o 
  10   1   5        2.04       -2.31     10.27 o 
  11   1   5      119.33      117.07     24.70 o 
  12   1   5       24.99       42.65     19.09 o 
  13   1   5        3.32       -7.67     14.86 o 
  14   1   5        2.75       -9.59     15.68 o 
 -12   2   5       42.27       30.66     13.53 o 
 -11   2   5       35.60       36.97     14.52 o 
 -10   2   5      204.31      201.00     26.23 o 
  -9   2   5       73.82       64.42     14.30 o 
  -8   2   5       21.69       31.76     10.18 o 
  -7   2   5      297.95      294.60     24.73 o 
  -6   2   5      320.69      342.09     24.02 o 
  -5   2   5      787.58      786.86     22.65 o 
  -4   2   5      343.57      346.62     19.35 o 
  -3   2   5       54.18       62.53      7.52 o 
  -2   2   5      191.59      174.28      8.80 o 
  -1   2   5      254.79      261.44      7.87 o 
   0   2   5      248.50      243.58     11.06 o 
   1   2   5      125.70      126.67      8.29 o 
   2   2   5      177.03      193.35     13.14 o 
   9   2   5       11.61        7.93      9.06 o 
  10   2   5       26.57       37.22     14.41 o 
  11   2   5       57.56       23.10     13.47 o 
  12   2   5       28.38       84.91     21.40 o 
  13   2   5        4.10       36.82     17.73 o 
  -7   3   5       21.42       16.42      5.49 o 
  -6   3   5      272.02      251.57     15.89 o 
  -5   3   5      140.05      133.65     10.14 o 
  -3   3   5      356.26      356.30     32.07 o 
  -2   3   5      110.71      100.94     12.32 o 
  -1   3   5       62.91       47.48      9.11 o 
   0   3   5      291.68      294.11     14.48 o 
   1   3   5      193.36      204.19     11.88 o 
   2   3   5      100.84      103.59      8.60 o 
   3   3   5      132.52      118.87     17.80 o 
   4   3   5      143.75      147.91     13.92 o 
   8   3   5       81.96       75.04     14.34 o 
   9   3   5       55.67       54.08     13.81 o 
  -5   4   5      106.27      126.46     22.76 o 
  -4   4   5       12.59       25.08     13.25 o 
  -3   4   5       30.37       23.48     12.64 o 
  -2   4   5      131.20      112.89     14.79 o 
  -1   4   5        1.44       -0.64      6.59 o 
   0   4   5       34.15       35.89     17.15 o 
   1   4   5       43.29       42.49     10.00 o 
   2   4   5       11.46       14.80      7.36 o 
   3   4   5       37.84       10.51     10.63 o 
   4   4   5       31.29       19.53     13.67 o 
   5   4   5        9.50       29.85     15.13 o 
  -8   5   5       18.85        9.09     10.17 o 
  -7   5   5       20.10       35.16     15.31 o 
  -6   5   5        3.19       19.84     14.35 o 
  -5   5   5        4.69        3.19     10.80 o 
  -4   5   5        0.83       20.10     17.08 o 
  -3   5   5       24.91        9.74     12.45 o 
  -2   5   5        5.51       17.46      9.84 o 
  -1   5   5       66.53       60.63     13.72 o 
   0   5   5       59.83       59.80     14.00 o 
   1   5   5        1.49       -3.63      7.41 o 
   2   5   5        1.48        3.59      7.65 o 
   3   5   5       15.20       25.40     14.93 o 
   4   5   5        9.97       59.11     20.37 o 
   5   5   5       17.85        6.78      9.02 o 
   6   5   5       20.32       15.50     11.42 o 
   7   5   5        3.30       -9.95      9.95 o 
   8   5   5        6.37       11.75     12.35 o 
  -2   6   5        3.70       14.05     10.94 o 
  -1   6   5        2.60       11.58     10.62 o 
   0   6   5        3.71       13.06     17.90 o 
   1   6   5        1.05        8.99     10.40 o 
   2   6   5        0.24        3.35     17.29 o 
  -8  -5   6        2.56       21.02     15.44 o 
  -7  -5   6        7.53       23.04     16.26 o 
  -6  -5   6        5.25       24.32     15.27 o 
 -10  -4   6       10.22       15.86     16.05 o 
  -9  -4   6       32.92       58.95     23.22 o 
  -8  -4   6       11.59       10.25     15.93 o 
  -7  -4   6        0.01       33.49     15.53 o 
  -6  -4   6       37.03       52.08     18.52 o 
  -5  -4   6       66.96       96.84     19.95 o 
  -4  -4   6       12.87       29.59     12.85 o 
  -3  -4   6      110.45      114.29     19.83 o 
  -2  -4   6       56.24       80.02     16.47 o 
  -1  -4   6      225.64      220.77     17.02 o 
   0  -4   6      157.88      152.51     19.45 o 
   1  -4   6       27.05       28.07      5.72 o 
   2  -4   6       37.80       35.60      6.51 o 
   3  -4   6       50.92       49.12      8.15 o 
   4  -4   6        9.62        8.74      6.84 o 
   5  -4   6       26.44       19.08      6.56 o 
   6  -4   6        7.36        7.35     12.00 o 
   7  -4   6       26.78       40.37     16.50 o 
   8  -4   6       23.25       16.32     12.90 o 
   9  -4   6        0.78        7.70     11.36 o 
  10  -4   6        8.69       -6.38     14.19 o 
 -12  -3   6       55.82       68.40     26.57 o 
 -11  -3   6        6.03       24.52     20.55 o 
 -10  -3   6        3.32       -9.91     14.72 o 
  -9  -3   6       19.24       13.64     13.87 o 
  -8  -3   6       32.60       15.66     11.67 o 
  -7  -3   6      192.47      209.95     30.78 o 
  -6  -3   6       39.07       12.30     10.18 o 
  -5  -3   6      175.60      158.98     24.57 o 
  -4  -3   6       64.07       59.07      5.74 o 
  -3  -3   6       66.72       62.20      6.85 o 
  -2  -3   6        6.10        5.01      2.22 o 
  -1  -3   6       25.36       25.34      4.29 o 
   0  -3   6       76.85       77.12      9.08 o 
   1  -3   6      143.80      129.05      9.42 o 
   2  -3   6       85.77       95.53     11.27 o 
   3  -3   6       33.09       27.97      6.83 o 
   4  -3   6      129.65      132.29     26.55 o 
   5  -3   6      152.37      167.14     26.69 o 
   6  -3   6       87.18       84.47     16.07 o 
   7  -3   6        4.35        4.66      8.68 o 
   8  -3   6       49.66       52.74     11.31 o 
   9  -3   6       80.60       81.20     14.06 o 
  10  -3   6        2.26        5.49     11.65 o 
  11  -3   6       33.98       93.27     24.80 o 
  12  -3   6        2.64       -0.81      9.16 o 
 -13  -2   6       10.55       26.74     18.97 o 
 -12  -2   6        3.96        3.76     12.55 o 
 -11  -2   6       10.48       22.78     16.44 o 
 -10  -2   6      209.28      235.65     35.52 o 
  -9  -2   6       96.85       96.40     21.93 o 
  -8  -2   6       98.80       81.72     21.41 o 
  -7  -2   6      284.21      268.33     32.83 o 
  -6  -2   6       30.82       19.60     11.84 o 
  -5  -2   6      333.66      338.52     18.19 o 
  -4  -2   6      104.13      115.56     10.02 o 
  -3  -2   6       12.21       11.35      4.01 o 
  -2  -2   6      888.81      890.32     23.57 o 
  -1  -2   6       87.36       91.69     17.59 o 
   0  -2   6     1332.09     1355.88     26.97 o 
   1  -2   6       15.26       16.82      4.67 o 
   2  -2   6      106.86      106.02      9.48 o 
   3  -2   6      281.54      294.07     16.14 o 
   4  -2   6       10.84        9.33      7.58 o 
   5  -2   6       56.62       36.48     11.11 o 
   6  -2   6       37.49       39.13     12.39 o 
   7  -2   6       19.69       44.09     12.09 o 
   8  -2   6       40.36       14.41      8.27 o 
   9  -2   6      133.32      119.78     17.37 o 
  10  -2   6       34.42        7.63      9.82 o 
  11  -2   6       18.87       18.63     13.54 o 
  12  -2   6       21.59       16.21     16.18 o 
  13  -2   6        7.91       25.16     19.55 o 
 -14  -1   6        1.95      -17.55     17.55 o 
 -13  -1   6       23.07      100.87     27.71 o 
 -12  -1   6      102.65       68.01     22.36 o 
 -11  -1   6      102.92      128.90     28.45 o 
 -10  -1   6       30.83       51.65     17.47 o 
  -9  -1   6      384.58      431.93     42.41 o 
  -8  -1   6       31.99       42.00     14.87 o 
  -7  -1   6      510.25      512.32     41.10 o 
  -6  -1   6      680.66      767.62     47.81 o 
  -5  -1   6      326.50      367.27     31.69 o 
  -4  -1   6      387.56      406.70     19.64 o 
  -3  -1   6      774.82      773.80     24.62 o 
  -2  -1   6     1780.07     1861.12     27.25 o 
  -1  -1   6     4658.61     4656.09     40.04 o 
   0  -1   6     1538.68     1497.21     24.62 o 
   1  -1   6      280.14      292.44     11.01 o 
   2  -1   6      316.16      337.81     12.11 o 
   3  -1   6       94.05       96.92      9.59 o 
   4  -1   6      302.01      272.66     24.13 o 
   5  -1   6      727.13      778.64     41.96 o 
   6  -1   6      112.54       87.52     15.87 o 
   7  -1   6       50.87       23.76     13.31 o 
   8  -1   6       29.63       24.48     10.15 o 
   9  -1   6      179.95      154.50     44.45 o 
  10  -1   6      119.33      121.22     25.37 o 
  11  -1   6        0.25       -1.87     12.36 o 
  12  -1   6       34.00       40.18     19.80 o 
  13  -1   6       22.51       10.64     12.43 o 
  14  -1   6       16.90       31.57     21.77 o 
 -14   0   6        1.26       24.14     19.91 o 
 -13   0   6       39.57       94.40     25.22 o 
 -12   0   6       39.86       22.50     13.54 o 
 -11   0   6        0.66       27.25     17.48 o 
 -10   0   6      506.53      511.31     46.77 o 
  -9   0   6       90.96      113.20     22.68 o 
  -8   0   6      254.44      268.26     30.97 o 
  -7   0   6       51.46       46.74     14.59 o 
  -6   0   6     1669.90     1702.21     66.15 o 
  -5   0   6        0.20       -2.46      8.97 o 
  -4   0   6     1309.86     1333.78     50.84 o 
  -3   0   6     1696.75     1688.90     52.50 o 
  -2   0   6        2.80        1.03      6.84 o 
  -1   0   6     2444.12     2343.37     53.59 o 
   0   0   6      964.57      995.91     34.76 o 
   1   0   6      113.35      128.21     14.17 o 
   2   0   6       92.31       83.93     12.76 o 
   3   0   6       46.14       34.30     10.15 o 
   4   0   6       13.79        5.42      8.53 o 
   5   0   6      521.32      534.82     34.66 o 
   6   0   6       58.55       49.58     14.69 o 
   7   0   6      190.76      209.50     26.06 o 
   8   0   6      554.82      561.64     44.09 o 
   9   0   6        0.66       18.75      9.25 o 
  10   0   6       38.87       48.08     18.75 o 
  11   0   6       71.26       37.77     17.09 o 
  12   0   6       64.56       80.42     22.49 o 
  13   0   6       10.45       12.19     14.44 o 
  14   0   6       13.43       35.59     22.17 o 
 -14   1   6        1.98       -5.00     10.92 o 
 -13   1   6       22.88       56.97     20.64 o 
 -12   1   6      102.27      109.36     23.87 o 
 -11   1   6      102.27       74.83     18.96 o 
 -10   1   6       31.02       57.24     17.38 o 
  -9   1   6      385.58      430.43     38.17 o 
  -8   1   6       32.84       32.14     13.55 o 
  -7   1   6      508.08      504.40     36.00 o 
  -6   1   6      681.17      738.16     39.91 o 
  -5   1   6      325.92      341.47     25.49 o 
  -4   1   6      388.39      395.10     25.11 o 
  -3   1   6      774.61      781.77     31.93 o 
  -2   1   6     1787.72     1782.88     45.27 o 
  -1   1   6     4678.68     4486.38     64.71 o 
   0   1   6     1514.02     1555.60     18.88 o 
   1   1   6      286.14      287.28     13.65 o 
   2   1   6      311.95      321.36     15.60 o 
   3   1   6       93.73       82.48     12.75 o 
   4   1   6      290.80      296.19     24.44 o 
   5   1   6      744.29      715.49     40.90 o 
   6   1   6      108.94       97.06     17.60 o 
   7   1   6       53.09       47.18     14.66 o 
  10   1   6      120.84      133.61     24.68 o 
  11   1   6        0.16       -1.49     11.04 o 
  12   1   6       33.16       37.17     15.73 o 
  13   1   6       22.60       21.06     15.28 o 
  14   1   6       17.03       34.76     20.70 o 
 -12   2   6        3.79       33.49     15.06 o 
 -11   2   6       10.04       10.91     10.39 o 
 -10   2   6      211.55      219.70     28.15 o 
  -9   2   6       96.81      118.26     19.24 o 
  -8   2   6      101.03       83.55     15.23 o 
  -7   2   6      290.02      330.91     26.67 o 
  -6   2   6       29.71       36.42      9.31 o 
  -5   2   6      330.92      350.54     22.91 o 
  -4   2   6      110.37      105.20     11.81 o 
  -2   2   6      892.32      868.75     23.38 o 
  -1   2   6       92.78       92.79      5.97 o 
   0   2   6     1318.74     1347.48     21.58 o 
   1   2   6       17.07       17.38      3.12 o 
   2   2   6      107.57      100.49      8.70 o 
   3   2   6      277.52      260.21     21.42 o 
   4   2   6       11.39       16.38      8.47 o 
   9   2   6      132.53      155.04     24.52 o 
  10   2   6       34.55       26.87     14.88 o 
  11   2   6       19.14       22.18     11.57 o 
  12   2   6       21.32       38.99     16.74 o 
  13   2   6        7.80        1.14      7.47 o 
  -7   3   6      193.14      218.78     18.45 o 
  -6   3   6       39.75       30.72      6.88 o 
  -5   3   6      174.65      162.54     11.25 o 
  -3   3   6       67.79       84.52     16.93 o 
  -2   3   6        5.86        4.74      6.08 o 
  -1   3   6       26.66       21.21      7.82 o 
   0   3   6       74.81       77.33     11.02 o 
   1   3   6      143.11      144.85     11.92 o 
   2   3   6       84.01       94.57      8.54 o 
   3   3   6       31.27       32.37      5.85 o 
   4   3   6      131.14      101.83     12.09 o 
   9   3   6       80.86       80.39     16.00 o 
  -5   4   6       68.41       76.02     18.42 o 
  -4   4   6       12.18        9.03      8.73 o 
  -3   4   6      108.51      102.88     20.39 o 
  -2   4   6       56.62       79.24     13.62 o 
  -1   4   6      222.88      205.33     20.31 o 
   0   4   6      156.84      174.99     18.47 o 
   1   4   6       27.89       44.73     10.65 o 
   2   4   6       36.89       15.33      6.91 o 
   3   4   6       51.69       45.80     16.10 o 
   4   4   6        9.86        5.52      9.19 o 
   5   4   6       26.06       25.22     11.90 o 
  -8   5   6        2.55        3.92      6.40 o 
  -7   5   6        7.46      -12.01     12.01 o 
  -6   5   6        5.24       12.33     12.46 o 
  -5   5   6       37.63       60.66     19.26 o 
  -4   5   6        6.61       -3.67     10.17 o 
  -3   5   6       20.63        8.56     10.72 o 
  -2   5   6       27.85       25.01      9.99 o 
  -1   5   6       76.45       91.63     15.34 o 
   0   5   6       33.09       27.87     23.28 o 
   1   5   6       17.41       32.89     10.92 o 
   2   5   6       18.44       33.64     11.20 o 
   3   5   6        8.20       -4.18      9.82 o 
   4   5   6       31.63       58.45     20.65 o 
   5   5   6       19.96       11.56     11.40 o 
   6   5   6        2.29        6.56     10.87 o 
   7   5   6        4.85       12.34     15.05 o 
   8   5   6        0.43       -2.59      5.85 o 
  -1   6   6        2.03       31.96     10.70 o 
   0   6   6        2.71        1.73     21.11 o 
   1   6   6        0.12        0.03      6.13 o 
  -7  -5   7       20.07       15.51     14.68 o 
  -6  -5   7       23.37       12.42     12.95 o 
 -10  -4   7       10.75       47.64     20.80 o 
  -9  -4   7        2.86       37.23     21.45 o 
  -8  -4   7       15.66       -6.60     15.17 o 
  -7  -4   7       14.29       21.11     14.48 o 
  -6  -4   7       17.64       22.94     13.88 o 
  -5  -4   7      192.10      201.69     28.65 o 
  -4  -4   7      226.31      272.35     31.73 o 
  -3  -4   7        8.49       20.22     11.11 o 
  -2  -4   7       79.87       88.13     17.15 o 
  -1  -4   7       56.13       62.89     12.24 o 
   0  -4   7      305.35      296.34     27.95 o 
   1  -4   7      148.24      151.81     12.32 o 
   2  -4   7       29.97       39.86      8.01 o 
   3  -4   7      119.63      140.82     13.45 o 
   4  -4   7      127.40      132.87     20.11 o 
   5  -4   7       71.29       69.23     10.95 o 
   6  -4   7        3.57       17.78     16.37 o 
   7  -4   7       33.81       38.15     14.91 o 
   8  -4   7       34.00       15.66     12.64 o 
   9  -4   7       35.87       37.44     15.42 o 
  10  -4   7        4.89       16.31     14.45 o 
 -12  -3   7       21.84       11.13     13.69 o 
 -11  -3   7        0.97       -6.14     12.57 o 
 -10  -3   7        6.11       -0.95     12.76 o 
  -9  -3   7       13.15       42.00     18.97 o 
  -8  -3   7       55.10       82.94     22.79 o 
  -7  -3   7       31.80       44.03     17.12 o 
  -6  -3   7       14.42       23.17     13.44 o 
  -5  -3   7      117.80      137.20     23.93 o 
  -4  -3   7      110.06      109.05      8.90 o 
  -3  -3   7      233.01      235.38     14.34 o 
  -2  -3   7      116.58      127.21     13.89 o 
  -1  -3   7        2.48        1.51      2.81 o 
   0  -3   7      163.21      149.31     12.95 o 
   1  -3   7      161.04      164.34     11.07 o 
   2  -3   7       30.00       36.06      6.28 o 
   3  -3   7       32.66       28.72      9.82 o 
   4  -3   7        8.88       32.52     34.50 o 
   5  -3   7       51.93       44.37      9.58 o 
   6  -3   7       46.06       59.99     10.87 o 
   7  -3   7       17.82       19.36     11.10 o 
   8  -3   7       87.99       94.10     14.77 o 
   9  -3   7       56.05       49.58     12.91 o 
  10  -3   7        2.36       12.74      9.14 o 
  11  -3   7        6.65       19.43     15.88 o 
  12  -3   7        1.93       59.69     21.39 o 
 -13  -2   7        4.30       27.33     17.59 o 
 -12  -2   7       22.03       35.46     22.73 o 
 -11  -2   7       24.00       26.40     15.67 o 
 -10  -2   7      113.14      125.86     27.79 o 
  -9  -2   7       60.64       56.10     19.29 o 
  -8  -2   7      136.59      166.13     29.35 o 
  -7  -2   7       81.92      111.97     22.61 o 
  -6  -2   7      352.70      361.07     36.67 o 
  -5  -2   7      255.01      266.33     16.98 o 
  -4  -2   7      253.63      235.43     15.12 o 
  -3  -2   7       75.13       86.65      8.95 o 
  -2  -2   7      176.00      162.56     12.94 o 
  -1  -2   7     1527.70     1572.84     66.78 o 
   0  -2   7     1268.16     1229.45     23.80 o 
   1  -2   7      737.92      765.33     23.84 o 
   2  -2   7     1477.23     1499.23     39.40 o 
   3  -2   7       66.28       61.34     13.21 o 
   4  -2   7      797.87      783.58     41.69 o 
   5  -2   7      160.60      171.58     22.13 o 
   6  -2   7       57.22       73.98     15.48 o 
   7  -2   7      275.70      290.07     22.01 o 
   8  -2   7       67.49       94.25     36.67 o 
   9  -2   7      306.20      317.28     46.42 o 
  10  -2   7       49.14       27.15      9.74 o 
  11  -2   7        3.18       -0.86     13.07 o 
  12  -2   7        2.70       -4.17     17.19 o 
  13  -2   7        9.23       36.72     18.73 o 
 -14  -1   7       12.64       -7.03     14.80 o 
 -13  -1   7       23.43       10.77     12.89 o 
 -12  -1   7       28.61       55.39     23.40 o 
 -11  -1   7       60.16       42.08     19.26 o 
 -10  -1   7       89.22       55.55     18.62 o 
  -9  -1   7      234.96      273.97     35.17 o 
  -8  -1   7       27.21       22.02     13.67 o 
  -7  -1   7       10.23       12.45     11.45 o 
  -6  -1   7      136.03      168.62     23.80 o 
  -5  -1   7       15.67        8.14     10.74 o 
  -4  -1   7      404.31      427.50     21.04 o 
  -3  -1   7        8.33       15.62      5.47 o 
  -2  -1   7      285.55      288.00     11.39 o 
  -1  -1   7       91.34       89.33      6.22 o 
   0  -1   7      275.00      272.64     11.60 o 
   1  -1   7     1284.33     1252.39     22.24 o 
   2  -1   7     1477.51     1478.20     25.81 o 
   3  -1   7      302.15      330.60     26.14 o 
   4  -1   7      328.90      350.44     28.30 o 
   5  -1   7       31.66       33.45     11.47 o 
   6  -1   7       85.57       82.48     16.98 o 
   7  -1   7      173.83      154.37     22.67 o 
   8  -1   7       70.92       85.07     18.91 o 
   9  -1   7       19.36       24.13     10.27 o 
  10  -1   7       89.38       71.32     14.38 o 
  11  -1   7       19.99       13.17     12.17 o 
  12  -1   7       15.65       21.32     14.67 o 
  13  -1   7        0.81       14.04     14.10 o 
  14  -1   7        4.92        4.28     13.47 o 
 -14   0   7        2.43        6.68     14.53 o 
 -13   0   7        1.13        6.98     13.21 o 
 -12   0   7        0.94       -3.59     10.94 o 
 -11   0   7      107.86      102.70     24.86 o 
 -10   0   7      111.62       96.34     22.22 o 
  -9   0   7      192.12      219.44     29.85 o 
  -8   0   7      433.88      474.15     40.50 o 
  -7   0   7      144.86      233.10     27.71 o 
  -6   0   7     1612.77     1732.37     67.83 o 
  -5   0   7       16.79        9.05      8.17 o 
  -4   0   7        6.28       18.88     10.62 o 
  -3   0   7     1319.71     1330.42     48.22 o 
  -2   0   7      274.51      320.13     23.21 o 
  -1   0   7     3042.24     3151.82     67.28 o 
   0   0   7      354.43      366.38     23.49 o 
   1   0   7       56.01       69.21     11.74 o 
   2   0   7      918.18      903.34     38.76 o 
   3   0   7     1027.61      969.73     42.43 o 
   4   0   7        0.03        1.40      7.88 o 
   5   0   7       16.18       41.90     14.18 o 
   6   0   7      450.31      408.95     33.33 o 
   7   0   7        8.40       30.44     13.39 o 
   8   0   7      129.24      129.86     22.40 o 
   9   0   7        3.77      -11.07     11.07 o 
  10   0   7      184.55      153.36     27.72 o 
  11   0   7        6.09      -10.18     13.78 o 
  12   0   7        2.66       12.92     13.62 o 
  13   0   7        3.99       -4.01     13.12 o 
  14   0   7        2.17      -15.98     16.92 o 
 -14   1   7       12.72       -0.56     13.38 o 
 -13   1   7       23.95       32.15     16.07 o 
 -12   1   7       28.40       38.40     18.64 o 
 -11   1   7       61.42       74.12     20.54 o 
 -10   1   7       90.82       94.61     21.46 o 
  -9   1   7      232.93      206.25     27.78 o 
  -8   1   7       25.77       25.30     11.73 o 
  -7   1   7       10.19       24.63     11.18 o 
  -6   1   7      133.10      155.00     19.32 o 
  -5   1   7       15.67       13.59      8.05 o 
  -4   1   7      400.45      431.04     27.45 o 
  -3   1   7        8.25       15.97      7.32 o 
  -2   1   7      283.92      297.41     20.63 o 
  -1   1   7       91.30      105.44     11.73 o 
   0   1   7      277.43      290.53      8.63 o 
   1   1   7     1274.98     1268.36     30.18 o 
   2   1   7     1494.18     1484.26     47.18 o 
   3   1   7      310.51      316.79     24.18 o 
   4   1   7      318.84      333.31     26.49 o 
   5   1   7       28.84       35.47     12.04 o 
   6   1   7       84.94       82.77     17.07 o 
   7   1   7      173.41      181.59     24.77 o 
   8   1   7       67.97       66.85     16.54 o 
  10   1   7       89.30       97.46     21.24 o 
  11   1   7       18.75       11.76     13.63 o 
  12   1   7       15.59       27.24     14.00 o 
  13   1   7        0.81       41.77     16.22 o 
  14   1   7        4.64        2.24     15.64 o 
 -12   2   7       22.05       22.65     12.72 o 
 -11   2   7       24.11       21.67     12.25 o 
 -10   2   7      114.54      117.20     21.61 o 
  -9   2   7       60.92       60.71     15.52 o 
  -8   2   7      134.98      121.31     18.25 o 
  -7   2   7       84.62       92.24     15.04 o 
  -6   2   7      358.08      336.78     25.65 o 
  -5   2   7      251.04      268.51     21.15 o 
  -4   2   7      262.80      228.12     18.04 o 
  -2   2   7      174.69      165.26     11.99 o 
  -1   2   7     1516.38     1600.66     29.63 o 
   0   2   7     1281.16     1294.86     23.83 o 
   1   2   7      747.07      758.99     19.06 o 
   2   2   7     1473.73     1448.47     45.83 o 
   3   2   7       61.81       63.04     11.96 o 
   4   2   7      811.63      885.04     43.56 o 
   5   2   7      155.30      141.38     20.15 o 
  10   2   7       49.51       44.01     13.89 o 
  11   2   7        3.18       -3.33      7.10 o 
  12   2   7        2.73       18.38     16.77 o 
  13   2   7        9.20       40.79     16.74 o 
  -7   3   7       30.93       41.59      8.62 o 
  -6   3   7       14.94        9.11      4.73 o 
  -4   3   7      108.74      100.76      4.62 o 
  -3   3   7      234.68      215.22     24.52 o 
  -2   3   7      115.97      131.17     14.00 o 
  -1   3   7        2.54        1.04      6.41 o 
   0   3   7      161.66      154.90     14.75 o 
   1   3   7      162.68      149.01     18.81 o 
   2   3   7       30.82       37.50      8.53 o 
   3   3   7       33.86       29.66     11.64 o 
   9   3   7       56.67       44.24     13.28 o 
  -5   4   7      191.67      225.33     29.71 o 
  -4   4   7      224.97      215.36     29.02 o 
  -3   4   7        9.06       12.60     11.83 o 
  -2   4   7       79.00       89.19     13.88 o 
  -1   4   7       57.55       69.16     12.27 o 
   0   4   7      309.25      296.90     23.38 o 
   1   4   7      147.92      163.74     17.95 o 
   2   4   7       31.07       26.92      9.26 o 
   3   4   7      121.87      107.44     22.13 o 
   4   4   7      125.48      111.80     22.65 o 
   5   4   7       72.38       77.67     19.81 o 
  -7   5   7       19.88       25.20     16.44 o 
  -6   5   7       23.56       19.42     11.68 o 
  -5   5   7       20.73       28.49     14.71 o 
  -4   5   7        1.34       12.07     10.43 o 
  -3   5   7       31.28       56.56     20.25 o 
  -2   5   7       13.91       11.23     12.99 o 
  -1   5   7       47.49       59.28     13.24 o 
   0   5   7       12.63        3.84      7.52 o 
   1   5   7       22.75       46.17     13.08 o 
   2   5   7       31.17       27.69     16.99 o 
   3   5   7       17.71       29.31     18.39 o 
   4   5   7       11.69       14.16     13.10 o 
   5   5   7        2.07        4.12      9.06 o 
   6   5   7        4.49       15.06     13.08 o 
   7   5   7        0.04       -0.76      6.04 o 
  -7  -5   8        0.06      -10.97     12.21 o 
  -6  -5   8        2.23       -6.46      8.84 o 
 -10  -4   8        6.32       29.06     18.46 o 
  -9  -4   8       16.31       24.73     14.55 o 
  -8  -4   8        7.09       20.07     12.88 o 
  -7  -4   8       59.69       32.32     16.32 o 
  -6  -4   8        8.08       -1.95     12.63 o 
  -5  -4   8       39.15       21.57     12.61 o 
  -4  -4   8      111.73      138.93     24.09 o 
  -3  -4   8      128.98      122.69     21.07 o 
  -2  -4   8      520.04      542.51     38.48 o 
  -1  -4   8      296.62      328.39     42.05 o 
   0  -4   8        8.40        8.85     10.45 o 
   1  -4   8       47.82       46.20      7.83 o 
   2  -4   8      143.59      131.35     34.05 o 
   3  -4   8       70.02       62.82      9.66 o 
   4  -4   8        9.02        2.52      8.96 o 
   5  -4   8      109.55      128.47     14.71 o 
   6  -4   8       44.87       60.98     11.84 o 
   7  -4   8       10.29       -4.79     11.26 o 
   8  -4   8       29.47       13.90     12.72 o 
   9  -4   8       41.58       32.22     16.55 o 
  10  -4   8       11.90        2.06     11.82 o 
 -12  -3   8        1.12        4.96     16.63 o 
 -11  -3   8       34.06       31.99     18.29 o 
 -10  -3   8        1.92       -8.14     10.92 o 
  -9  -3   8        0.69        6.02     13.48 o 
  -8  -3   8      265.19      270.66     38.58 o 
  -7  -3   8      262.84      307.82     39.02 o 
  -6  -3   8       46.15       52.82     17.63 o 
  -5  -3   8      357.06      349.73     36.16 o 
  -4  -3   8      196.24      226.81     28.21 o 
  -3  -3   8      248.44      247.04     13.78 o 
  -2  -3   8       96.00       88.02      8.91 o 
  -1  -3   8       17.46       14.84      4.78 o 
   0  -3   8       35.10       33.53      7.43 o 
   1  -3   8       27.95       32.47      5.98 o 
   2  -3   8      474.31      455.84     20.99 o 
   3  -3   8       10.49        9.89      9.15 o 
   4  -3   8        1.74        0.70      7.26 o 
   5  -3   8      163.09      193.63     24.56 o 
   6  -3   8      127.28      138.94     16.02 o 
   7  -3   8       58.57       68.10     12.25 o 
   8  -3   8       24.15       22.47      7.91 o 
   9  -3   8       11.71       11.59      7.28 o 
  10  -3   8        5.10       18.66      9.74 o 
  11  -3   8       17.43       18.70      9.89 o 
  12  -3   8        6.74       -3.04     16.56 o 
 -13  -2   8        9.46        7.39     16.68 o 
 -12  -2   8       10.77       -6.01     14.59 o 
 -11  -2   8       45.97       35.06     17.98 o 
 -10  -2   8       51.04       71.13     21.80 o 
  -9  -2   8       17.51        9.89     10.95 o 
  -8  -2   8        2.12       -2.05     10.19 o 
  -7  -2   8      108.45       84.55     20.34 o 
  -6  -2   8      110.19      124.30     22.45 o 
  -5  -2   8       44.58       52.42     15.01 o 
  -4  -2   8      155.07      149.32     12.63 o 
  -3  -2   8       56.51       49.85      7.97 o 
  -2  -2   8      963.58      972.48     28.71 o 
  -1  -2   8     2498.53     2513.41     48.68 o 
   0  -2   8       11.40       14.31      3.99 o 
   1  -2   8        6.90        9.76      4.69 o 
   2  -2   8      292.33      294.92     16.94 o 
   3  -2   8      148.65      159.88     20.47 o 
   4  -2   8      269.25      277.44     27.00 o 
   5  -2   8      187.43      175.80     22.37 o 
   6  -2   8       24.43       31.58     12.46 o 
   7  -2   8       13.12        1.86      9.98 o 
   8  -2   8      132.51      113.59     15.93 o 
   9  -2   8      109.00      136.50     18.13 o 
  10  -2   8       19.64       32.44     16.14 o 
  11  -2   8       21.06       24.46     15.67 o 
  12  -2   8        8.44       17.62     17.58 o 
  13  -2   8       16.75       32.35     17.00 o 
 -14  -1   8       10.38       -5.05     11.55 o 
 -13  -1   8       19.21        1.74     16.87 o 
 -12  -1   8        7.43       29.46     19.08 o 
 -11  -1   8       12.30        6.48     10.79 o 
 -10  -1   8       96.49      105.02     24.17 o 
  -9  -1   8       52.88       55.13     19.84 o 
  -8  -1   8      165.48      172.66     27.94 o 
  -7  -1   8       60.84       67.01     19.31 o 
  -6  -1   8        4.05        4.25      9.19 o 
  -5  -1   8      584.40      576.05     42.29 o 
  -4  -1   8      991.30     1012.95     50.87 o 
  -3  -1   8      351.40      382.53     19.28 o 
  -2  -1   8     1402.34     1463.86     25.96 o 
  -1  -1   8      552.37      547.32     14.91 o 
   0  -1   8      621.13      675.86     35.56 o 
   1  -1   8     1600.15     1606.41     25.96 o 
   2  -1   8     1618.13     1636.41     27.96 o 
   3  -1   8      981.48      962.10     45.73 o 
   4  -1   8      147.38      165.63     20.40 o 
   5  -1   8      207.77      235.44     25.98 o 
   6  -1   8      130.28      108.99     19.68 o 
   7  -1   8      136.94      155.09     23.51 o 
   8  -1   8      151.93      155.44     25.44 o 
   9  -1   8      142.62      138.33     25.41 o 
  10  -1   8       47.99       58.03     14.42 o 
  11  -1   8        8.29       34.75     12.47 o 
  12  -1   8       17.35       40.25     17.52 o 
  13  -1   8        5.22        5.92     16.29 o 
 -14   0   8        4.73       50.76     23.40 o 
 -13   0   8        6.25       15.57     16.70 o 
 -12   0   8        1.04        6.41     14.86 o 
 -11   0   8       44.77       49.74     18.19 o 
 -10   0   8      161.91      164.86     28.25 o 
  -9   0   8       88.30      109.31     22.43 o 
  -8   0   8       81.46       82.82     18.54 o 
  -7   0   8      375.73      382.05     35.38 o 
  -6   0   8      131.57      154.22     22.16 o 
  -5   0   8      269.87      310.28     28.47 o 
  -4   0   8       41.38       66.23     14.65 o 
  -3   0   8       20.65       20.39      9.12 o 
  -2   0   8      475.30      455.35     28.55 o 
  -1   0   8        0.67        5.87      7.26 o 
   0   0   8     1551.43     1543.87     50.03 o 
   1   0   8      334.77      328.41     24.28 o 
   2   0   8     2459.37     2521.18     67.81 o 
   3   0   8     2297.76     2270.54     67.31 o 
   4   0   8     1311.48     1323.75     54.87 o 
   5   0   8      394.94      431.07     33.92 o 
   6   0   8      168.22      158.59     22.74 o 
   7   0   8      195.60      162.76     24.14 o 
   8   0   8       26.01       10.26     11.25 o 
   9   0   8        6.06       20.30     15.46 o 
  10   0   8       24.00        7.33     11.93 o 
  11   0   8      188.17      191.49     32.39 o 
  12   0   8        1.07       -6.92     12.25 o 
  13   0   8       15.84       14.40     16.04 o 
  14   0   8       19.12       53.69     22.92 o 
 -14   1   8       10.60        7.54     13.46 o 
 -13   1   8       19.80        1.12     14.29 o 
 -12   1   8        7.35       -8.27     14.57 o 
 -11   1   8       11.76        5.12     11.16 o 
 -10   1   8       95.08      112.73     22.48 o 
  -9   1   8       54.02       43.28     14.51 o 
  -8   1   8      167.96      186.58     25.06 o 
  -7   1   8       57.66       61.61     14.99 o 
  -6   1   8        4.87        1.16      7.68 o 
  -5   1   8      592.75      638.21     36.79 o 
  -4   1   8      984.14     1055.19     44.04 o 
  -3   1   8      349.59      369.85     25.05 o 
  -2   1   8     1415.16     1507.86     48.58 o 
  -1   1   8      551.74      557.01     16.95 o 
   0   1   8      616.88      613.77     13.59 o 
   1   1   8     1603.63     1662.96     38.17 o 
   2   1   8     1619.47     1619.08     52.05 o 
   3   1   8      976.57     1010.46     44.45 o 
   4   1   8      146.50      141.06     19.25 o 
   5   1   8      210.50      235.65     24.99 o 
   6   1   8      131.15      132.75     21.36 o 
   7   1   8      136.99      125.09     22.75 o 
   8   1   8      155.10      123.27     22.84 o 
  11   1   8        8.56        7.82     12.34 o 
  12   1   8       16.45       18.13     14.19 o 
  13   1   8        5.39       19.52     14.42 o 
 -12   2   8       10.61       11.83     11.86 o 
 -11   2   8       45.75       33.93     14.84 o 
 -10   2   8       50.69       41.84     13.60 o 
  -9   2   8       17.17       15.81     10.48 o 
  -8   2   8        2.13       -1.83      4.37 o 
  -7   2   8      109.60      134.23     18.27 o 
  -6   2   8      107.58       94.84     14.64 o 
  -5   2   8       42.46       33.04      8.57 o 
  -4   2   8      158.11      163.38     16.47 o 
  -2   2   8      962.54      939.88     24.77 o 
  -1   2   8     2520.21     2584.59     34.47 o 
   0   2   8       13.86        9.66      3.32 o 
   1   2   8        6.05        7.50      3.34 o 
   2   2   8      291.01      261.01     24.52 o 
   3   2   8      156.85      136.77     16.64 o 
   4   2   8      268.83      248.15     23.95 o 
   5   2   8      190.56      212.12     24.38 o 
   6   2   8       23.16       29.17     11.18 o 
  11   2   8       21.54       21.29     13.11 o 
  12   2   8        8.23        4.30     13.18 o 
  13   2   8       16.66       50.31     21.04 o 
  -6   3   8       46.37       40.31      8.36 o 
  -4   3   8      196.31      182.28     10.76 o 
  -3   3   8      248.31      270.55     28.02 o 
  -2   3   8       97.76       88.62     11.56 o 
  -1   3   8       17.09       13.63      2.50 o 
   0   3   8       34.73       37.36      5.30 o 
   1   3   8       27.67       25.14      8.14 o 
   2   3   8      476.63      476.59     35.80 o 
   3   3   8       10.91        7.08     10.41 o 
  -5   4   8       39.85       53.45     17.17 o 
  -4   4   8      111.55      119.37     22.35 o 
  -3   4   8      129.45      127.49     23.73 o 
  -2   4   8      523.99      583.92     32.77 o 
  -1   4   8      296.01      290.64     23.49 o 
   0   4   8        8.69        9.01      7.32 o 
   1   4   8       47.83       45.04     13.00 o 
   2   4   8      143.87      154.04     17.43 o 
   3   4   8       68.95       62.55     18.73 o 
   4   4   8        8.87       22.86     12.60 o 
   5   4   8      109.31      123.79     24.52 o 
  -7   5   8        0.07       42.53     16.94 o 
  -6   5   8        2.20       -5.94     11.13 o 
  -5   5   8        1.95        2.80      7.10 o 
  -4   5   8       26.53       18.95     12.69 o 
  -3   5   8        4.97       35.31     18.95 o 
  -2   5   8       17.58       33.91     14.89 o 
  -1   5   8       12.12       38.35     11.41 o 
   0   5   8       48.29       42.46     12.09 o 
   1   5   8        5.83        4.68      6.94 o 
   2   5   8        1.33       -8.37     12.86 o 
   3   5   8       76.26      110.96     26.24 o 
   4   5   8       29.70       27.56     15.52 o 
   5   5   8        8.31       -8.01     11.84 o 
   6   5   8        1.63        6.46     12.56 o 
   7   5   8        6.99        7.71     12.42 o 
  -7  -5   9        7.04       30.59     15.99 o 
  -6  -5   9       12.71       -1.48      9.70 o 
 -10  -4   9        0.53      -11.48     14.93 o 
  -9  -4   9        2.09        4.13     14.46 o 
  -8  -4   9       24.02       38.76     17.87 o 
  -7  -4   9        1.85        9.01     13.24 o 
  -6  -4   9       30.68        8.22     10.58 o 
  -5  -4   9       53.71       54.38     17.78 o 
  -4  -4   9        1.09       -8.80     11.39 o 
  -3  -4   9       34.18       45.88     14.88 o 
  -2  -4   9       58.25       54.12     14.54 o 
  -1  -4   9       10.93        4.20      6.01 o 
   0  -4   9       15.81       22.74      9.94 o 
   1  -4   9      280.79      262.05     17.12 o 
   2  -4   9        1.31       -0.34      7.07 o 
   3  -4   9       39.45       40.95      8.79 o 
   4  -4   9       61.30       69.31     10.54 o 
   5  -4   9        7.28        9.39      5.81 o 
   6  -4   9       23.96       28.10      9.45 o 
   7  -4   9       63.43       85.42     20.56 o 
   8  -4   9       34.84       52.10     17.35 o 
   9  -4   9        8.42       21.97     13.14 o 
  10  -4   9        3.91       15.55     15.83 o 
 -12  -3   9        3.45      -17.51     17.51 o 
 -11  -3   9        1.83       12.75     13.06 o 
 -10  -3   9       21.87       30.66     19.11 o 
  -9  -3   9       12.13       -5.24     13.99 o 
  -8  -3   9       27.82       47.90     18.84 o 
  -7  -3   9        4.92       11.24     15.93 o 
  -6  -3   9       34.83       26.19     14.64 o 
  -5  -3   9      319.52      329.76     36.32 o 
  -4  -3   9       68.49       77.58     17.92 o 
  -3  -3   9        7.61       11.45     10.13 o 
  -2  -3   9      153.24      147.40     17.14 o 
  -1  -3   9       71.15       73.18      8.52 o 
   0  -3   9       34.43       27.22     10.44 o 
   1  -3   9      172.14      169.50     12.61 o 
   2  -3   9      328.56      322.43     18.45 o 
   3  -3   9      119.51      108.39     18.35 o 
   4  -3   9       78.05       73.41     16.03 o 
   5  -3   9       56.90       69.09     16.83 o 
   6  -3   9      198.51      197.99     25.57 o 
   7  -3   9       56.67       43.80     21.68 o 
   8  -3   9       10.06       13.54     13.94 o 
   9  -3   9       25.65       28.38     11.13 o 
  10  -3   9        0.48        2.39      9.21 o 
  11  -3   9        1.13       26.01     25.47 o 
 -13  -2   9       35.94       46.91     23.06 o 
 -12  -2   9       10.30        9.11     16.05 o 
 -11  -2   9       19.39       21.42     17.00 o 
 -10  -2   9       14.43       14.75     14.94 o 
  -9  -2   9       11.66       29.35     17.88 o 
  -8  -2   9       51.80       59.47     19.11 o 
  -7  -2   9       60.25       64.92     19.46 o 
  -6  -2   9       20.07       42.91     16.24 o 
  -5  -2   9      104.75      147.75     24.45 o 
  -4  -2   9      423.45      417.20     37.40 o 
  -3  -2   9      260.50      260.97     31.97 o 
  -2  -2   9      810.46      822.93     34.29 o 
  -1  -2   9      578.85      624.76     41.69 o 
   0  -2   9      898.64      902.11     46.25 o 
   1  -2   9      810.20      840.83     27.97 o 
   2  -2   9       53.27       68.75     14.88 o 
   3  -2   9      138.24      150.40     20.55 o 
   4  -2   9      165.95      145.05     20.44 o 
   5  -2   9       63.16       81.51     16.64 o 
   6  -2   9       27.58       23.50     12.47 o 
   7  -2   9      310.25      301.68     32.94 o 
   8  -2   9      112.87      111.31     22.33 o 
   9  -2   9       13.97        6.03      7.60 o 
  10  -2   9        4.91        4.29      6.62 o 
  11  -2   9       13.09       34.81     24.97 o 
  12  -2   9        1.28       63.36     24.35 o 
  13  -2   9       18.52       24.74     18.34 o 
 -13  -1   9        2.38        4.39     12.45 o 
 -12  -1   9       27.60       54.48     21.03 o 
 -11  -1   9        2.16      -11.76     11.76 o 
 -10  -1   9       50.38       74.57     22.80 o 
  -9  -1   9       86.71       69.65     19.64 o 
  -8  -1   9      179.74      196.25     29.85 o 
  -7  -1   9      401.07      423.50     40.84 o 
  -6  -1   9      209.32      207.58     27.29 o 
  -5  -1   9       49.53       30.34     13.99 o 
  -4  -1   9      427.30      395.46     33.70 o 
  -3  -1   9     1416.11     1434.47     34.24 o 
  -2  -1   9      423.51      412.11     17.03 o 
  -1  -1   9      112.82      117.99      8.59 o 
   0  -1   9      775.38      767.29     40.60 o 
   1  -1   9     1293.31     1370.21     24.37 o 
   2  -1   9      739.42      789.76     24.54 o 
   3  -1   9      408.79      440.76     32.59 o 
   4  -1   9      146.88      122.67     19.17 o 
   5  -1   9      473.19      530.69     39.62 o 
   6  -1   9      120.61       94.02     18.37 o 
   7  -1   9      518.09      496.06     41.28 o 
   8  -1   9      347.66      347.32     37.44 o 
   9  -1   9      128.34      128.02     24.59 o 
  10  -1   9      177.70      168.73     61.65 o 
  11  -1   9       38.41       20.29     16.85 o 
  12  -1   9        7.77        1.19     14.99 o 
  13  -1   9       16.05       44.28     24.72 o 
 -14   0   9       25.64       37.58     18.85 o 
 -13   0   9        7.88        6.51     14.87 o 
 -12   0   9        5.35       14.02     15.52 o 
 -11   0   9       62.89       27.82     17.10 o 
 -10   0   9      352.98      360.33     41.43 o 
  -9   0   9      229.29      230.55     31.46 o 
  -8   0   9       11.98       12.19     11.42 o 
  -7   0   9       65.02       73.85     16.88 o 
  -6   0   9        0.35       -3.73      9.51 o 
  -5   0   9       27.93       10.30      8.71 o 
  -4   0   9     2549.34     2624.12     78.46 o 
  -3   0   9      132.22      131.62     17.91 o 
  -2   0   9      419.94      414.82     28.90 o 
  -1   0   9      345.37      350.84     18.78 o 
   0   0   9      451.34      506.51     31.39 o 
   1   0   9     1366.65     1329.04     50.61 o 
   2   0   9      164.11      141.24     18.79 o 
   3   0   9      853.01      847.07     43.72 o 
   4   0   9      935.55      873.65     46.41 o 
   5   0   9        0.31        4.62      8.29 o 
   6   0   9      246.56      265.50     29.01 o 
   7   0   9      147.13      144.75     23.79 o 
   8   0   9       10.77       -1.89     11.74 o 
   9   0   9       34.51       32.78     17.58 o 
  10   0   9        9.77        2.93     11.94 o 
  11   0   9       15.32       18.30     15.99 o 
  12   0   9        0.14        4.14     11.28 o 
  13   0   9       17.59       47.27     20.91 o 
 -13   1   9        2.25      -13.71     13.71 o 
 -12   1   9       27.01       28.02     15.95 o 
 -11   1   9        2.42        3.28      9.83 o 
 -10   1   9       51.62       57.38     16.53 o 
  -9   1   9       87.11       60.15     17.19 o 
  -8   1   9      176.94      201.74     26.82 o 
  -7   1   9      403.67      413.32     34.57 o 
  -6   1   9      210.63      194.56     22.59 o 
  -5   1   9       45.47       52.78     11.97 o 
  -4   1   9      440.51      505.40     32.19 o 
  -3   1   9     1415.64     1363.77     50.06 o 
  -1   1   9      118.56      136.24      8.78 o 
   0   1   9      786.49      827.74     21.49 o 
   1   1   9     1302.95     1313.56     33.27 o 
   2   1   9      744.77      755.72     37.66 o 
   3   1   9      404.49      433.21     31.31 o 
   4   1   9      148.33      149.31     20.22 o 
   5   1   9      472.05      493.99     36.61 o 
   6   1   9      121.00       98.84     19.46 o 
   7   1   9      519.35      535.82     43.22 o 
   8   1   9      344.45      354.87     37.60 o 
   9   1   9      129.79      115.90     23.83 o 
  11   1   9       39.14       42.44     19.58 o 
  12   1   9        7.69       24.02     13.66 o 
  13   1   9       15.95       15.38     14.07 o 
 -12   2   9       10.49       11.93     11.84 o 
 -11   2   9       19.58       20.56     11.46 o 
 -10   2   9       14.33       15.39     12.78 o 
  -9   2   9       11.79        8.81      9.15 o 
  -8   2   9       52.08       29.18     10.53 o 
  -7   2   9       60.07       59.39     12.91 o 
  -6   2   9       20.22       14.74      7.14 o 
  -5   2   9      106.62      121.86     16.03 o 
  -4   2   9      422.50      449.82     28.43 o 
  -3   2   9      261.74      243.23     17.65 o 
  -2   2   9      817.37      837.44     24.63 o 
  -1   2   9      567.81      600.63     17.44 o 
   0   2   9      882.22      905.93     21.33 o 
   1   2   9      824.78      864.21     24.67 o 
   2   2   9       48.89       48.55      7.08 o 
   3   2   9      136.07      120.57     16.15 o 
   4   2   9      170.72      170.85     21.28 o 
   5   2   9       64.71       68.66     15.92 o 
   6   2   9       25.05       18.50     13.00 o 
   7   2   9      316.23      274.62     31.71 o 
  11   2   9       12.54       27.92     14.10 o 
  12   2   9        1.22        5.91     10.59 o 
  13   2   9       18.87        7.42     12.79 o 
  -5   3   9      320.81      279.86     16.71 o 
  -4   3   9       68.21       58.75      7.27 o 
  -3   3   9        7.29        7.76      6.28 o 
  -2   3   9      149.32      141.60      8.36 o 
  -1   3   9       73.61       72.16      6.04 o 
   0   3   9       35.92       43.93      5.56 o 
   1   3   9      170.55      175.03     11.01 o 
   2   3   9      330.51      327.95     18.54 o 
   3   3   9      119.30      107.81     18.55 o 
  -5   4   9       54.13       47.61     16.80 o 
  -4   4   9        1.05       -1.42      6.97 o 
  -3   4   9       34.72       70.07     19.89 o 
  -2   4   9       57.24       33.99     13.00 o 
  -1   4   9       10.51       11.04      7.58 o 
   0   4   9       15.14        9.83      7.63 o 
   1   4   9      279.40      282.52     22.81 o 
   2   4   9        1.30        8.59     11.75 o 
   3   4   9       39.02       28.03     12.28 o 
   4   4   9       60.12       53.71     16.82 o 
   5   4   9        6.97        2.88      9.86 o 
  -7   5   9        6.91       70.08     21.84 o 
  -6   5   9       12.94      -11.34     11.34 o 
  -5   5   9        9.70       16.41     13.21 o 
  -4   5   9        3.04      -13.27     13.27 o 
  -3   5   9       98.16       97.19     24.61 o 
  -2   5   9      139.16      165.29     29.76 o 
  -1   5   9       25.43       30.68     15.20 o 
   0   5   9       31.13       13.22     20.76 o 
   1   5   9      102.15       99.25     16.81 o 
   2   5   9        3.64       12.32     16.61 o 
   3   5   9       39.30       48.25     16.41 o 
   4   5   9        2.69        1.81     10.86 o 
   5   5   9        2.26      -12.60     12.60 o 
   6   5   9        5.39       12.69      8.47 o 
   7   5   9        6.71       40.77     18.48 o 
  -6  -5  10        9.78        3.06      9.99 o 
  -9  -4  10        6.55       36.21     20.69 o 
  -8  -4  10        4.58       30.96     22.48 o 
  -7  -4  10       13.50        7.38     12.27 o 
  -6  -4  10        2.27       -4.09     12.55 o 
  -5  -4  10        4.86       14.60     13.91 o 
  -4  -4  10       25.53       20.50     12.64 o 
  -3  -4  10       30.17       57.42     15.90 o 
  -2  -4  10       57.83       52.12     14.97 o 
  -1  -4  10       16.95       15.40      7.72 o 
   0  -4  10      130.96      149.40     23.16 o 
   1  -4  10       65.26       77.14     17.47 o 
   2  -4  10       21.71       34.22     12.65 o 
   3  -4  10       95.22       98.22     12.37 o 
   4  -4  10       18.67       15.41      7.31 o 
   5  -4  10       57.10       78.73     12.74 o 
   6  -4  10       46.33       59.44     13.37 o 
   7  -4  10       58.81       68.01     13.59 o 
   8  -4  10       18.35        1.52     12.13 o 
   9  -4  10       11.12       42.58     20.05 o 
 -11  -3  10        5.08       45.34     21.42 o 
 -10  -3  10        8.17       25.48     16.55 o 
  -9  -3  10       20.26       10.71     13.72 o 
  -8  -3  10        6.50       49.48     19.59 o 
  -7  -3  10        8.84       10.98     13.56 o 
  -6  -3  10       11.79        6.10      9.76 o 
  -5  -3  10      159.71      179.43     28.17 o 
  -4  -3  10        7.69        7.09      9.92 o 
  -3  -3  10      121.66      131.57     22.08 o 
  -2  -3  10      162.63      168.52     27.23 o 
  -1  -3  10      194.40      193.98     12.45 o 
   0  -3  10      295.41      332.16     31.95 o 
   1  -3  10       17.15       21.18      5.60 o 
   2  -3  10      139.31      171.55     23.88 o 
   3  -3  10      117.80       87.16     17.33 o 
   4  -3  10      255.11      245.80     27.20 o 
   5  -3  10       30.39       16.64     10.58 o 
   6  -3  10      241.44      273.13     31.62 o 
   7  -3  10       10.43       -0.56      6.00 o 
   8  -3  10        0.02       -4.13      7.85 o 
   9  -3  10       25.94       23.13     10.17 o 
  10  -3  10        4.47       20.37     10.53 o 
  11  -3  10        5.39       19.22     19.95 o 
 -12  -2  10       17.81       24.70     16.25 o 
 -11  -2  10       11.34       31.51     16.98 o 
 -10  -2  10        5.88       21.16     13.45 o 
  -9  -2  10       60.30       43.30     19.32 o 
  -8  -2  10       72.12       50.26     17.88 o 
  -7  -2  10       85.93       60.22     18.21 o 
  -6  -2  10       20.82       37.99     17.27 o 
  -5  -2  10      183.90      185.07     26.76 o 
  -4  -2  10       36.03       20.42     11.57 o 
  -3  -2  10      328.99      350.17     33.49 o 
  -2  -2  10      997.73     1017.57     52.09 o 
  -1  -2  10      130.05      125.89     19.36 o 
   0  -2  10      379.15      370.72     31.98 o 
   1  -2  10      426.09      402.27     33.10 o 
   2  -2  10      293.48      259.33     27.77 o 
   3  -2  10        8.51        2.17      8.14 o 
   4  -2  10      108.47      115.05     19.42 o 
   5  -2  10      469.14      503.40     39.66 o 
   6  -2  10      916.28      886.30     54.86 o 
   7  -2  10       48.78       34.94     14.00 o 
   8  -2  10       64.35       84.74     19.51 o 
   9  -2  10      206.14      192.39     30.41 o 
  10  -2  10       38.34       32.73     10.88 o 
  11  -2  10       11.24        5.83     20.87 o 
  12  -2  10        4.87       16.14     10.95 o 
 -13  -1  10       10.89      -19.33     19.33 o 
 -12  -1  10        7.54        0.03     14.64 o 
 -11  -1  10        1.64      -14.97     14.97 o 
 -10  -1  10       28.28       72.20     22.97 o 
  -9  -1  10        9.30        9.46     10.74 o 
  -8  -1  10        6.37       -1.59     11.83 o 
  -7  -1  10       64.10       60.26     19.14 o 
  -6  -1  10       84.42      106.14     22.63 o 
  -5  -1  10      170.68      150.46     22.99 o 
  -4  -1  10      169.66      160.75     23.29 o 
  -3  -1  10       91.61       88.27     13.22 o 
  -2  -1  10      352.40      356.27     36.84 o 
  -1  -1  10      523.66      503.47     18.62 o 
   0  -1  10     1087.73     1133.63     52.11 o 
   1  -1  10      359.35      370.91     15.06 o 
   2  -1  10      169.05      166.63     11.35 o 
   3  -1  10      598.71      627.21     22.92 o 
   4  -1  10       67.05       63.90     15.97 o 
   5  -1  10       60.02       43.83     14.28 o 
   6  -1  10        2.29       21.42     12.27 o 
   7  -1  10       92.61       92.68     20.06 o 
   8  -1  10       45.01       37.32     16.24 o 
   9  -1  10      121.82      108.71     23.40 o 
  10  -1  10        3.77       -3.99     12.48 o 
  11  -1  10       38.50       59.81     52.21 o 
  12  -1  10       86.10      100.84     19.94 o 
  13  -1  10        6.78       18.18     20.96 o 
 -13   0  10       19.71       -3.10     15.89 o 
 -12   0  10       14.38        0.00     14.58 o 
 -11   0  10       32.08       25.97     15.70 o 
 -10   0  10      400.44      360.65     42.09 o 
  -9   0  10      152.47      124.14     25.33 o 
  -8   0  10      135.82      134.89     24.75 o 
  -7   0  10      270.33      286.39     32.70 o 
  -6   0  10       36.70       38.78     15.07 o 
  -5   0  10        4.31       11.46      9.86 o 
  -4   0  10      256.84      246.51     26.88 o 
  -3   0  10      766.85      869.47     44.72 o 
  -2   0  10        4.84       12.19      9.91 o 
  -1   0  10      416.13      359.21     29.38 o 
   0   0  10      954.77     1052.75     47.09 o 
   1   0  10      946.22      920.28     44.72 o 
   2   0  10     1506.54     1682.47     62.21 o 
   3   0  10     1311.99     1331.30     56.61 o 
   4   0  10      710.53      712.87     43.41 o 
   5   0  10      973.29      980.37     53.86 o 
   6   0  10      272.55      262.36     29.74 o 
   7   0  10        7.89        9.19     11.24 o 
   8   0  10      396.92      415.43     41.35 o 
   9   0  10        0.03      -10.50     10.50 o 
  10   0  10        0.07       -5.65     12.71 o 
  11   0  10      100.84      103.78     26.47 o 
  12   0  10       11.37       20.23     13.16 o 
  13   0  10        0.34       12.22     16.20 o 
 -13   1  10       10.97       17.39     10.36 o 
 -12   1  10        7.61       -3.46     14.36 o 
 -11   1  10        1.49       -3.00      9.06 o 
 -10   1  10       27.47       11.49     10.56 o 
  -9   1  10        8.62       29.59     15.11 o 
  -8   1  10        7.20        6.63     10.88 o 
  -7   1  10       62.55       58.91     15.03 o 
  -6   1  10       88.97      102.76     18.33 o 
  -5   1  10      173.97      195.76     22.82 o 
  -4   1  10      162.53      175.55     20.35 o 
  -3   1  10       98.81      104.66     16.28 o 
  -2   1  10      358.06      326.97     24.27 o 
  -1   1  10      513.74      557.63     17.25 o 
   0   1  10     1096.48     1134.92     18.34 o 
   1   1  10      346.75      369.29     14.80 o 
   2   1  10      163.47      162.69     19.12 o 
   3   1  10      605.07      563.53     36.63 o 
   4   1  10       63.94       45.95     12.50 o 
   5   1  10       60.58       59.75     15.34 o 
   6   1  10        2.30       -1.59     10.30 o 
   7   1  10       91.47       75.89     19.42 o 
   8   1  10       45.39       38.80     15.38 o 
   9   1  10      122.09      141.14     28.35 o 
  10   1  10        3.66       26.48     17.52 o 
  12   1  10       85.35      138.36     29.30 o 
  13   1  10        6.88       23.99     16.36 o 
 -11   2  10       11.06       52.76     16.27 o 
 -10   2  10        5.72        1.71     10.09 o 
  -9   2  10       61.47       79.91     18.40 o 
  -8   2  10       72.74       60.95     14.41 o 
  -7   2  10       85.26      106.26     17.35 o 
  -6   2  10       21.30       23.09      8.86 o 
  -5   2  10      184.42      171.44     19.82 o 
  -4   2  10       36.08       51.60     11.82 o 
  -3   2  10      325.79      289.27     20.73 o 
  -2   2  10      993.71     1028.25     28.36 o 
  -1   2  10      132.31      127.88      8.48 o 
   0   2  10      384.53      405.55     14.81 o 
   1   2  10      419.50      438.42     15.72 o 
   2   2  10      297.65      280.80     16.49 o 
   3   2  10        7.57        5.79      7.09 o 
   4   2  10      108.27       85.75     16.02 o 
   5   2  10      468.95      505.03     38.57 o 
   6   2  10      915.03      906.01     54.42 o 
   7   2  10       46.26       52.35     17.32 o 
   8   2  10       64.99       96.07     22.25 o 
  12   2  10        5.12       -5.80     11.98 o 
  -5   3  10      156.87      144.41     13.02 o 
  -4   3  10        6.85        4.80      2.81 o 
  -3   3  10      120.56      127.02      9.49 o 
  -2   3  10      161.27      190.11     17.07 o 
  -1   3  10      197.11      199.68     10.74 o 
   0   3  10      296.14      273.58     13.05 o 
   1   3  10       18.29       23.92      5.57 o 
   2   3  10      139.10      116.45     11.79 o 
   3   3  10      117.54      118.44     12.80 o 
   4   3  10      257.00      245.07     25.28 o 
  -6   4  10        2.21       25.50     12.49 o 
  -5   4  10        4.84       30.12     13.74 o 
  -4   4  10       25.27        8.89     10.90 o 
  -3   4  10       29.73        9.88      9.34 o 
  -2   4  10       57.49       46.57     13.71 o 
  -1   4  10       17.38       19.68      8.26 o 
   0   4  10      129.43      118.27     15.19 o 
   1   4  10       64.13       73.79     12.81 o 
   2   4  10       22.49       31.76     14.45 o 
   3   4  10       94.22      103.12     22.33 o 
   4   4  10       18.24       23.46     12.67 o 
   5   4  10       58.43       62.37     16.43 o 
   6   4  10       46.80       49.71     16.55 o 
  -6   5  10        9.61       20.57     10.71 o 
  -5   5  10       45.48       34.74     17.83 o 
  -4   5  10        2.89        4.67     12.31 o 
  -3   5  10       33.68       51.70     18.09 o 
  -2   5  10       29.05       40.22     16.97 o 
  -1   5  10        2.17        5.71     19.46 o 
   0   5  10        0.12       -2.36      7.75 o 
   1   5  10       11.35       10.59      8.51 o 
   2   5  10        0.03      -11.70     11.70 o 
   3   5  10        5.89       -0.70      8.00 o 
   4   5  10       18.50       36.64     14.81 o 
   5   5  10        0.62       -0.26      9.86 o 
   6   5  10       30.66       34.31     14.67 o 
  -6  -5  11        3.18       10.88     12.49 o 
  -3  -5  11        4.13       14.62     15.27 o 
  -9  -4  11        1.63      -12.68     12.68 o 
  -8  -4  11        0.56       -0.19     18.91 o 
  -7  -4  11        3.73       20.08     14.20 o 
  -6  -4  11        3.02       22.76     16.49 o 
  -5  -4  11       18.39       26.58     13.46 o 
  -4  -4  11        1.14       -1.26      9.77 o 
  -3  -4  11       34.06       37.89     13.60 o 
  -2  -4  11       59.94       99.00     29.78 o 
  -1  -4  11       32.40       39.69     14.25 o 
   0  -4  11      124.99      153.99     24.59 o 
   1  -4  11       31.68       27.75     12.67 o 
   2  -4  11       66.08       84.82     17.79 o 
   3  -4  11       89.51       85.19     17.91 o 
   4  -4  11       44.13       47.95     12.15 o 
   5  -4  11       14.72       14.87      7.54 o 
   6  -4  11        1.31       16.63     21.38 o 
   7  -4  11       17.39       22.44     16.37 o 
   8  -4  11       25.17       27.52     12.93 o 
   9  -4  11       13.46       13.27     11.77 o 
 -11  -3  11       18.93       11.63     23.72 o 
 -10  -3  11       17.77       59.98     23.28 o 
  -9  -3  11        7.22      -10.51     14.56 o 
  -8  -3  11       26.38       28.73     17.18 o 
  -7  -3  11       18.89       -5.45     14.66 o 
  -6  -3  11       38.70       35.75     15.77 o 
  -5  -3  11      122.38       93.60     21.39 o 
  -4  -3  11        8.81       18.87     11.06 o 
  -3  -3  11       91.73       82.18     18.76 o 
  -2  -3  11      137.22      139.31     21.90 o 
  -1  -3  11      112.79      124.47     14.79 o 
   0  -3  11       63.53       60.54     15.70 o 
   1  -3  11      334.25      299.96     32.06 o 
   2  -3  11      360.17      307.23     31.69 o 
   3  -3  11      582.61      553.40     42.46 o 
   4  -3  11       74.82       54.80     16.23 o 
   5  -3  11      314.60      317.70     33.49 o 
   6  -3  11       32.49       17.53     12.86 o 
   7  -3  11       13.20      -10.04     10.04 o 
   8  -3  11        3.52       -7.35      7.35 o 
   9  -3  11       14.49        7.01      8.64 o 
  10  -3  11        7.63        7.29     10.34 o 
  11  -3  11        0.29       13.18      8.99 o 
 -12  -2  11       36.69       57.23     23.71 o 
 -11  -2  11        5.36       17.01     16.62 o 
 -10  -2  11       13.43        8.55     11.95 o 
  -9  -2  11       78.92      115.48     27.90 o 
  -8  -2  11      119.66      137.88     27.10 o 
  -7  -2  11        9.58       20.20     13.04 o 
  -6  -2  11       87.57      135.10     25.54 o 
  -5  -2  11       38.29       43.45     16.71 o 
  -4  -2  11      101.93       98.80     21.13 o 
  -3  -2  11      213.87      225.00     27.67 o 
  -2  -2  11      354.38      361.19     32.77 o 
  -1  -2  11      438.91      420.51     34.79 o 
   0  -2  11      108.39       89.71     17.38 o 
   1  -2  11      113.98      129.97     20.69 o 
   2  -2  11      376.56      401.76     34.27 o 
   3  -2  11      213.40      215.42     26.48 o 
   4  -2  11       41.37       50.03     15.15 o 
   5  -2  11      464.34      405.30     36.84 o 
   6  -2  11      309.89      324.53     34.65 o 
   7  -2  11        8.77       42.24     14.19 o 
   8  -2  11      119.30      120.49     24.14 o 
   9  -2  11      166.31      162.46     29.47 o 
  10  -2  11       14.52       29.96     16.17 o 
  11  -2  11       32.93       24.00     11.66 o 
  12  -2  11        6.35       20.95     11.29 o 
 -13  -1  11        7.99       29.43     16.89 o 
 -12  -1  11        7.59       14.09     13.97 o 
 -11  -1  11        7.95      -16.39     16.39 o 
 -10  -1  11      200.02      214.58     34.40 o 
  -9  -1  11       80.79       60.89     18.74 o 
  -8  -1  11      110.78      118.06     24.99 o 
  -7  -1  11       40.43       49.19     20.66 o 
  -6  -1  11       97.26       76.08     18.48 o 
  -5  -1  11      161.60      127.13     23.42 o 
  -4  -1  11      466.06      507.29     39.49 o 
  -3  -1  11       46.05       37.19     11.71 o 
  -2  -1  11      584.01      577.34     20.02 o 
  -1  -1  11      791.79      842.48     33.16 o 
   0  -1  11      113.79      140.56     22.06 o 
   1  -1  11      104.70      114.10      8.51 o 
   2  -1  11      445.37      462.05     30.12 o 
   3  -1  11      517.80      510.26     21.16 o 
   4  -1  11        8.81       15.05     10.34 o 
   5  -1  11       18.53       34.12     13.79 o 
   6  -1  11      214.15      214.98     28.83 o 
   7  -1  11      199.61      239.52     31.44 o 
   8  -1  11       53.59       66.44     19.95 o 
   9  -1  11      225.23      216.41     32.74 o 
  10  -1  11       24.47       42.66     17.70 o 
  11  -1  11       25.87       33.74     26.07 o 
  12  -1  11        1.07       -3.95      7.82 o 
  13  -1  11        6.41        5.52     13.74 o 
 -13   0  11        1.83       -4.69     12.93 o 
 -12   0  11      108.23      119.56     28.71 o 
 -11   0  11        1.38       15.34     16.10 o 
 -10   0  11       61.13       40.59     17.11 o 
  -9   0  11       87.17       89.75     23.19 o 
  -8   0  11      111.62      134.27     25.99 o 
  -7   0  11        0.01      -10.78     10.78 o 
  -6   0  11       32.00       33.12     11.50 o 
  -5   0  11      225.98      220.00     27.43 o 
  -4   0  11       45.12       53.20     15.10 o 
  -3   0  11      204.76      205.66     24.43 o 
  -2   0  11       13.30       13.36      9.90 o 
  -1   0  11       75.53       62.21     14.78 o 
   0   0  11       66.90       81.79     16.02 o 
   1   0  11        0.00        7.72      9.66 o 
   2   0  11       16.26       21.83     10.90 o 
   3   0  11      100.01      100.56     17.89 o 
   4   0  11      179.37      172.41     23.37 o 
   5   0  11       51.08       38.11     15.59 o 
   6   0  11       34.59       21.15     12.65 o 
   7   0  11       95.45      108.38     21.36 o 
   8   0  11       22.91       42.96     17.23 o 
   9   0  11      153.65      120.29     24.20 o 
  10   0  11       64.26      128.34     27.36 o 
  11   0  11      241.05      270.48     39.62 o 
  12   0  11       29.26       35.11     20.04 o 
  13   0  11       44.26       34.29     19.33 o 
 -13   1  11        8.07       -4.77     11.03 o 
 -12   1  11        7.53       12.00     14.93 o 
 -11   1  11        7.86        9.99     11.24 o 
 -10   1  11      201.01      203.22     31.35 o 
  -9   1  11       82.06       92.54     21.20 o 
  -8   1  11      111.84      132.55     22.83 o 
  -7   1  11       38.80       31.82     10.96 o 
  -6   1  11       96.87      103.32     18.82 o 
  -5   1  11      165.05      132.62     19.57 o 
  -4   1  11      456.06      505.36     35.25 o 
  -3   1  11       50.20       49.77     13.34 o 
  -2   1  11      588.49      564.07     33.95 o 
  -1   1  11      772.01      819.22     51.53 o 
   0   1  11      110.62      120.57      8.20 o 
   1   1  11      112.02      131.53     14.88 o 
   2   1  11      434.55      451.11     32.61 o 
   3   1  11      508.94      570.66     37.64 o 
   4   1  11        7.39        2.00      7.19 o 
   5   1  11       17.70       13.86     10.22 o 
   6   1  11      207.97      170.81     24.37 o 
   7   1  11      203.71      196.41     28.63 o 
   8   1  11       54.50       49.34     17.50 o 
   9   1  11      225.76      190.26     30.49 o 
  10   1  11       24.26       27.41     16.12 o 
  12   1  11        1.07       -0.95     13.61 o 
  13   1  11        6.44        7.62     13.92 o 
 -11   2  11        5.28       -4.66     10.56 o 
 -10   2  11       13.13       27.57     12.92 o 
  -9   2  11       80.42       82.95     18.63 o 
  -8   2  11      117.51      131.00     21.17 o 
  -7   2  11        9.47        6.58      7.94 o 
  -6   2  11       89.16       78.95     15.11 o 
  -5   2  11       38.37       32.32     10.34 o 
  -3   2  11      212.32      194.76     18.21 o 
  -2   2  11      355.52      332.47     16.92 o 
  -1   2  11      435.13      458.90     19.50 o 
   0   2  11      107.17      118.52      8.62 o 
   1   2  11      114.13      110.59     10.37 o 
   2   2  11      373.34      416.97     20.29 o 
   3   2  11      214.14      241.58     24.46 o 
   4   2  11       42.40       45.24     13.46 o 
   5   2  11      456.58      525.04     40.07 o 
   6   2  11      305.04      286.37     31.95 o 
   7   2  11        9.59       35.79     13.29 o 
   8   2  11      115.82       86.69     20.85 o 
  12   2  11        6.20       26.50     16.92 o 
  -4   3  11        9.63       13.27     13.35 o 
  -3   3  11       92.69       83.52      8.59 o 
  -2   3  11      139.55      141.65     13.08 o 
  -1   3  11      108.84      107.34     10.71 o 
   0   3  11       60.96       57.73      6.70 o 
   1   3  11      339.46      322.77     15.45 o 
   2   3  11      354.11      351.83     20.30 o 
   3   3  11      579.62      570.21     27.02 o 
   4   3  11       77.32       65.15     10.26 o 
   5   3  11      310.56      283.97     29.67 o 
  -6   4  11        2.98       39.41     14.19 o 
  -5   4  11       18.56       35.93     15.14 o 
  -4   4  11        1.15        3.96      7.76 o 
  -3   4  11       33.74       50.50     15.29 o 
  -2   4  11       60.55       47.57     14.29 o 
  -1   4  11       31.96       27.28     13.58 o 
   0   4  11      123.84      118.95     15.42 o 
   1   4  11       31.20       41.95      9.97 o 
   2   4  11       67.00       76.05     17.42 o 
   3   4  11       89.04       94.38     20.64 o 
   4   4  11       44.75       38.54     14.84 o 
   5   4  11       14.29       10.90     10.25 o 
   6   4  11        1.21        7.28     11.24 o 
  -6   5  11        3.07       -5.87     10.53 o 
  -5   5  11       15.78       22.94     12.94 o 
  -4   5  11        3.40       -9.13     10.71 o 
  -3   5  11        4.09       44.94     16.67 o 
  -2   5  11        2.87       -9.78     11.31 o 
  -1   5  11        3.66       15.13      9.47 o 
   0   5  11       25.99       14.00      7.97 o 
   1   5  11       13.46       21.03     10.77 o 
   2   5  11       11.54       -3.23      9.54 o 
   3   5  11        4.96       24.73     12.97 o 
   4   5  11        1.02       -4.17      9.52 o 
   5   5  11       15.62       22.61     16.60 o 
   6   5  11        3.22       22.77      8.97 o 
  -3  -5  12        4.26        5.14     10.02 o 
  -2  -5  12        2.53       -2.80     18.84 o 
  -9  -4  12        3.89      -11.77     18.02 o 
  -8  -4  12        6.04        0.07     11.77 o 
  -7  -4  12        4.86       16.91     11.58 o 
  -6  -4  12        6.16       24.15     14.41 o 
  -5  -4  12        3.33       10.77     13.56 o 
  -4  -4  12        3.74        2.10     10.86 o 
  -3  -4  12        9.46       48.08     16.98 o 
  -2  -4  12       10.25       30.89     10.70 o 
  -1  -4  12       71.98       82.40     22.36 o 
   0  -4  12       63.75       56.85     16.66 o 
   1  -4  12       28.71       41.24     14.07 o 
   2  -4  12        1.98       -1.35     10.00 o 
   3  -4  12        5.70        0.89      9.03 o 
   4  -4  12       32.29       19.76     11.37 o 
   5  -4  12       36.66       23.61     12.39 o 
   6  -4  12        7.83       13.03     16.68 o 
   7  -4  12        0.71       -7.26      7.40 o 
   8  -4  12        6.86       17.07     12.27 o 
   9  -4  12        0.65       44.89     18.77 o 
 -11  -3  12        3.27       21.71     18.70 o 
 -10  -3  12        3.13       12.18     16.72 o 
  -9  -3  12        9.59       15.71     15.35 o 
  -8  -3  12       46.43       45.44     18.34 o 
  -7  -3  12       41.63       17.46     11.60 o 
  -6  -3  12        0.28       22.47     14.86 o 
  -5  -3  12       89.77       83.30     21.75 o 
  -4  -3  12       98.69       96.11     21.39 o 
  -3  -3  12       51.93       31.07     13.20 o 
  -2  -3  12      201.35      152.72     23.90 o 
  -1  -3  12      226.07      207.25     19.10 o 
   0  -3  12      580.43      526.22     42.90 o 
   1  -3  12       17.85       26.19     13.34 o 
   2  -3  12      102.62       78.84     18.25 o 
   3  -3  12      235.18      206.50     27.70 o 
   4  -3  12      108.79       95.85     20.78 o 
   5  -3  12       38.82       30.61     11.42 o 
   6  -3  12       51.99       63.54     18.47 o 
   7  -3  12       10.29       27.89     13.14 o 
   8  -3  12       12.14       38.20     18.01 o 
   9  -3  12       17.39       31.28     11.70 o 
  10  -3  12       12.45       16.29     10.16 o 
  11  -3  12       19.53       38.40     12.73 o 
 -12  -2  12       15.60       19.22     15.47 o 
 -11  -2  12        8.13       -0.25     14.67 o 
 -10  -2  12       38.59       41.65     18.69 o 
  -9  -2  12       27.88       46.78     19.91 o 
  -8  -2  12       57.57       46.74     17.86 o 
  -7  -2  12        7.27        2.56     13.07 o 
  -6  -2  12       79.03       94.20     21.05 o 
  -5  -2  12       34.03       34.02     14.72 o 
  -4  -2  12       18.23       26.63     14.78 o 
  -3  -2  12      110.45      114.54     21.78 o 
  -2  -2  12       21.27       27.60     13.06 o 
  -1  -2  12      193.46      192.12     17.62 o 
   0  -2  12      170.78      173.55     24.15 o 
   1  -2  12       15.99       16.75     10.87 o 
   2  -2  12       52.26       44.46     13.73 o 
   3  -2  12       47.82       47.24     14.03 o 
   4  -2  12      178.57      163.70     25.15 o 
   5  -2  12       90.77       91.93     21.05 o 
   6  -2  12       14.08       22.01     12.17 o 
   7  -2  12      111.89      115.17     23.63 o 
   8  -2  12       42.28       49.62     16.81 o 
   9  -2  12        5.99       15.26     11.83 o 
  10  -2  12       19.10       56.78     19.19 o 
  11  -2  12        8.14       22.63     11.78 o 
  12  -2  12        0.20        1.43     16.47 o 
 -13  -1  12        3.41       -9.79     15.84 o 
 -12  -1  12       25.82       58.15     24.61 o 
 -11  -1  12       14.26       14.24     14.88 o 
 -10  -1  12        1.61       -7.56     11.84 o 
  -9  -1  12       30.03       36.70     16.03 o 
  -8  -1  12      137.72      105.93     23.57 o 
  -7  -1  12       11.89       15.77     12.53 o 
  -6  -1  12      123.67      102.29     21.49 o 
  -5  -1  12      125.98      106.70     21.16 o 
  -4  -1  12      120.25      122.12     21.64 o 
  -3  -1  12      226.53      220.19     17.29 o 
  -2  -1  12       20.68       29.48      5.21 o 
  -1  -1  12      332.50      308.40     21.74 o 
   0  -1  12      482.51      483.52     37.52 o 
   1  -1  12      263.76      250.76     27.54 o 
   2  -1  12      206.23      198.68     12.27 o 
   3  -1  12      126.44      133.44     11.07 o 
   4  -1  12      876.55      859.30     52.64 o 
   5  -1  12      421.18      380.92     37.03 o 
   6  -1  12      241.82      244.23     30.63 o 
   7  -1  12      550.00      554.06     47.24 o 
   8  -1  12      709.13      706.17     54.96 o 
   9  -1  12       65.20       83.91     22.30 o 
  10  -1  12       28.48       19.54     13.59 o 
  11  -1  12       67.97       44.42     22.43 o 
  12  -1  12        9.61        3.68     10.29 o 
 -13   0  12        0.45       13.40     16.40 o 
 -12   0  12       20.53       15.50     18.57 o 
 -11   0  12        1.85        8.48     13.25 o 
 -10   0  12        0.12       11.75     12.97 o 
  -9   0  12        0.19       -8.16     13.38 o 
  -8   0  12       38.99       33.64     15.98 o 
  -7   0  12      256.41      255.20     32.32 o 
  -6   0  12      414.96      406.87     37.85 o 
  -5   0  12        3.36       11.70     11.55 o 
  -4   0  12      360.65      360.11     32.72 o 
  -3   0  12       36.82       30.95     11.96 o 
  -2   0  12       95.77       99.27     18.54 o 
  -1   0  12      386.29      390.35     32.35 o 
   0   0  12       10.18       10.66     10.73 o 
   1   0  12     1185.33     1228.22     56.62 o 
   2   0  12      163.60      199.89     24.90 o 
   3   0  12      152.26      156.93     22.94 o 
   4   0  12      125.97      170.72     24.27 o 
   5   0  12      578.35      632.99     45.96 o 
   6   0  12      135.86      146.91     24.91 o 
   7   0  12        3.46      -11.38     11.38 o 
   8   0  12        0.01        6.49     11.00 o 
   9   0  12       85.61       75.13     23.66 o 
  10   0  12      115.64      136.94     28.56 o 
  11   0  12       36.92       43.82     18.90 o 
  12   0  12       19.85       17.84     13.86 o 
  13   0  12        0.71       24.01     20.52 o 
 -13   1  12        3.42        7.19     12.83 o 
 -12   1  12       25.92       39.07     19.89 o 
 -11   1  12       14.08        4.15     11.22 o 
 -10   1  12        1.59       -7.48     11.31 o 
  -9   1  12       29.98       23.61     13.86 o 
  -8   1  12      136.48      145.01     25.06 o 
  -7   1  12       12.11        1.57      9.16 o 
  -6   1  12      124.04      106.90     19.36 o 
  -5   1  12      128.73      135.20     20.03 o 
  -4   1  12      116.96       91.81     15.72 o 
  -3   1  12      228.08      253.52     26.07 o 
  -2   1  12       18.87       15.14      7.86 o 
  -1   1  12      330.44      336.75     13.46 o 
   0   1  12      479.10      488.90     33.75 o 
   1   1  12      261.72      251.64     12.32 o 
   2   1  12      207.53      207.19     23.91 o 
   3   1  12      118.17      100.21     17.55 o 
   4   1  12      881.92      916.45     52.14 o 
   5   1  12      424.46      433.71     37.41 o 
   6   1  12      248.34      268.72     32.07 o 
   7   1  12      547.76      521.06     44.87 o 
   8   1  12      707.22      782.27     57.91 o 
   9   1  12       66.14      101.06     24.34 o 
  10   1  12       27.45       -4.75     14.68 o 
  11   1  12       66.86       73.03     23.91 o 
 -11   2  12        8.47       13.78     11.53 o 
 -10   2  12       37.88       24.70     12.14 o 
  -9   2  12       26.94       61.36     17.61 o 
  -8   2  12       59.49      102.46     19.42 o 
  -7   2  12        7.15       -6.99      9.03 o 
  -6   2  12       77.88       86.84     16.37 o 
  -5   2  12       32.54       47.93     12.70 o 
  -3   2  12      109.43      102.98     14.35 o 
  -2   2  12       22.56       22.83      5.68 o 
  -1   2  12      194.82      205.68     13.62 o 
   0   2  12      171.10      173.29     11.93 o 
   1   2  12       15.67       18.38      5.65 o 
   2   2  12       51.33       38.74      7.46 o 
   3   2  12       48.38       45.20     12.30 o 
   4   2  12      176.71      198.35     24.63 o 
   5   2  12       89.39       96.04     18.52 o 
   6   2  12       13.30       40.92     18.35 o 
   7   2  12      114.33      155.66     25.99 o 
   8   2  12       41.27       39.90     16.08 o 
   9   2  12        6.44       -0.27      7.35 o 
  -4   3  12      100.28       90.21     25.04 o 
  -3   3  12       50.23       60.44      8.04 o 
  -2   3  12      197.61      195.85     13.51 o 
  -1   3  12      229.08      236.96     12.99 o 
   0   3  12      580.82      568.54     20.35 o 
   1   3  12       17.04       16.19      5.11 o 
   2   3  12      100.33       97.09     11.56 o 
   3   3  12      234.20      261.26     18.73 o 
   4   3  12      107.15       87.50     12.23 o 
   5   3  12       39.63       21.86     10.67 o 
   6   3  12       51.66       58.62     16.62 o 
  -6   4  12        6.05        1.73      8.89 o 
  -5   4  12        3.55       16.48     10.42 o 
  -4   4  12        3.53      -10.17     10.17 o 
  -3   4  12        9.05       14.24      9.94 o 
  -2   4  12        9.88        1.87      8.26 o 
  -1   4  12       72.52       89.69     13.26 o 
   0   4  12       62.93       60.13     11.58 o 
   1   4  12       28.95       27.69      9.38 o 
   2   4  12        2.13       15.69     11.25 o 
   3   4  12        5.90       18.55     10.54 o 
   4   4  12       31.91       36.92     13.38 o 
   5   4  12       36.58       28.49     13.83 o 
   6   4  12        7.81       26.07     13.22 o 
  -5   5  12       30.33       36.38     20.01 o 
  -4   5  12        4.12        2.44      9.70 o 
  -3   5  12        4.10        1.52      8.80 o 
  -2   5  12        2.48        6.99      8.06 o 
  -1   5  12       12.27       19.71     16.97 o 
   0   5  12        3.31       33.14     14.66 o 
   1   5  12        5.01      -12.24     12.24 o 
   2   5  12        4.61       24.29     15.59 o 
   3   5  12        2.64       27.89     17.28 o 
   4   5  12        2.02        6.29     10.49 o 
   5   5  12        5.76       12.71     13.56 o 
  -3  -5  13        0.98       15.29     14.29 o 
  -2  -5  13       10.45       16.22     12.70 o 
  -8  -4  13       41.75      136.30     27.94 o 
  -7  -4  13        1.10       24.96     17.17 o 
  -6  -4  13        0.90        9.25     15.23 o 
  -5  -4  13        0.86       -1.13     10.98 o 
  -4  -4  13        3.16       15.56     14.17 o 
  -3  -4  13       34.27       40.06     15.75 o 
  -2  -4  13        5.97       -2.97      7.64 o 
  -1  -4  13        7.84        3.62     10.90 o 
   0  -4  13       14.25       14.06     13.75 o 
   1  -4  13       25.07       29.74     13.84 o 
   2  -4  13        7.00       14.92     14.19 o 
   3  -4  13       16.54       17.38     13.03 o 
   4  -4  13       27.17       48.81     15.57 o 
   5  -4  13        3.75       -0.67      8.55 o 
   6  -4  13       13.73       15.86      9.41 o 
   7  -4  13        9.77        1.25      7.29 o 
   8  -4  13        1.94       31.54     14.65 o 
 -10  -3  13       14.94        7.72     17.57 o 
  -9  -3  13       23.95        9.80     16.94 o 
  -8  -3  13        0.51       -5.77     13.39 o 
  -7  -3  13       43.86       97.64     25.84 o 
  -6  -3  13       48.48       30.50     15.67 o 
  -5  -3  13        4.74       -5.61     12.65 o 
  -4  -3  13       47.44       40.07     17.97 o 
  -3  -3  13       29.63       32.48     14.09 o 
  -2  -3  13      752.47      695.96     50.33 o 
  -1  -3  13      192.99      168.40     27.41 o 
   0  -3  13       16.47       16.97     12.62 o 
   1  -3  13        0.94        7.66     11.56 o 
   2  -3  13       17.14       34.47     15.15 o 
   3  -3  13       67.98       82.59     19.54 o 
   4  -3  13      175.64      162.24     26.25 o 
   5  -3  13       42.25       42.83     18.81 o 
   6  -3  13        2.52        0.79      9.99 o 
   7  -3  13       12.93       17.26     11.48 o 
   8  -3  13       36.64       17.64     11.33 o 
   9  -3  13       37.21       59.52     22.43 o 
  10  -3  13       16.58        3.86      8.93 o 
 -12  -2  13        9.16       11.23     14.40 o 
 -11  -2  13        5.54       30.77     16.93 o 
 -10  -2  13       12.99       59.55     23.04 o 
  -9  -2  13        2.59       -3.15     13.49 o 
  -8  -2  13      181.61      189.01     33.08 o 
  -7  -2  13       57.45       94.30     24.35 o 
  -6  -2  13        0.15       55.14     21.69 o 
  -5  -2  13      130.72      113.01     23.02 o 
  -4  -2  13       80.41       58.49     18.26 o 
  -3  -2  13       48.63       50.56     14.08 o 
  -2  -2  13      102.94      115.90     22.02 o 
  -1  -2  13       89.92       88.94     13.74 o 
   0  -2  13        7.22       15.86     11.25 o 
   1  -2  13      133.88      158.22     25.19 o 
   2  -2  13        4.72       18.33     11.42 o 
   3  -2  13      108.89      131.02     23.80 o 
   4  -2  13      104.28       81.32     18.84 o 
   5  -2  13      205.75      211.13     28.78 o 
   6  -2  13        2.31        2.21     11.34 o 
   7  -2  13       43.42       46.10     16.81 o 
   8  -2  13      114.24      124.58     24.99 o 
   9  -2  13       22.91       17.04     12.47 o 
  10  -2  13        8.46       68.29     22.61 o 
  11  -2  13        7.95       40.96     14.80 o 
 -12  -1  13       24.89        6.01     12.84 o 
 -11  -1  13       50.36       26.82     20.01 o 
 -10  -1  13       96.71      130.06     29.57 o 
  -9  -1  13       11.41       15.90     11.90 o 
  -8  -1  13      131.57      113.63     24.58 o 
  -7  -1  13       52.75       45.70     16.33 o 
  -6  -1  13       28.70       36.93     15.39 o 
  -5  -1  13        0.15       -8.74     10.43 o 
  -4  -1  13       30.56       21.84      7.05 o 
  -3  -1  13      194.00      182.82     12.69 o 
  -2  -1  13       20.48       14.91      5.47 o 
  -1  -1  13      140.28      166.56     23.67 o 
   0  -1  13      316.49      283.31     30.73 o 
   1  -1  13        5.52        3.56     10.10 o 
   2  -1  13       49.53       50.08      6.42 o 
   3  -1  13      226.27      236.25     14.74 o 
   4  -1  13      368.22      400.51     37.71 o 
   5  -1  13      258.62      226.89     29.49 o 
   6  -1  13       54.29       43.27     15.25 o 
   7  -1  13       32.19       20.58     14.44 o 
   8  -1  13       15.96       13.68     13.00 o 
   9  -1  13       96.29       82.00     22.75 o 
  10  -1  13       34.72       55.28     19.08 o 
  11  -1  13       72.86       76.78     23.67 o 
  12  -1  13       21.38       27.89     12.50 o 
 -13   0  13        0.10       -7.99     13.03 o 
 -12   0  13       15.15       31.36     20.68 o 
 -11   0  13       30.77       32.35     16.82 o 
 -10   0  13        4.04        8.00     13.61 o 
  -9   0  13        2.87      -11.80     14.35 o 
  -8   0  13      405.18      500.77     46.81 o 
  -7   0  13        0.72      -10.58     14.25 o 
  -6   0  13      130.57      130.07     23.17 o 
  -5   0  13      205.23      292.31     33.31 o 
  -4   0  13       21.06       22.96     11.20 o 
  -3   0  13        3.46       10.48     10.48 o 
  -2   0  13      336.71      331.61     11.94 o 
  -1   0  13       80.47       90.15     18.38 o 
   0   0  13       23.31       31.09     13.01 o 
   1   0  13       71.81      106.59     20.02 o 
   2   0  13        3.45       -0.08     11.84 o 
   3   0  13      294.40      362.72     34.44 o 
   4   0  13      118.89      129.66     21.70 o 
   5   0  13        0.29       -0.41     11.84 o 
   6   0  13       69.66       82.92     19.86 o 
   7   0  13      213.28      197.73     30.30 o 
   8   0  13      428.22      415.39     43.43 o 
   9   0  13      325.84      311.65     39.91 o 
  10   0  13        0.08       -2.27     10.71 o 
  11   0  13        3.47       14.64     13.60 o 
  12   0  13       27.77       41.30     19.51 o 
 -12   1  13       24.69       11.08     13.81 o 
 -11   1  13       50.72       76.54     22.00 o 
 -10   1  13       97.22      136.23     25.10 o 
  -9   1  13       11.64       38.70     15.29 o 
  -8   1  13      131.22      114.52     23.75 o 
  -7   1  13       52.75       56.57     16.90 o 
  -6   1  13       28.38       24.07     11.86 o 
  -5   1  13        0.13       -6.17      7.69 o 
  -4   1  13       31.29       38.64     13.40 o 
  -2   1  13       21.00       19.64      4.24 o 
  -1   1  13      144.69      151.95      8.93 o 
   0   1  13      311.16      285.88     27.56 o 
   1   1  13        6.77       10.32      3.28 o 
   2   1  13       53.73       55.71      6.76 o 
   3   1  13      225.40      284.78     29.49 o 
   4   1  13      374.94      383.86     35.73 o 
   5   1  13      255.42      244.44     30.18 o 
   6   1  13       50.24       52.94     15.80 o 
   7   1  13       29.47       42.26     17.08 o 
   8   1  13       16.06       16.66     13.70 o 
   9   1  13       94.59      100.07     23.96 o 
  10   1  13       33.13       52.64     17.98 o 
  11   1  13       72.76       92.17     25.37 o 
 -11   2  13        5.46       -6.13      9.77 o 
 -10   2  13       13.43        6.75      9.68 o 
  -9   2  13        2.87       13.80     11.52 o 
  -8   2  13      183.80      201.21     26.95 o 
  -7   2  13       56.37       57.21     16.11 o 
  -6   2  13        0.25       -0.18     10.21 o 
  -5   2  13      134.87      124.39     19.35 o 
  -4   2  13       82.11       42.28     10.60 o 
  -3   2  13       47.08       54.64      7.82 o 
  -2   2  13      105.36       98.68      9.91 o 
  -1   2  13       86.38       92.09      9.65 o 
   0   2  13        7.72        7.57      3.84 o 
   1   2  13      131.40      131.75     11.71 o 
   2   2  13        4.96       -0.88      3.97 o 
   3   2  13      110.92      135.94     12.81 o 
   4   2  13      103.38      132.56     21.19 o 
   5   2  13      204.30      199.05     26.49 o 
   6   2  13        2.47       10.63     11.96 o 
   7   2  13       44.06       30.54     13.84 o 
   8   2  13      115.39      122.75     24.88 o 
   9   2  13       22.61       49.05     18.99 o 
  -4   3  13       46.25       29.51     10.92 o 
  -3   3  13       29.17       38.36     15.56 o 
  -2   3  13      757.43      752.23     48.39 o 
  -1   3  13      189.90      177.53     11.62 o 
   0   3  13       15.31       16.31      4.70 o 
   1   3  13        0.78       -1.85      3.89 o 
   2   3  13       16.28       18.90      5.97 o 
   3   3  13       68.19       59.95     22.29 o 
   4   3  13      177.05      174.20     18.16 o 
   5   3  13       43.80       35.96     12.77 o 
   6   3  13        2.31       -7.61      9.07 o 
  -7   4  13        1.20       -0.52      6.30 o 
  -6   4  13        0.79       13.93     12.17 o 
  -5   4  13        0.97        3.69     11.04 o 
  -4   4  13        3.06       32.57     13.48 o 
  -3   4  13       34.88       45.71     15.19 o 
  -2   4  13        6.35       15.00     10.36 o 
  -1   4  13        7.43        8.51     11.81 o 
   0   4  13       14.75       15.77      7.63 o 
   1   4  13       25.64       21.81     11.83 o 
   2   4  13        6.61       27.90     12.74 o 
   3   4  13       16.84        7.19     11.13 o 
   4   4  13       27.62       56.98     19.04 o 
   5   4  13        3.63        0.90     10.12 o 
   6   4  13       13.95       23.35     13.84 o 
   7   4  13        9.60       29.19     13.72 o 
  -5   5  13        0.19       10.96      8.06 o 
  -4   5  13        0.25       10.33     10.90 o 
  -3   5  13        1.02       15.14     11.45 o 
  -2   5  13       10.66       -0.75      9.41 o 
  -1   5  13        6.77       28.77     13.05 o 
   0   5  13        0.33       -1.24     12.30 o 
   1   5  13        2.92       18.74     12.94 o 
   2   5  13        8.31        7.04     12.30 o 
   3   5  13        0.29       11.56     13.54 o 
   4   5  13        0.53       16.92     13.69 o 
  -4  -5  14        2.28      -10.22     15.96 o 
  -3  -5  14        2.97      -15.57     17.83 o 
  -2  -5  14        6.04       44.43     19.78 o 
  -8  -4  14        0.33        5.96     13.39 o 
  -7  -4  14       12.17       15.74     12.59 o 
  -6  -4  14       30.71       67.95     20.90 o 
  -5  -4  14       37.40       44.87     19.06 o 
  -4  -4  14        3.36        9.74     10.90 o 
  -3  -4  14       34.07       41.15     15.69 o 
  -2  -4  14       10.95        7.71     12.15 o 
  -1  -4  14       34.64       67.53     21.44 o 
   0  -4  14        2.41       11.97     13.73 o 
   1  -4  14        2.59       12.99     10.54 o 
   2  -4  14       41.07       36.13     15.28 o 
   3  -4  14       10.90       33.70     14.41 o 
   4  -4  14        8.56        7.89      9.92 o 
   5  -4  14        9.88        7.34      9.64 o 
   6  -4  14        0.09       -6.92      9.42 o 
   7  -4  14        1.68       11.90     13.20 o 
   8  -4  14        7.78        7.76      8.06 o 
 -10  -3  14        9.96       36.78     21.09 o 
  -9  -3  14       24.45       29.25     17.09 o 
  -8  -3  14       17.77        1.98     12.18 o 
  -7  -3  14        0.98       10.16     12.70 o 
  -6  -3  14        1.01       -3.59     10.44 o 
  -5  -3  14        9.91        8.23     11.45 o 
  -4  -3  14       73.63       49.70     16.57 o 
  -3  -3  14       54.81       71.49     19.63 o 
  -2  -3  14      366.05      364.71     27.44 o 
  -1  -3  14      151.56      156.59     27.07 o 
   0  -3  14      233.41      232.78     31.19 o 
   1  -3  14        5.35       -0.07     10.28 o 
   2  -3  14       16.28       30.73     13.47 o 
   3  -3  14      138.42      119.78     23.02 o 
   4  -3  14       26.60       23.80     14.49 o 
   5  -3  14       35.57       47.61     16.09 o 
   6  -3  14        2.82        0.44      7.98 o 
   7  -3  14       36.81       26.84     15.85 o 
   8  -3  14       12.15        8.72      9.71 o 
   9  -3  14        0.36       25.01     12.65 o 
  10  -3  14        1.45       -0.09      7.83 o 
 -11  -2  14        4.90       39.98     23.41 o 
 -10  -2  14       29.86       22.25     16.58 o 
  -9  -2  14        5.58       22.02     18.00 o 
  -8  -2  14      124.69      112.06     27.67 o 
  -7  -2  14      132.38      155.89     30.51 o 
  -6  -2  14      112.77       93.01     25.09 o 
  -5  -2  14      106.78      115.90     25.11 o 
  -4  -2  14      141.59      144.78     25.25 o 
  -3  -2  14      143.91      141.49     24.76 o 
  -2  -2  14       76.16       77.07     18.50 o 
  -1  -2  14       78.15       56.42     18.50 o 
   0  -2  14       23.38       40.30     16.73 o 
   1  -2  14      331.34      312.67     33.94 o 
   2  -2  14       22.64       20.45     10.88 o 
   3  -2  14       96.11       58.45     17.14 o 
   4  -2  14        4.28        0.30     11.72 o 
   5  -2  14       58.54       48.82     16.29 o 
   6  -2  14        8.51       26.97     14.41 o 
   7  -2  14        4.34       10.77     12.89 o 
   8  -2  14       14.08       47.16     18.38 o 
   9  -2  14       25.92       10.37     14.49 o 
  10  -2  14       14.36       20.74     13.07 o 
  11  -2  14        5.96       12.15     11.37 o 
 -12  -1  14       16.73       23.02     19.29 o 
 -11  -1  14       39.63       27.29     20.07 o 
 -10  -1  14       47.42       47.99     22.84 o 
  -9  -1  14       17.78        3.97     15.00 o 
  -8  -1  14      164.20      193.93     32.96 o 
  -7  -1  14        0.88        3.49     10.98 o 
  -6  -1  14        6.22      -10.90     10.90 o 
  -5  -1  14      161.90      181.12     28.87 o 
  -4  -1  14      196.08      195.27     14.58 o 
  -3  -1  14       51.97       42.64      6.45 o 
  -2  -1  14      126.42      116.13     10.86 o 
  -1  -1  14        4.39       -1.17      9.79 o 
   0  -1  14       37.01       40.92     15.19 o 
   1  -1  14      199.63      203.76     28.64 o 
   2  -1  14       23.94       24.75      4.95 o 
   3  -1  14      101.95       94.10      9.65 o 
   4  -1  14       30.95       27.93     12.09 o 
   5  -1  14       72.89       34.57     15.39 o 
   6  -1  14       74.19       51.03     15.70 o 
   7  -1  14        5.52       -4.84     14.48 o 
   8  -1  14       36.21       41.30     18.78 o 
   9  -1  14       74.06       57.74     20.18 o 
  10  -1  14        5.76        1.33     10.75 o 
  11  -1  14        9.72       17.10     14.40 o 
  12  -1  14        7.12        1.66     10.33 o 
 -12   0  14        3.15       -4.56     14.36 o 
 -11   0  14        6.96       23.08     14.58 o 
 -10   0  14      287.39      312.99     41.12 o 
  -9   0  14        5.92        6.11     11.51 o 
  -8   0  14        7.15       -5.38     11.20 o 
  -7   0  14      369.68      312.96     37.32 o 
  -6   0  14       48.48       28.24     12.50 o 
  -5   0  14      147.31      150.51     23.91 o 
  -4   0  14      249.02      277.45     31.48 o 
  -3   0  14      689.08      755.70     49.45 o 
  -2   0  14       19.91       19.33     11.92 o 
  -1   0  14        6.84        0.87      9.86 o 
   0   0  14      658.22      705.67     46.78 o 
   1   0  14      421.85      386.50     35.65 o 
   2   0  14      478.82      549.80     42.80 o 
   3   0  14       55.23       67.55     16.94 o 
   4   0  14       47.15       38.78     15.60 o 
   5   0  14        0.84       -2.95     10.15 o 
   6   0  14        3.42       -6.33     11.69 o 
   7   0  14       65.83       62.82     19.31 o 
   8   0  14      529.50      514.64     49.81 o 
   9   0  14       28.65       20.73     17.09 o 
  10   0  14       80.16       90.49     27.64 o 
  11   0  14        7.21       16.15     14.54 o 
  12   0  14        0.00        9.93     17.63 o 
 -12   1  14       17.06       16.79     15.98 o 
 -11   1  14       39.61      108.67     26.96 o 
 -10   1  14       46.66       32.49     14.86 o 
  -9   1  14       17.50       20.73     13.66 o 
  -8   1  14      165.30      186.30     28.47 o 
  -7   1  14        0.82        4.25     11.43 o 
  -6   1  14        5.96       11.52     10.05 o 
  -5   1  14      163.22      178.01     25.58 o 
  -4   1  14      196.70      180.14     24.81 o 
  -3   1  14       51.25       55.02     14.49 o 
  -2   1  14      126.53      125.13     19.63 o 
  -1   1  14        4.26        1.76      1.82 o 
   0   1  14       35.87       48.03     14.12 o 
   1   1  14      201.14      186.54     27.01 o 
   2   1  14       22.13       28.28      9.16 o 
   3   1  14      102.36      125.15     21.08 o 
   4   1  14       28.27       35.73     15.04 o 
   5   1  14       70.14       78.68     18.73 o 
   6   1  14       78.22       77.59     19.83 o 
   7   1  14        4.68       13.80     12.51 o 
   8   1  14       34.16       47.21     19.58 o 
   9   1  14       75.42      113.43     27.42 o 
  10   1  14        5.15      -11.29     17.48 o 
  11   1  14        9.80        6.08      9.83 o 
 -10   2  14       30.24       21.55     12.39 o 
  -9   2  14        5.77      -11.92     12.54 o 
  -8   2  14      122.86       91.86     19.94 o 
  -7   2  14      134.32      113.81     21.89 o 
  -6   2  14      112.22      110.37     19.76 o 
  -4   2  14      139.30      132.94     17.85 o 
  -3   2  14      144.30      128.29     11.52 o 
  -2   2  14       72.18       98.83     10.04 o 
  -1   2  14       81.35       81.94      9.26 o 
   0   2  14       24.70       19.27      4.13 o 
   1   2  14      335.15      339.25     18.55 o 
   2   2  14       22.35       25.92      6.30 o 
   3   2  14       92.77      104.38     13.39 o 
   4   2  14        4.58       11.05      9.49 o 
   5   2  14       59.96       57.96     17.22 o 
   6   2  14        7.94        9.33      9.12 o 
   7   2  14        4.11       -1.51      8.69 o 
   8   2  14       14.16       12.46     12.53 o 
   9   2  14       26.21       34.03     17.49 o 
  10   2  14       14.30       27.89     16.45 o 
  -5   3  14        9.63        6.04      7.14 o 
  -4   3  14       74.61       73.72     15.62 o 
  -3   3  14       55.90       66.69     14.24 o 
  -2   3  14      363.85      366.10     21.92 o 
  -1   3  14      150.86      155.32     13.26 o 
   0   3  14      236.28      246.40     14.14 o 
   1   3  14        5.10        4.36      4.77 o 
   2   3  14       16.18        9.19      4.86 o 
   3   3  14      140.70      130.32     14.22 o 
   4   3  14       26.33       19.24      7.68 o 
   5   3  14       35.12       48.68     11.03 o 
   6   3  14        2.66       22.57     13.87 o 
   7   3  14       37.08       45.26     16.81 o 
  -7   4  14       11.85       22.57     10.67 o 
  -6   4  14       31.36       31.73     14.71 o 
  -5   4  14       37.77       64.73     16.87 o 
  -4   4  14        3.42       -5.94     11.28 o 
  -3   4  14       34.37       42.59     14.56 o 
  -2   4  14       10.71       38.24     15.56 o 
  -1   4  14       34.54       32.38     12.34 o 
   0   4  14        2.69        0.03      5.47 o 
   1   4  14        2.71       18.57      9.57 o 
   2   4  14       41.78       39.12     13.25 o 
   3   4  14       10.92       14.10      8.77 o 
   4   4  14        8.72        8.73     11.04 o 
   5   4  14        9.99      -10.04     11.42 o 
   6   4  14        0.06        1.39      7.52 o 
   7   4  14        1.73       12.41     10.64 o 
  -4   5  14        2.35        9.85      8.33 o 
  -3   5  14        2.88        2.74      8.04 o 
  -2   5  14        6.13      -10.59     10.59 o 
  -1   5  14        1.22        1.33      4.26 o 
   0   5  14        6.18        2.71      4.11 o 
   1   5  14       14.45        6.51     12.62 o 
   2   5  14        0.66       10.38      8.89 o 
   3   5  14        2.14       14.05     11.17 o 
   4   5  14        6.80       13.98     13.96 o 
  -2  -5  15        3.50        5.60     15.26 o 
  -1  -5  15        0.06       20.76     14.22 o 
  -7  -4  15        7.12       62.87     20.11 o 
  -6  -4  15        7.84       12.08     12.56 o 
  -5  -4  15        8.98        8.13     11.52 o 
  -4  -4  15       31.94       42.57     17.61 o 
  -3  -4  15       11.87       -7.42      9.42 o 
  -2  -4  15       24.63       14.50     12.39 o 
  -1  -4  15       15.46       25.34     15.28 o 
   0  -4  15        0.21       25.92     17.43 o 
   1  -4  15        7.25       21.21     13.55 o 
   2  -4  15       15.00       30.25     14.85 o 
   3  -4  15        5.92       16.53     11.67 o 
   4  -4  15       46.79       45.49     17.03 o 
   5  -4  15        2.27      -12.59     12.59 o 
   6  -4  15        8.40       11.14     12.40 o 
   7  -4  15        0.60       11.09      7.84 o 
 -10  -3  15       17.67      -10.89     14.40 o 
  -9  -3  15        3.36       18.34     20.68 o 
  -8  -3  15        3.55       11.47     16.59 o 
  -7  -3  15       18.32       -5.46     14.74 o 
  -6  -3  15       12.23       15.71     11.84 o 
  -5  -3  15        8.44       -3.69     12.41 o 
  -4  -3  15       60.33       54.81     18.90 o 
  -3  -3  15       24.46       26.83     17.68 o 
  -2  -3  15      124.07      147.85     18.77 o 
  -1  -3  15       50.48       32.90     14.19 o 
   0  -3  15       12.88       24.61     14.42 o 
   1  -3  15       27.77       31.85     15.22 o 
   2  -3  15        4.70       10.43     11.26 o 
   3  -3  15       23.14        7.12      9.70 o 
   4  -3  15       12.16       36.13     15.65 o 
   5  -3  15       80.00       62.61     20.28 o 
   6  -3  15       49.96       76.94     21.32 o 
   7  -3  15       33.88       53.97     19.46 o 
   8  -3  15        0.75       28.31     14.41 o 
   9  -3  15        9.98        6.85     12.30 o 
 -11  -2  15       25.06       66.80     25.28 o 
 -10  -2  15       21.05       -2.01     15.02 o 
  -9  -2  15       52.04       34.02     18.30 o 
  -8  -2  15       12.32       -1.12     12.14 o 
  -7  -2  15       71.62       67.46     21.04 o 
  -6  -2  15       49.72       37.92     17.22 o 
  -5  -2  15      106.90      136.99     26.95 o 
  -4  -2  15       14.54       22.69     13.38 o 
  -3  -2  15       27.49       26.74     16.80 o 
  -2  -2  15      230.07      197.13     28.85 o 
  -1  -2  15      138.13      166.11     26.63 o 
   0  -2  15       66.69       95.08     21.97 o 
   1  -2  15        4.68       -1.21      9.62 o 
   2  -2  15      202.15      232.91     31.41 o 
   3  -2  15       37.90       30.14     16.64 o 
   4  -2  15       83.62       65.90     18.35 o 
   5  -2  15       75.80       77.59     20.89 o 
   6  -2  15       69.97       59.89     19.27 o 
   7  -2  15       25.15       16.02     10.02 o 
   8  -2  15       47.05       49.29     17.83 o 
   9  -2  15       18.49       18.28     14.79 o 
  10  -2  15       18.96       28.65     17.20 o 
  11  -2  15       11.68       17.16     14.73 o 
 -12  -1  15       15.36       27.15     15.67 o 
 -11  -1  15       59.60       81.79     25.60 o 
 -10  -1  15       38.04       59.58     20.68 o 
  -9  -1  15       18.45       33.53     19.75 o 
  -8  -1  15      161.22      144.81     28.51 o 
  -7  -1  15       33.84       54.34     18.75 o 
  -6  -1  15       26.91       18.70     14.04 o 
  -5  -1  15      272.43      238.48     32.68 o 
  -4  -1  15       66.45       58.71     18.20 o 
  -3  -1  15       25.22       14.12      7.46 o 
  -2  -1  15      246.54      233.70     21.56 o 
  -1  -1  15       52.50       53.29     18.70 o 
   0  -1  15       27.74       33.58     15.72 o 
   1  -1  15      184.97      183.92     27.71 o 
   2  -1  15       89.57       75.52     18.21 o 
   3  -1  15      118.81      101.60     27.03 o 
   4  -1  15       80.54      108.69     23.38 o 
   5  -1  15       73.85       46.02     17.35 o 
   6  -1  15      112.75       88.02     21.73 o 
   7  -1  15        8.98        6.94     13.06 o 
   8  -1  15      102.85      118.21     26.71 o 
   9  -1  15        7.39       -5.08     14.98 o 
  10  -1  15       67.80      104.10     26.11 o 
  11  -1  15       23.32       60.29     22.17 o 
 -12   0  15        0.01       12.05     16.17 o 
 -11   0  15        4.78       26.27     18.47 o 
 -10   0  15       39.78       32.96     16.83 o 
  -9   0  15       17.32        2.90     12.28 o 
  -8   0  15        3.02        0.46     12.60 o 
  -7   0  15       23.76       45.12     16.94 o 
  -6   0  15       40.59       45.20     16.87 o 
  -5   0  15      160.68      171.45     27.09 o 
  -4   0  15      108.32       76.12     18.89 o 
  -3   0  15      595.52      536.54     43.49 o 
  -2   0  15      337.45      361.49     36.42 o 
  -1   0  15      214.93      210.86     27.44 o 
   0   0  15     1020.95     1110.38     60.48 o 
   1   0  15       10.83       22.53     13.60 o 
   2   0  15       46.57       49.64     17.03 o 
   3   0  15      537.65      502.56     43.11 o 
   4   0  15        3.15       -6.50      9.35 o 
   5   0  15       85.18       85.61     21.55 o 
   6   0  15      352.53      337.64     39.09 o 
   7   0  15        3.99        2.88     13.76 o 
   8   0  15       48.46       26.00     15.14 o 
   9   0  15        1.53       -7.95     14.06 o 
  10   0  15        2.73       30.17     15.22 o 
  11   0  15        9.08       -8.43     10.89 o 
  12   0  15        1.07      -19.89     19.89 o 
 -12   1  15       15.04       58.74     20.92 o 
 -11   1  15       59.25       34.87     18.56 o 
 -10   1  15       38.91       32.07     16.30 o 
  -9   1  15       17.72       38.93     13.77 o 
  -8   1  15      161.66      146.94     26.24 o 
  -7   1  15       33.56       22.55     13.54 o 
  -6   1  15       27.31       34.57     14.82 o 
  -5   1  15      272.97      240.69     29.84 o 
  -4   1  15       67.65       55.92     16.02 o 
  -3   1  15       25.92       17.89     10.00 o 
  -2   1  15      247.63      233.47     15.30 o 
  -1   1  15       52.32       68.09     15.46 o 
   0   1  15       28.28       13.59      9.45 o 
   1   1  15      185.85      181.05     24.79 o 
   2   1  15       90.11       83.20      7.57 o 
   3   1  15      121.24       97.78     19.17 o 
   4   1  15       80.86       83.51     19.57 o 
   5   1  15       75.72       88.46     21.05 o 
   6   1  15      112.48      108.27     23.02 o 
   7   1  15        8.14      -10.27     11.56 o 
   8   1  15      105.45      101.10     23.85 o 
   9   1  15        6.94       18.72     14.34 o 
  10   1  15       69.34       85.52     24.57 o 
  11   1  15       24.43       11.77     15.97 o 
 -10   2  15       20.86        1.54      9.34 o 
  -9   2  15       51.80       75.43     18.80 o 
  -8   2  15       11.95       27.93     12.39 o 
  -7   2  15       71.01       99.81     20.09 o 
  -6   2  15       48.44       35.07     14.08 o 
  -5   2  15      104.32       83.26     15.17 o 
  -4   2  15       13.51        3.42      4.69 o 
  -3   2  15       28.62       33.14      6.99 o 
  -2   2  15      232.29      233.14     15.43 o 
  -1   2  15      137.45      142.20     11.95 o 
   0   2  15       65.06       71.13     15.58 o 
   1   2  15        5.25        6.93      4.34 o 
   2   2  15      201.07      190.72     14.78 o 
   3   2  15       35.70       41.73      8.22 o 
   4   2  15       86.34       89.23     19.32 o 
   5   2  15       77.64       95.87     21.68 o 
   6   2  15       67.42       46.49     16.56 o 
   7   2  15       26.39       21.29     13.35 o 
   8   2  15       47.98       49.44     19.59 o 
   9   2  15       18.16       25.00     15.28 o 
  10   2  15       18.67       11.75     12.82 o 
  -5   3  15        8.85       13.91      7.93 o 
  -4   3  15       59.87       56.09     13.60 o 
  -3   3  15       25.08       41.52     12.09 o 
  -2   3  15      125.66      135.15     16.05 o 
  -1   3  15       50.92       48.66      7.79 o 
   0   3  15       12.37        1.83      5.60 o 
   1   3  15       28.07       34.01      9.20 o 
   2   3  15        4.97        2.68      5.44 o 
   3   3  15       22.44       29.05      8.37 o 
   4   3  15       12.72       12.53      7.13 o 
   5   3  15       81.19       81.61     12.84 o 
   6   3  15       49.24       42.83     16.46 o 
   7   3  15       35.05       20.92     13.42 o 
  -7   4  15        7.20       54.50     17.38 o 
  -6   4  15        7.62       10.28      9.37 o 
  -5   4  15        8.70       -4.48      8.52 o 
  -4   4  15       31.18       36.18     13.11 o 
  -3   4  15       11.51       19.94      9.90 o 
  -2   4  15       24.73       24.25     10.61 o 
  -1   4  15       15.74       17.89      9.12 o 
   0   4  15        0.29        4.27     10.49 o 
   1   4  15        7.68       10.08      9.60 o 
   2   4  15       14.73        9.56      5.85 o 
   3   4  15        5.55        5.31      8.32 o 
   4   4  15       47.03       46.35     15.91 o 
   5   4  15        2.43       20.34     13.40 o 
   6   4  15        8.44       16.77     10.38 o 
   7   4  15        0.64       33.42     15.59 o 
  -2   5  15        3.58        5.26      7.89 o 
  -1   5  15        0.07       -9.51      9.51 o 
   0   5  15        3.40        6.61      6.47 o 
   1   5  15        2.62      -12.59     12.59 o 
   2   5  15        2.64       25.47     14.18 o 
  -7  -4  16       10.79      -11.46     15.05 o 
  -6  -4  16        3.13       -1.22      9.88 o 
  -5  -4  16       21.27       25.78     18.18 o 
  -4  -4  16       37.06       38.63     17.08 o 
  -3  -4  16        8.53        3.63      7.49 o 
  -2  -4  16       12.21       14.38     14.59 o 
  -1  -4  16       37.62       48.79     18.38 o 
   0  -4  16       38.07       41.92     17.82 o 
   1  -4  16       22.02        3.39     10.65 o 
   2  -4  16       21.49        4.59     12.88 o 
   3  -4  16       47.56       31.06     15.90 o 
   4  -4  16       13.75       32.20     16.40 o 
   5  -4  16        3.64       43.62     17.09 o 
   6  -4  16        4.77      -14.24     14.24 o 
  -9  -3  16       17.91       43.61     21.63 o 
  -8  -3  16       43.38       47.97     20.27 o 
  -7  -3  16       10.66       -3.88     11.20 o 
  -6  -3  16       14.02       42.72     21.42 o 
  -5  -3  16       19.42       22.96     15.62 o 
  -4  -3  16       27.15       23.50     14.93 o 
  -3  -3  16       28.62       24.53     17.23 o 
  -2  -3  16       24.44       34.47     17.89 o 
  -1  -3  16      108.90      100.28     24.03 o 
   0  -3  16        7.47       11.96     11.72 o 
   1  -3  16       62.57       56.64     19.24 o 
   2  -3  16       39.10       40.90     17.40 o 
   3  -3  16       12.72       59.70     17.21 o 
   4  -3  16        6.73       84.78     24.55 o 
   5  -3  16       33.51       29.30     15.66 o 
   6  -3  16       86.53      104.10     24.00 o 
   7  -3  16        2.25       44.49     16.92 o 
   8  -3  16       25.93       28.17     15.30 o 
   9  -3  16        1.34      -13.42     13.42 o 
 -10  -2  16        7.25       28.79     19.35 o 
  -9  -2  16        5.26      -12.48     16.56 o 
  -8  -2  16        2.42        4.76     14.52 o 
  -7  -2  16      102.39      123.38     28.16 o 
  -6  -2  16       10.58       -9.90     12.93 o 
  -5  -2  16       33.50       58.42     19.54 o 
  -4  -2  16      105.00      101.05     23.92 o 
  -3  -2  16      116.94      101.43     23.33 o 
  -2  -2  16       90.58      108.08     16.77 o 
  -1  -2  16       78.50       95.39     21.44 o 
   0  -2  16       95.52       71.14     19.43 o 
   1  -2  16       75.91       82.01     20.79 o 
   2  -2  16       78.36      100.93     22.72 o 
   3  -2  16      111.84      148.42     25.96 o 
   4  -2  16       13.51       52.84     20.09 o 
   5  -2  16      127.76      168.14     28.25 o 
   6  -2  16       14.04       -5.64     12.42 o 
   7  -2  16        5.27        0.68     11.02 o 
   8  -2  16       15.70       19.80     12.87 o 
   9  -2  16       41.85       71.47     22.00 o 
  10  -2  16       13.00       29.54     21.38 o 
 -11  -1  16        7.87       44.36     22.42 o 
 -10  -1  16       17.87       -4.72     16.26 o 
  -9  -1  16       90.89       96.86     25.22 o 
  -8  -1  16       65.89       58.65     20.13 o 
  -7  -1  16       81.57      110.38     27.06 o 
  -6  -1  16      225.05      244.08     35.80 o 
  -5  -1  16      108.37      103.02     23.46 o 
  -4  -1  16      308.62      339.12     38.80 o 
  -3  -1  16      104.29      103.24     22.12 o 
  -2  -1  16       34.23       16.76     14.15 o 
  -1  -1  16      198.78      210.78     28.98 o 
   0  -1  16      286.34      339.61     37.16 o 
   1  -1  16       14.84       23.29     12.96 o 
   2  -1  16      277.29      289.84     35.18 o 
   3  -1  16       65.21       73.45     21.34 o 
   4  -1  16       71.73       74.84     20.68 o 
   5  -1  16       31.02       26.40     14.38 o 
   6  -1  16       18.83       14.38     14.74 o 
   7  -1  16       43.06       48.73     18.49 o 
   8  -1  16       13.34       43.56     19.78 o 
   9  -1  16       23.52       15.59     15.39 o 
  10  -1  16        3.48       57.32     22.21 o 
  11  -1  16       40.37       64.14     23.26 o 
 -12   0  16       17.64        6.60     13.22 o 
 -11   0  16        8.13       15.53     16.41 o 
 -10   0  16       13.74       34.10     18.49 o 
  -9   0  16       21.65       23.72     15.02 o 
  -8   0  16       70.66       75.97     22.96 o 
  -7   0  16       39.45       58.57     17.30 o 
  -6   0  16       27.05       30.29     12.84 o 
  -5   0  16      315.61      298.34     35.14 o 
  -4   0  16       53.15       26.34     14.97 o 
  -3   0  16      179.28      205.29     20.26 o 
  -2   0  16      619.78      608.34     47.48 o 
  -1   0  16        2.63        3.79     11.75 o 
   0   0  16       16.73       34.67     17.89 o 
   1   0  16      141.31      139.21     24.22 o 
   2   0  16       89.44       76.79     20.63 o 
   3   0  16       99.52       81.89     19.97 o 
   4   0  16       29.73       42.67     16.71 o 
   5   0  16       51.74       53.82     17.85 o 
   6   0  16      160.68      144.67     28.66 o 
   7   0  16        0.74      -15.30     15.30 o 
   8   0  16      161.46      157.28     30.31 o 
   9   0  16       29.98       46.22     21.12 o 
  10   0  16       62.96       57.14     21.63 o 
  11   0  16        6.14       18.48     16.30 o 
 -11   1  16        7.95       10.11     11.70 o 
 -10   1  16       17.79       20.50     18.45 o 
  -9   1  16       91.11       85.07     23.28 o 
  -8   1  16       64.92       46.14     14.94 o 
  -7   1  16       82.48       91.55     22.11 o 
  -6   1  16      226.32      234.58     31.53 o 
  -5   1  16      109.62      118.24     22.76 o 
  -4   1  16      304.36      258.00     29.57 o 
  -3   1  16      102.81      108.37     10.21 o 
  -2   1  16       32.79       36.91      4.32 o 
  -1   1  16      197.03      176.56     24.69 o 
   0   1  16      282.69      225.04     27.94 o 
   1   1  16       15.38       13.36     13.03 o 
   2   1  16      275.99      268.56     12.56 o 
   3   1  16       65.50       63.51      7.68 o 
   4   1  16       72.07       97.00     21.23 o 
   5   1  16       30.38       47.81     17.47 o 
   6   1  16       18.37       31.14     16.61 o 
   7   1  16       44.04      105.93     24.48 o 
   8   1  16       13.94       17.88     17.30 o 
   9   1  16       22.98        7.28     14.86 o 
  10   1  16        3.55        9.45     11.78 o 
  11   1  16       40.33       43.21     22.15 o 
 -10   2  16        7.33        2.20      7.42 o 
  -9   2  16        5.23      -12.56     12.56 o 
  -8   2  16        2.48        3.71      8.53 o 
  -7   2  16      101.43      105.72     21.66 o 
  -5   2  16       34.02       23.10      9.64 o 
  -4   2  16      107.15      107.15     12.72 o 
  -3   2  16      117.66       98.38     12.09 o 
  -2   2  16       89.65       86.23      9.96 o 
  -1   2  16       75.18       82.50      8.96 o 
   0   2  16       98.99      106.52     19.38 o 
   1   2  16       73.26       74.18      9.15 o 
   2   2  16       76.86       59.23     14.72 o 
   3   2  16      110.35      119.84     15.20 o 
   4   2  16       13.14        8.99      5.51 o 
   5   2  16      124.72      103.04     22.14 o 
   6   2  16       15.41       15.18     12.88 o 
   7   2  16        5.43      -10.50     12.09 o 
   8   2  16       15.12       23.88     14.94 o 
   9   2  16       42.03       53.92     21.42 o 
  10   2  16       13.34        9.36     12.18 o 
  -6   3  16       13.92       12.77      7.31 o 
  -5   3  16       19.32       10.68      7.47 o 
  -4   3  16       27.15       54.64     12.98 o 
  -3   3  16       27.55       41.59     10.24 o 
  -2   3  16       24.23       17.74      6.65 o 
  -1   3  16      107.63      111.87     11.97 o 
   0   3  16        7.12       12.89      5.37 o 
   1   3  16       61.97       69.40     10.41 o 
   2   3  16       40.04       35.75      8.10 o 
   3   3  16       12.90       15.50      5.98 o 
   4   3  16        7.07        7.79      6.76 o 
   5   3  16       32.97       23.56     11.32 o 
   6   3  16       87.01      102.52     22.93 o 
   7   3  16        2.11        4.56     10.92 o 
   8   3  16       25.98       13.81     13.05 o 
  -7   4  16       10.68       10.55      9.08 o 
  -6   4  16        3.06        8.67      9.38 o 
  -5   4  16       21.05        8.65      9.16 o 
  -4   4  16       37.21       35.94     13.53 o 
  -3   4  16        8.86        8.11      7.78 o 
  -2   4  16       12.40        3.88     11.51 o 
  -1   4  16       36.79       34.80     11.78 o 
   0   4  16       37.49       44.98      9.73 o 
   1   4  16       22.74       18.72     12.06 o 
   2   4  16       20.78       25.13     11.68 o 
   3   4  16       47.72       35.92     13.94 o 
   4   4  16       14.34       43.64     14.79 o 
  -6  -4  17        3.26        0.41      9.88 o 
  -5  -4  17       37.93       54.31     21.50 o 
  -4  -4  17       23.75       14.93      9.46 o 
  -3  -4  17       75.04       42.21     17.55 o 
  -2  -4  17       34.46        8.79     11.53 o 
  -1  -4  17       71.41       59.15     21.13 o 
   0  -4  17        3.04        4.25     13.97 o 
   1  -4  17       15.13       22.17     12.79 o 
   2  -4  17       11.25       14.81     12.23 o 
   3  -4  17       12.03      130.78     27.47 o 
   4  -4  17        1.23       -8.72     11.59 o 
   5  -4  17       13.87       54.06     17.61 o 
   6  -4  17        7.66       37.17     18.85 o 
  -9  -3  17        0.23       -1.72     11.94 o 
  -8  -3  17        1.19       -2.15     11.43 o 
  -7  -3  17       10.10       -0.85     12.88 o 
  -6  -3  17       17.06       29.54     15.37 o 
  -5  -3  17       22.90       49.08     18.88 o 
  -4  -3  17       48.23       89.15     25.18 o 
  -3  -3  17       68.51       96.07     17.96 o 
  -2  -3  17        1.29        3.17     10.30 o 
  -1  -3  17        7.14       -6.36     11.78 o 
   0  -3  17       35.37       44.13     19.11 o 
   1  -3  17       17.74        4.46     12.27 o 
   2  -3  17       24.77       36.20     17.10 o 
   3  -3  17       46.90       48.45     17.97 o 
   4  -3  17        5.89       18.31     15.13 o 
   5  -3  17       16.49       18.75     14.93 o 
   6  -3  17        9.24       16.12     13.22 o 
   7  -3  17        2.17       11.98     16.67 o 
   8  -3  17        5.84      -10.49     13.63 o 
 -10  -2  17       35.33       13.72     16.87 o 
  -9  -2  17       15.56       43.42     19.26 o 
  -8  -2  17       12.25        8.58     15.78 o 
  -7  -2  17      125.42       95.13     27.45 o 
  -6  -2  17       14.84       24.55     15.35 o 
  -5  -2  17       40.40       32.68     16.95 o 
  -4  -2  17        8.12        4.61     10.42 o 
  -3  -2  17       33.55       37.09     14.66 o 
  -2  -2  17       81.99       57.31     20.87 o 
  -1  -2  17      309.36      332.83     39.56 o 
   0  -2  17      413.36      423.96     44.20 o 
   1  -2  17       54.71       77.70     23.05 o 
   2  -2  17      109.42      111.38     24.47 o 
   3  -2  17      198.19      194.57     31.38 o 
   4  -2  17       38.83       42.77     17.41 o 
   5  -2  17      233.32      189.71     31.24 o 
   6  -2  17       24.27       12.77     12.66 o 
   7  -2  17       58.67       50.34     18.18 o 
   8  -2  17       23.15       -5.81     12.10 o 
   9  -2  17        5.83       -5.71     11.10 o 
  10  -2  17       10.04       30.39     19.09 o 
 -11  -1  17       15.19       33.64     19.45 o 
 -10  -1  17        8.24       -3.44     14.62 o 
  -9  -1  17       19.64       42.58     21.06 o 
  -8  -1  17        2.88        0.34     13.11 o 
  -7  -1  17       78.52      129.31     27.82 o 
  -6  -1  17       38.56       21.03     15.26 o 
  -5  -1  17      275.56      274.72     36.62 o 
  -4  -1  17       60.35       49.61     17.80 o 
  -3  -1  17       62.54       50.00     12.27 o 
  -2  -1  17       78.58       83.98     22.22 o 
  -1  -1  17      100.69       91.74     23.35 o 
   0  -1  17      240.79      256.83     34.13 o 
   1  -1  17      383.10      356.06     38.81 o 
   2  -1  17       97.51      108.63     23.12 o 
   3  -1  17       10.17       26.76     15.70 o 
   4  -1  17      207.00      200.04     31.84 o 
   5  -1  17       25.67       13.91     13.47 o 
   6  -1  17        9.50       -1.88     10.95 o 
   7  -1  17       14.43        8.93     14.37 o 
   8  -1  17       25.14       43.82     17.89 o 
   9  -1  17       17.10       26.03     17.01 o 
  10  -1  17        4.95        1.29      9.86 o 
  11  -1  17        6.27       48.89     21.09 o 
 -11   0  17        0.00       13.30     13.64 o 
 -10   0  17       10.18        8.43     13.30 o 
  -9   0  17       33.51       42.62     21.96 o 
  -8   0  17       19.12       26.65     15.33 o 
  -7   0  17       43.30       40.40     18.46 o 
  -6   0  17        2.79        3.43     13.43 o 
  -5   0  17       34.59       30.59     16.46 o 
  -4   0  17       31.62       20.48     14.01 o 
  -3   0  17       27.33       28.97     14.01 o 
  -2   0  17      497.84      528.87     45.10 o 
  -1   0  17        2.82      -11.59     11.59 o 
   0   0  17      231.18      237.86     31.40 o 
   1   0  17        1.13        3.90     12.08 o 
   2   0  17        0.26        6.39     10.28 o 
   3   0  17       10.25       36.55     17.67 o 
   4   0  17       66.48       70.64     20.57 o 
   5   0  17      218.02      191.07     29.97 o 
   6   0  17      304.33      315.97     40.33 o 
   7   0  17      139.98      154.86     29.65 o 
   8   0  17       59.83      100.14     24.80 o 
   9   0  17        3.91       -3.14     14.48 o 
  10   0  17       42.54       44.03     20.90 o 
  11   0  17       20.98       44.06     26.18 o 
 -11   1  17       15.23       81.99     23.94 o 
 -10   1  17        8.49       21.07     13.89 o 
  -9   1  17       19.67       24.78     13.62 o 
  -8   1  17        2.74       41.25     18.52 o 
  -7   1  17       78.90       95.12     22.87 o 
  -6   1  17       36.88       17.89     11.57 o 
  -5   1  17      271.37      255.99     32.79 o 
  -4   1  17       57.95       50.33     15.17 o 
  -3   1  17       61.94       60.49     16.62 o 
  -2   1  17       75.28       56.41     16.26 o 
  -1   1  17      100.21       91.15     19.18 o 
   0   1  17      237.64      222.18     29.23 o 
   1   1  17      385.91      335.94     36.02 o 
   2   1  17       96.14       66.76     18.06 o 
   3   1  17       10.60        1.84      9.89 o 
   4   1  17      206.90      241.63     32.88 o 
   5   1  17       25.49       19.60     12.92 o 
   6   1  17        9.24       18.40     14.82 o 
   7   1  17       14.26       23.44     13.10 o 
   8   1  17       25.08       14.78     10.58 o 
   9   1  17       17.27       56.55     22.63 o 
  10   1  17        4.92      -12.27     14.19 o 
  11   1  17        6.23        0.30     13.07 o 
 -10   2  17       34.99       27.30     12.49 o 
  -9   2  17       15.35       18.79     12.58 o 
  -8   2  17       12.54       20.81     13.14 o 
  -7   2  17      125.17      111.19     22.64 o 
  -6   2  17       14.46       10.53      8.95 o 
  -5   2  17       41.10       27.08     10.53 o 
  -4   2  17        8.07        8.57      4.57 o 
  -3   2  17       32.56       33.51      6.71 o 
  -2   2  17       81.10       47.15     13.61 o 
  -1   2  17      311.55      258.62     28.72 o 
   0   2  17      409.11      449.35     38.30 o 
   1   2  17       57.24       50.53     14.71 o 
   2   2  17      109.75       76.86     17.10 o 
   3   2  17      194.61      203.61     27.60 o 
   4   2  17       41.11       28.60     13.22 o 
   5   2  17      237.20      287.05     34.89 o 
   6   2  17       23.94        9.30     12.25 o 
   7   2  17       59.08       59.63     21.08 o 
   8   2  17       23.89       31.48     16.34 o 
   9   2  17        6.40       48.71     20.12 o 
  10   2  17       10.06       23.07     15.16 o 
   0   3  17       34.98       17.53      8.63 o 
   1   3  17       18.13       30.49     12.29 o 
   2   3  17       24.16       40.92     15.42 o 
   3   3  17       47.48       50.35     15.51 o 
   4   3  17        5.81        8.27     10.21 o 
   5   3  17       17.15       19.62     11.97 o 
   6   3  17        8.96       -4.36     10.99 o 
   7   3  17        2.26      -12.20     12.20 o 
   8   3  17        6.03      -14.60     14.60 o 
  -5  -4  18        1.76      -16.25     16.66 o 
  -4  -4  18       22.42       50.45     37.20 o 
  -3  -4  18       39.68       32.90     18.60 o 
  -2  -4  18       55.10       53.95     22.60 o 
  -1  -4  18       23.15       52.53     22.85 o 
   0  -4  18       13.36       21.27     19.30 o 
   1  -4  18        8.25       30.76     18.39 o 
   2  -4  18        4.20       29.19     16.60 o 
   3  -4  18        7.52       13.59     16.36 o 
   4  -4  18       16.14       51.89     17.56 o 
   5  -4  18       13.57       32.25     17.49 o 
  -8  -3  18       26.64       31.74     16.77 o 
  -7  -3  18        9.33        9.58     16.35 o 
  -6  -3  18        5.53        4.12     10.57 o 
  -5  -3  18       18.89       30.14     15.51 o 
  -4  -3  18        3.41      -11.26     17.82 o 
  -3  -3  18       16.55       12.54     11.35 o 
  -2  -3  18       43.60       25.10     17.53 o 
  -1  -3  18       13.25        9.06     11.14 o 
   0  -3  18       31.26       41.23     19.45 o 
   1  -3  18        5.79       -0.84      9.98 o 
   2  -3  18        3.27       20.26     16.31 o 
   3  -3  18       11.81       30.80     17.67 o 
   4  -3  18       26.26       30.03     17.59 o 
   5  -3  18       16.74        3.86      9.37 o 
   6  -3  18        9.09       41.96     15.85 o 
   7  -3  18        1.89        6.66     13.92 o 
   8  -3  18        3.92      -11.73     13.57 o 
 -10  -2  18        8.63       -2.96     13.33 o 
  -9  -2  18        2.46       22.77     19.65 o 
  -8  -2  18        3.06        8.95     14.41 o 
  -7  -2  18       13.31       30.16     19.71 o 
  -6  -2  18       35.48        8.08     11.53 o 
  -5  -2  18       83.83       90.76     23.99 o 
  -4  -2  18       24.56        8.12     13.16 o 
  -3  -2  18       50.92       44.64     12.82 o 
  -2  -2  18       63.51       65.17     19.96 o 
  -1  -2  18      104.73      112.59     25.61 o 
   0  -2  18       18.58       17.92     12.99 o 
   1  -2  18       46.35       30.48     16.39 o 
   2  -2  18        5.44        0.88     11.52 o 
   3  -2  18       46.84       49.18     18.18 o 
   4  -2  18      123.87      149.24     29.60 o 
   5  -2  18        3.14       12.69     13.18 o 
   6  -2  18       38.23       41.94     17.81 o 
   7  -2  18       14.89       29.13     15.38 o 
   8  -2  18       17.07       64.11     22.54 o 
   9  -2  18       24.06       33.19     19.31 o 
 -10  -1  18        5.89      -18.00     18.03 o 
  -9  -1  18       49.42       21.36     16.06 o 
  -8  -1  18       14.66        3.08     11.32 o 
  -7  -1  18      209.26      190.62     31.90 o 
  -6  -1  18      113.42       91.87     23.25 o 
  -5  -1  18      103.09       88.89     23.58 o 
  -4  -1  18       41.31       68.06     20.69 o 
  -3  -1  18      159.84      190.21     30.27 o 
  -2  -1  18      575.30      570.67     51.18 o 
  -1  -1  18       75.71       68.23     20.37 o 
   0  -1  18       79.20       82.65     23.00 o 
   1  -1  18       72.04       50.83     16.97 o 
   2  -1  18      184.67      174.36     30.63 o 
   3  -1  18       74.93       99.24     23.32 o 
   4  -1  18       16.31       16.05     14.23 o 
   5  -1  18       55.90       73.56     21.72 o 
   6  -1  18      126.47      108.28     26.15 o 
   7  -1  18       73.43       55.65     20.60 o 
   8  -1  18       23.35       21.41     16.89 o 
   9  -1  18       22.50       11.91     13.03 o 
  10  -1  18       20.04       -4.96     14.10 o 
 -11   0  18        8.62        0.18      9.48 o 
 -10   0  18       28.15       32.99     21.68 o 
  -9   0  18       26.72       29.86     14.98 o 
  -8   0  18       15.52        1.65     12.25 o 
  -7   0  18        0.92        7.62     13.06 o 
  -6   0  18       34.53       79.88     21.34 o 
  -5   0  18      438.86      517.07     49.34 o 
  -4   0  18       71.39       74.11     21.85 o 
  -3   0  18        1.78       10.37     14.84 o 
  -2   0  18      564.99      523.46     46.06 o 
  -1   0  18      140.86      113.66     22.51 o 
   0   0  18      138.82      126.93     25.13 o 
   1   0  18      111.15      138.86     27.18 o 
   2   0  18        8.04       17.79     11.85 o 
   3   0  18       54.13       51.11     19.63 o 
   4   0  18      203.06      201.11     32.45 o 
   5   0  18      181.88      177.29     31.39 o 
   6   0  18       40.91       86.92     25.63 o 
   7   0  18        2.27        3.87     11.85 o 
   8   0  18       57.40       56.96     22.72 o 
   9   0  18        4.52       18.02     13.86 o 
  10   0  18       23.18       30.38     18.38 o 
 -10   1  18        5.69      -20.56     20.56 o 
  -9   1  18       49.66       48.43     18.64 o 
  -8   1  18       14.93       27.30     14.74 o 
  -7   1  18      206.18      194.23     32.85 o 
  -6   1  18      114.86       87.64     21.01 o 
  -4   1  18       39.56       36.39     14.37 o 
  -3   1  18      159.55      147.86     23.81 o 
  -2   1  18      581.78      616.22     46.73 o 
  -1   1  18       72.13       73.36     19.17 o 
   0   1  18       83.15      101.32     21.60 o 
   1   1  18       73.40       62.97     18.92 o 
   2   1  18      184.26      167.59     26.89 o 
   3   1  18       77.95       61.83     18.06 o 
   4   1  18       15.20        8.36      8.82 o 
   5   1  18       54.34       52.28     19.36 o 
   6   1  18      128.94      149.38     28.77 o 
   7   1  18       72.68       71.64     22.35 o 
   8   1  18       23.00       39.49     19.23 o 
   9   1  18       22.38        9.69     17.91 o 
  10   1  18       20.21       49.48     22.71 o 
  -9   2  18        2.37       -4.16     10.14 o 
  -8   2  18        3.21       16.37     11.68 o 
  -6   2  18       35.25       20.37     11.77 o 
  -5   2  18       84.06       88.17     16.72 o 
  -4   2  18       23.90       39.67     13.14 o 
  -3   2  18       51.62       47.77     14.28 o 
  -2   2  18       63.66       44.63     13.50 o 
  -1   2  18      103.29       87.58     18.51 o 
   0   2  18       19.41        5.19      9.06 o 
   1   2  18       47.71       24.33     12.80 o 
   2   2  18        4.93       15.00     11.82 o 
   3   2  18       48.42       62.00     17.78 o 
   4   2  18      126.75      133.39     26.15 o 
   5   2  18        2.69        1.65     10.91 o 
   6   2  18       37.77       47.16     17.55 o 
   7   2  18       15.76      -13.47     13.47 o 
   8   2  18       16.62        9.50     10.68 o 
   9   2  18       23.83       17.35     16.40 o 
   1   3  18        5.41       15.19     10.36 o 
   2   3  18        3.22       15.19      9.37 o 
   3   3  18       12.54       24.87     12.34 o 
   4   3  18       25.27       22.31     12.36 o 
   5   3  18       16.15        7.19     10.09 o 
   6   3  18        9.19       21.46     12.49 o 
   7   3  18        1.73       -6.67     10.92 o 
   8   3  18        4.00       17.37     14.94 o 
  -4  -4  19        6.82        3.07      9.46 o 
  -3  -4  19       39.58       30.03     16.41 o 
  -2  -4  19       26.70       54.18     19.81 o 
  -1  -4  19        6.52       22.64     17.26 o 
   0  -4  19        4.74        7.24     16.08 o 
   1  -4  19       21.98       15.93     14.50 o 
   2  -4  19       23.30       46.65     20.13 o 
   3  -4  19       27.76       50.78     19.09 o 
   4  -4  19       56.08       53.85     19.45 o 
  -7  -3  19        3.40      -13.34     15.62 o 
  -6  -3  19       12.27       30.15     15.59 o 
  -5  -3  19       10.55       19.26     12.35 o 
  -4  -3  19        9.84       28.57     29.77 o 
  -3  -3  19        1.32       43.54     17.94 o 
  -2  -3  19        4.81        0.58     12.22 o 
  -1  -3  19       20.08       48.77     19.15 o 
   0  -3  19        1.10       -5.69      9.59 o 
   1  -3  19       11.60      -14.97     14.97 o 
   2  -3  19       31.21       13.19     14.12 o 
   3  -3  19       98.29       60.22     20.64 o 
   4  -3  19       36.25        7.38     12.26 o 
   5  -3  19       25.65        9.36     13.15 o 
   6  -3  19       23.66       39.18     18.17 o 
   7  -3  19       90.52      102.88     27.43 o 
  -9  -2  19       20.38       30.32     19.44 o 
  -8  -2  19        4.87       50.70     23.16 o 
  -7  -2  19        1.90        6.12     14.74 o 
  -6  -2  19       46.46       27.07     18.76 o 
  -5  -2  19        2.76      -10.20     15.71 o 
  -4  -2  19        6.45       14.01     11.90 o 
  -3  -2  19       38.82       40.90     19.45 o 
  -2  -2  19       55.62       76.46     22.72 o 
  -1  -2  19       10.18      -11.55     14.10 o 
   0  -2  19       34.84       12.97     16.01 o 
   1  -2  19       29.26       20.42     14.69 o 
   2  -2  19        4.02       20.26     17.18 o 
   3  -2  19       31.47       14.09     13.75 o 
   4  -2  19       58.07       72.66     23.49 o 
   5  -2  19       48.50       74.20     22.31 o 
   6  -2  19        1.54        7.80     16.26 o 
   7  -2  19        6.48        7.34     13.78 o 
   8  -2  19        3.57      -12.32     12.77 o 
   9  -2  19       16.37       22.63     15.07 o 
 -10  -1  19       20.07       39.10     21.56 o 
  -9  -1  19        5.31       48.22     21.37 o 
  -8  -1  19       45.99       49.98     21.88 o 
  -7  -1  19       30.74       36.65     19.41 o 
  -6  -1  19       32.61       42.14     22.33 o 
  -5  -1  19       36.92       31.69     18.55 o 
  -4  -1  19       53.84       79.43     22.98 o 
  -3  -1  19        0.18        3.39     10.99 o 
  -2  -1  19      156.08      184.15     32.10 o 
  -1  -1  19      134.60      126.11     27.09 o 
   0  -1  19       40.56       52.70     20.72 o 
   1  -1  19      259.32      267.63     37.09 o 
   2  -1  19       70.52       71.86     19.99 o 
   3  -1  19       21.34       22.37     13.70 o 
   4  -1  19        8.05       32.12     18.45 o 
   5  -1  19       21.83       44.32     20.64 o 
   6  -1  19       48.38       76.94     24.35 o 
   7  -1  19      110.85      113.75     30.61 o 
   8  -1  19       65.06       49.66     18.85 o 
   9  -1  19        0.58      -17.76     17.76 o 
  10  -1  19       15.41       44.49     21.26 o 
 -10   0  19        1.87      -12.04     13.64 o 
  -9   0  19       36.56       -5.82     14.40 o 
  -8   0  19        5.13       34.14     17.03 o 
  -7   0  19       49.56       71.96     25.19 o 
  -6   0  19       53.73       33.23     16.72 o 
  -5   0  19       26.39       32.28     16.87 o 
  -4   0  19      173.14      134.46     24.70 o 
  -3   0  19      388.74      392.54     43.35 o 
  -2   0  19        9.69       74.34     21.90 o 
  -1   0  19      228.91      199.41     31.18 o 
   0   0  19      148.74      156.39     28.97 o 
   1   0  19       32.84       38.46     16.81 o 
   2   0  19        1.20       -5.49     13.37 o 
   3   0  19        1.22        5.77     10.60 o 
   4   0  19       47.22       49.02     18.44 o 
   5   0  19        7.04        1.37     11.36 o 
   6   0  19        0.37        9.63     10.63 o 
   7   0  19        1.21       -7.87     13.80 o 
   8   0  19        1.41       -6.13     12.36 o 
   9   0  19       37.25       43.18     20.14 o 
  10   0  19        9.17       57.57     29.45 o 
 -10   1  19       20.18       18.21     14.44 o 
  -9   1  19        5.36      -11.74     12.09 o 
  -8   1  19       45.68       44.35     18.48 o 
  -7   1  19       31.44       53.49     17.42 o 
  -6   1  19       32.83       50.89     18.71 o 
  -5   1  19       38.08       25.47     13.50 o 
  -4   1  19       53.22       53.47     16.35 o 
  -3   1  19        0.09      -10.60     11.37 o 
  -2   1  19      161.06      158.38     26.12 o 
  -1   1  19      134.92      140.60     26.17 o 
   0   1  19       39.01       50.51     17.65 o 
   1   1  19      264.63      260.09     33.84 o 
   2   1  19       70.15       60.69     20.65 o 
   3   1  19       19.35       -5.36      9.49 o 
   4   1  19        7.89       15.03     14.82 o 
   5   1  19       23.18       34.70     20.00 o 
   6   1  19       46.33       51.93     19.24 o 
   7   1  19      109.66       69.64     21.94 o 
   8   1  19       66.39       39.19     17.06 o 
   9   1  19        0.70       -7.63     14.23 o 
  10   1  19       15.40       45.62     20.84 o 
  -9   2  19       20.82        7.91     10.83 o 
  -7   2  19        1.84       -1.03      8.21 o 
  -6   2  19       47.40       29.21     11.40 o 
  -5   2  19        2.84       -6.55      7.63 o 
  -4   2  19        6.37        2.66      7.21 o 
  -3   2  19       39.35       51.32     16.04 o 
  -2   2  19       54.87       46.84     14.30 o 
  -1   2  19        9.90       15.21     11.39 o 
   0   2  19       34.12       38.81     13.59 o 
   1   2  19       29.30       13.26      8.34 o 
   2   2  19        4.08        1.50      8.24 o 
   3   2  19       30.66       43.23     15.11 o 
   4   2  19       58.14       72.87     18.59 o 
   5   2  19       47.71       71.99     21.02 o 
   6   2  19        1.79       -4.34     11.07 o 
   7   2  19        6.06      -12.05     13.20 o 
   8   2  19        3.41       11.12     16.86 o 
   9   2  19       16.44        4.25     12.92 o 
   2   3  19       31.57       71.28     20.89 o 
   3   3  19       97.00      118.96     23.43 o 
   4   3  19       36.98       58.25     17.69 o 
   5   3  19       26.28       26.45     12.85 o 
   6   3  19       23.34       38.05     17.62 o 
   7   3  19       90.61      123.07     27.32 o 
  -2  -4  20        0.03      -11.58     14.59 o 
  -1  -4  20        4.40       33.22     16.71 o 
   0  -4  20        3.47       38.89     18.56 o 
   1  -4  20        8.71      -10.10     13.74 o 
   2  -4  20        6.82       15.05     16.26 o 
  -6  -3  20        7.58       23.32     17.00 o 
  -5  -3  20       14.36       37.71     19.73 o 
  -4  -3  20       15.23       23.97     17.80 o 
  -3  -3  20        1.52       18.12     15.61 o 
  -2  -3  20        4.57       43.22     18.41 o 
  -1  -3  20       42.49       49.83     19.91 o 
   0  -3  20        9.39       55.66     22.65 o 
   1  -3  20       10.33       49.06     22.70 o 
   2  -3  20        2.93       25.07     18.13 o 
   3  -3  20       38.75       22.36     17.19 o 
   4  -3  20       55.28       96.04     25.97 o 
   5  -3  20       11.05       18.48     13.44 o 
   6  -3  20       54.94       26.58     16.08 o 
  -8  -2  20       29.48       16.33     13.61 o 
  -7  -2  20       10.77       31.01     17.63 o 
  -6  -2  20        5.31       37.42     21.70 o 
  -5  -2  20       25.50       74.62     24.26 o 
  -4  -2  20        3.97        3.87      8.56 o 
  -3  -2  20        0.59        7.65     13.75 o 
  -2  -2  20        4.53        9.25     19.18 o 
  -1  -2  20        3.08        6.38     12.93 o 
   0  -2  20      102.67       81.74     24.33 o 
   1  -2  20        8.24       -3.21     13.61 o 
   2  -2  20       22.83        9.48     12.79 o 
   3  -2  20       27.32       20.49     13.65 o 
   4  -2  20        4.09       19.74     14.90 o 
   5  -2  20       19.68        9.67      7.98 o 
   6  -2  20       42.49       53.33     20.79 o 
   7  -2  20       31.22       31.11     17.14 o 
   8  -2  20        5.53       -0.83     10.07 o 
  -9  -1  20        3.02        0.48     10.06 o 
  -8  -1  20        1.09       53.11     22.28 o 
  -7  -1  20        4.15       22.24     15.74 o 
  -6  -1  20       13.04       42.43     21.33 o 
  -5  -1  20        4.10       -0.49     14.49 o 
  -4  -1  20       19.48       64.16     22.00 o 
  -3  -1  20       35.91       25.52     14.95 o 
  -2  -1  20       71.10      110.19     27.82 o 
  -1  -1  20      152.75      188.53     32.65 o 
   0  -1  20       30.37       30.26     17.90 o 
   1  -1  20       52.38       63.88     22.56 o 
   2  -1  20       91.59      110.39     27.44 o 
   3  -1  20        3.46       -9.72     13.84 o 
   4  -1  20       26.52       22.19     13.86 o 
   5  -1  20      113.49      176.51     32.37 o 
   6  -1  20       64.90       87.22     27.37 o 
   7  -1  20       33.17       42.69     17.49 o 
   8  -1  20       13.06       34.53     23.32 o 
   9  -1  20       17.11        7.76     15.31 o 
 -10   0  20        6.63       25.35     19.29 o 
  -9   0  20       16.42       40.06     16.90 o 
  -8   0  20       49.26       58.79     19.63 o 
  -7   0  20        0.30      -11.18     17.09 o 
  -6   0  20       22.68       40.69     18.54 o 
  -5   0  20        1.11        4.84     13.48 o 
  -4   0  20       38.10       38.67     14.74 o 
  -3   0  20       48.42       45.19     18.34 o 
  -2   0  20        1.10        7.91      9.46 o 
  -1   0  20        6.03        1.53      8.24 o 
   0   0  20       67.31       53.17     19.17 o 
   1   0  20      113.33      134.89     27.12 o 
   2   0  20        0.88       -8.13     11.32 o 
   3   0  20      101.69      116.98     25.75 o 
   4   0  20        2.42        6.10     15.67 o 
   5   0  20       56.64      133.97     26.80 o 
   6   0  20        4.41       19.46     18.03 o 
   7   0  20        0.04        5.14     13.38 o 
   8   0  20        8.42       10.23     16.24 o 
   9   0  20        0.18        4.85     17.50 o 
  -9   1  20        3.03        8.95     11.02 o 
  -8   1  20        1.14       53.43     20.03 o 
  -7   1  20        4.12        1.41     12.92 o 
  -6   1  20       13.00       12.01     10.89 o 
  -5   1  20        4.30        5.90      8.35 o 
  -4   1  20       18.81       18.82     14.82 o 
  -3   1  20       36.57       37.09     15.40 o 
  -2   1  20       72.06       67.25     18.38 o 
  -1   1  20      150.59      174.87     27.67 o 
   0   1  20       29.85       17.30     13.82 o 
   1   1  20       52.38       53.56     18.84 o 
   2   1  20       88.66       96.15     22.54 o 
   3   1  20        4.28       14.05     11.90 o 
   4   1  20       25.37       39.96     15.54 o 
   5   1  20      114.59      123.84     28.35 o 
   6   1  20       65.64       76.49     22.36 o 
   7   1  20       34.89       13.85     13.98 o 
   8   1  20       12.57       16.38     16.53 o 
   9   1  20       17.62       31.32     18.48 o 
  -6   2  20        5.40       43.97     14.24 o 
  -5   2  20       26.04       35.16     12.22 o 
  -4   2  20        4.00       41.45     15.34 o 
  -3   2  20        0.44       13.69     10.95 o 
  -2   2  20        4.98       12.25     11.30 o 
  -1   2  20        3.40       10.93     10.34 o 
   0   2  20      103.33      102.86     20.89 o 
   1   2  20        8.49       17.85     12.92 o 
   2   2  20       23.12       18.34     11.45 o 
   3   2  20       27.33       18.53     11.75 o 
   4   2  20        4.02       13.91     12.20 o 
   5   2  20       20.07       41.61     16.93 o 
   6   2  20       42.07       27.47     14.89 o 
   7   2  20       31.69       27.74     15.81 o 
   8   2  20        5.79        1.74     12.73 o 
   3   3  20       39.10       68.69     18.72 o 
   4   3  20       56.03       80.78     19.49 o 
   5   3  20       11.57       34.48     15.51 o 
   6   3  20       55.02       54.28     18.25 o 
  -5  -3  21        5.33        3.13      9.78 o 
  -4  -3  21       24.89       36.43     21.04 o 
  -3  -3  21        4.46       26.16     20.69 o 
  -2  -3  21        2.26       -7.03      9.50 o 
  -1  -3  21        5.96       31.11     18.99 o 
   0  -3  21        8.16       -4.37     14.24 o 
   1  -3  21        5.42        0.81     10.68 o 
   2  -3  21        0.58       -3.45     16.28 o 
   3  -3  21        1.92       25.89     20.02 o 
   4  -3  21       15.46      -13.39     17.92 o 
   5  -3  21        3.09       33.79     19.59 o 
  -8  -2  21       14.76       11.01     15.50 o 
  -7  -2  21       14.41       26.22     18.56 o 
  -6  -2  21       20.19       31.50     19.11 o 
  -5  -2  21        2.62      -14.85     14.85 o 
  -4  -2  21       41.01       18.24     16.31 o 
  -3  -2  21       11.78       11.69     12.86 o 
  -2  -2  21       18.69       37.14     18.30 o 
  -1  -2  21       18.28       48.75     21.33 o 
   0  -2  21        0.62      -10.06     15.83 o 
   1  -2  21       89.54       97.74     25.92 o 
   2  -2  21       60.03       37.69     18.79 o 
   3  -2  21       29.64       29.03     17.84 o 
   4  -2  21       17.35       31.56     19.89 o 
   5  -2  21        1.96       16.84     17.11 o 
   6  -2  21       41.40       72.47     22.30 o 
   7  -2  21        4.58       34.07     21.17 o 
  -9  -1  21        6.75        2.78     14.68 o 
  -8  -1  21        5.09       43.41     23.82 o 
  -7  -1  21        3.87        7.54     12.39 o 
  -6  -1  21        7.37       39.93     20.73 o 
  -5  -1  21        9.11       21.54     11.85 o 
  -4  -1  21       56.71       81.37     26.06 o 
  -3  -1  21      116.03       82.35     25.06 o 
  -2  -1  21       12.14       30.79     19.15 o 
  -1  -1  21       46.85       47.99     18.41 o 
   0  -1  21      111.39      111.87     26.38 o 
   1  -1  21      104.50       72.66     22.77 o 
   2  -1  21      110.41      119.07     29.04 o 
   3  -1  21       95.47       78.51     23.38 o 
   4  -1  21       36.99       33.65     16.29 o 
   5  -1  21       22.63       40.63     18.39 o 
   6  -1  21        0.94      -14.23     15.04 o 
   7  -1  21       33.27       19.93     15.34 o 
   8  -1  21       20.62       44.39     23.64 o 
  -9   0  21       25.93        5.38     13.33 o 
  -8   0  21       10.01        5.66     14.99 o 
  -7   0  21       13.77       17.23     15.86 o 
  -6   0  21       30.21       77.23     23.82 o 
  -5   0  21       90.26       87.06     23.65 o 
  -4   0  21        3.21       19.33     12.50 o 
  -3   0  21       29.16       24.82     14.81 o 
  -2   0  21       11.01        4.99     12.52 o 
  -1   0  21        4.11        7.39     13.95 o 
   0   0  21        7.78       24.92     16.69 o 
   1   0  21      111.43      131.44     27.73 o 
   2   0  21       25.68       30.44     17.42 o 
   3   0  21        0.14       -3.74     13.67 o 
   4   0  21        9.75       31.05     18.46 o 
   5   0  21       37.96       26.61     16.82 o 
   6   0  21        6.13       44.92     20.31 o 
   7   0  21        0.87       -5.10      9.66 o 
   8   0  21       13.60       22.38     13.01 o 
   9   0  21        4.05       21.01     20.19 o 
  -9   1  21        6.83       16.39     12.82 o 
  -8   1  21        5.01        3.91     17.16 o 
  -6   1  21        7.49       41.55     18.83 o 
  -5   1  21        9.20        5.17     10.62 o 
  -4   1  21       57.12       69.63     17.82 o 
  -3   1  21      115.88      118.80     23.81 o 
  -2   1  21       11.68        1.00     11.03 o 
  -1   1  21       46.90       35.20     15.54 o 
   0   1  21      111.80       93.91     22.84 o 
   1   1  21      102.05      101.61     24.40 o 
   2   1  21      113.19       78.29     21.59 o 
   3   1  21       95.40       79.18     20.58 o 
   4   1  21       36.63       62.35     22.39 o 
   5   1  21       23.45       14.72     15.11 o 
   6   1  21        1.27        1.34     16.97 o 
   7   1  21       32.38       66.89     21.92 o 
   8   1  21       20.92       29.45     15.54 o 
  -6   2  21       20.78       52.77     14.80 o 
  -5   2  21        2.58       -3.63      9.29 o 
  -4   2  21       40.77       55.08     15.16 o 
  -3   2  21       11.85        4.22      8.20 o 
  -2   2  21       18.92        9.83     10.07 o 
  -1   2  21       19.26       15.10     10.93 o 
   0   2  21        0.54        6.92      9.49 o 
   1   2  21       88.71       69.56     18.51 o 
   2   2  21       61.69       54.75     17.65 o 
   3   2  21       30.66       19.73     14.30 o 
   4   2  21       17.53       13.15     11.98 o 
   5   2  21        1.98       33.85     16.32 o 
   6   2  21       42.25       78.54     21.42 o 
   7   2  21        4.42        5.04     14.27 o 
   5   3  21        2.84       -5.43     13.97 o 
  -4  -3  22        2.92        2.58     13.03 o 
  -3  -3  22       18.04        0.59     16.49 o 
  -2  -3  22        0.08       31.20     21.60 o 
  -1  -3  22        7.14       71.94     24.80 o 
   0  -3  22       27.84       43.75     22.68 o 
   1  -3  22        1.81      -17.33     17.33 o 
   2  -3  22        4.61       10.27     12.32 o 
   3  -3  22       16.60       43.85     23.74 o 
   4  -3  22        0.62       38.16     19.22 o 
  -7  -2  22        1.10      -15.25     15.25 o 
  -6  -2  22       11.40        1.63     16.74 o 
  -5  -2  22       23.97       29.54     28.12 o 
  -4  -2  22        0.43       -0.21      9.27 o 
  -3  -2  22        9.73       11.45     14.37 o 
  -2  -2  22        8.79      -12.08     14.09 o 
  -1  -2  22       69.71       73.48     25.53 o 
   0  -2  22        0.43       -7.89     16.42 o 
   1  -2  22       31.93       44.10     20.40 o 
   2  -2  22       14.00       50.73     20.90 o 
   3  -2  22        5.12        9.62     15.64 o 
   4  -2  22        4.56       10.95     15.95 o 
   5  -2  22       10.96        8.62     15.21 o 
   6  -2  22       69.06      100.37     27.94 o 
  -8  -1  22        4.11        1.15     15.92 o 
  -7  -1  22        7.85      -15.87     15.87 o 
  -6  -1  22       12.22       24.80     16.36 o 
  -5  -1  22        7.27       14.85     16.54 o 
  -4  -1  22       46.55       65.70     24.61 o 
  -3  -1  22       48.18       64.34     24.75 o 
  -2  -1  22        2.44        8.24     15.65 o 
  -1  -1  22       85.50       94.95     25.03 o 
   0  -1  22        9.04       36.06     15.15 o 
   1  -1  22      117.69      177.00     34.04 o 
   2  -1  22        8.89       25.36     17.63 o 
   3  -1  22       13.74       29.12     15.67 o 
   4  -1  22        2.90       19.77     18.19 o 
   5  -1  22      127.42      178.55     36.39 o 
   6  -1  22       11.98       30.91     17.16 o 
   7  -1  22       19.97       10.52     16.88 o 
  -8   0  22       24.59       27.83     20.01 o 
  -7   0  22       27.22       70.87     23.99 o 
  -6   0  22        0.21       64.22     21.40 o 
  -5   0  22        0.83       -5.49     11.20 o 
  -4   0  22        0.87        0.81     13.59 o 
  -3   0  22        0.02       -2.21     12.67 o 
  -2   0  22       17.44       25.46     15.58 o 
  -1   0  22       61.60       93.99     25.98 o 
   0   0  22       37.45       41.71     17.19 o 
   1   0  22       28.50       37.13     17.79 o 
   2   0  22        3.34        0.67     14.97 o 
   3   0  22        2.39      -12.90     12.90 o 
   4   0  22       27.22       29.00     16.15 o 
   5   0  22        5.55      -17.89     17.89 o 
   6   0  22        2.32       -7.66     13.32 o 
   7   0  22        5.13       -0.40     20.52 o 
   8   0  22        0.03       -9.19     14.85 o 
  -8   1  22        4.15       19.96     15.85 o 
  -7   1  22        8.03       -5.11      5.22 o 
  -6   1  22       11.84       -9.27     11.01 o 
  -5   1  22        7.48        9.19     10.74 o 
  -4   1  22       46.66       22.00     14.05 o 
  -3   1  22       47.73       38.93     17.04 o 
  -2   1  22        2.48        3.94     11.99 o 
  -1   1  22       85.92       79.30     22.08 o 
   0   1  22        8.76       32.95     17.25 o 
   1   1  22      118.98      113.25     25.55 o 
   2   1  22        8.87        5.97     15.70 o 
   3   1  22       13.04       21.04     15.64 o 
   4   1  22        3.09       -5.87     13.15 o 
   5   1  22      127.51       97.59     25.71 o 
   6   1  22       12.26       37.49     17.71 o 
   7   1  22       20.28       47.70     22.01 o 
  -5   2  22       23.84       19.18     12.54 o 
  -4   2  22        0.54       -0.64      7.55 o 
  -3   2  22        9.10       23.10     12.10 o 
  -2   2  22        8.35       -2.00      9.36 o 
  -1   2  22       69.89       89.76     21.50 o 
   0   2  22        0.46       -1.44      8.79 o 
   1   2  22       33.13       25.67     13.32 o 
   2   2  22       13.33       16.92     12.62 o 
   3   2  22        4.80       -9.73     13.50 o 
   4   2  22        5.03       -8.34     10.61 o 
   5   2  22       10.49        9.54     10.80 o 
   6   2  22       68.30       28.47     14.80 o 
  -2  -3  23        6.53       39.83     20.39 o 
  -1  -3  23       10.87      -10.16     14.79 o 
   0  -3  23        0.05       38.42     20.31 o 
   1  -3  23        0.89       27.39     19.92 o 
   2  -3  23        9.96       22.62     14.32 o 
  -6  -2  23        7.33       15.70     36.84 o 
  -5  -2  23       10.84       21.30     17.51 o 
  -4  -2  23       14.51       -3.69     15.14 o 
  -3  -2  23       26.22       64.55     24.49 o 
  -2  -2  23       41.11       36.54     17.44 o 
  -1  -2  23        9.68       15.64     16.77 o 
   0  -2  23        3.77        8.75     16.14 o 
   1  -2  23       27.74       34.49     18.60 o 
   2  -2  23       33.41       36.00     19.35 o 
   3  -2  23       13.69        2.01     12.70 o 
   4  -2  23       21.61        4.98     16.30 o 
   5  -2  23       15.12      -11.45     14.21 o 
  -7  -1  23        8.48       33.28     20.58 o 
  -6  -1  23        7.10       13.00     13.40 o 
  -5  -1  23       37.93       37.92     18.73 o 
  -4  -1  23       26.81       33.64     23.28 o 
  -3  -1  23        9.60        7.00     14.35 o 
  -2  -1  23       49.84       55.43     22.12 o 
  -1  -1  23       18.73       21.78     14.66 o 
   0  -1  23        1.87        3.80     12.17 o 
   1  -1  23       12.13        0.38     13.46 o 
   2  -1  23        6.56       19.04     16.76 o 
   3  -1  23        3.73       -6.10     14.48 o 
   4  -1  23       20.93       14.85     15.97 o 
   5  -1  23        0.25       22.30     17.44 o 
   6  -1  23       10.01       10.97     17.54 o 
   7  -1  23        3.15        1.83     17.23 o 
  -7   0  23       41.66       32.20     12.57 o 
  -6   0  23        0.07       -0.29     11.71 o 
  -5   0  23        0.32       15.30     12.56 o 
  -4   0  23        7.26        1.26     12.21 o 
  -3   0  23       65.57       68.30     23.63 o 
  -2   0  23       51.06       26.34     18.10 o 
  -1   0  23        1.52       14.99     13.44 o 
   0   0  23       30.69       73.55     22.60 o 
   1   0  23       17.34       51.71     22.24 o 
   2   0  23       59.03       80.50     23.55 o 
   3   0  23       42.20       31.16     17.28 o 
   4   0  23       29.34       74.60     22.31 o 
   5   0  23       21.65       33.59     19.59 o 
   6   0  23       46.58       15.25     20.58 o 
   7   0  23        3.56       28.46     16.28 o 
  -7   1  23        8.39       13.08     11.94 o 
  -6   1  23        6.99        8.99      8.10 o 
  -5   1  23       38.00       26.55     15.25 o 
  -4   1  23       26.29       26.58     15.43 o 
  -3   1  23        9.95       40.75     17.12 o 
  -2   1  23       50.47       42.65     16.80 o 
  -1   1  23       18.37       21.86     12.20 o 
   0   1  23        1.92       10.41     10.33 o 
   1   1  23       12.03       50.43     18.28 o 
   2   1  23        6.71        9.22     11.63 o 
   3   1  23        3.85       -8.15     13.71 o 
   4   1  23       21.16       37.60     17.20 o 
   5   1  23        0.25       22.84     16.49 o 
   6   1  23        9.69       20.46     16.33 o 
   7   1  23        3.05        8.03     16.82 o 
  -4   2  23       14.38       41.28     14.32 o 
  -3   2  23       26.58        3.66      8.24 o 
  -2   2  23       41.94       84.07     20.63 o 
  -1   2  23       10.17       23.61     13.59 o 
   0   2  23        3.68      -11.63     11.63 o 
   1   2  23       26.60       18.45     12.20 o 
   2   2  23       33.97        4.41     11.22 o 
   3   2  23       13.76        8.79     12.14 o 
   4   2  23       20.87       14.39     13.55 o 
   5   2  23       15.61       26.16     14.20 o 
  -4  -2  24       17.14       82.69     28.58 o 
  -3  -2  24       13.47      -14.08     16.69 o 
  -2  -2  24        6.57       75.59     23.75 o 
  -1  -2  24       11.27      -17.69     17.69 o 
   0  -2  24       10.97      -20.59     20.59 o 
   1  -2  24       18.14        6.08     14.72 o 
   2  -2  24       16.95        9.11     15.12 o 
   3  -2  24       13.55       82.45     27.04 o 
   4  -2  24        5.43       25.76     20.48 o 
  -6  -1  24        9.32      -14.73     14.73 o 
  -5  -1  24        2.46       -1.00     16.33 o 
  -4  -1  24       11.33       28.02     16.73 o 
  -3  -1  24        4.70       14.09     16.31 o 
  -2  -1  24        2.02       68.82     24.71 o 
  -1  -1  24        7.21      -17.07     18.48 o 
   0  -1  24        1.35       -8.99     16.08 o 
   1  -1  24       11.99      -13.69     15.83 o 
   2  -1  24       20.68       -9.15     16.13 o 
   3  -1  24       12.37       20.09     15.89 o 
   4  -1  24       13.37      -13.40     15.14 o 
   5  -1  24       21.65       29.59     19.51 o 
  -6   0  24        3.52        8.25     14.72 o 
  -5   0  24       29.26       37.58     18.86 o 
  -4   0  24       16.79       75.11     25.09 o 
  -3   0  24       54.79       44.80     19.56 o 
  -2   0  24        5.22       -3.40     10.20 o 
  -1   0  24      191.85      182.79     32.74 o 
   0   0  24        7.39       28.10     22.19 o 
   1   0  24       79.34       63.03     26.44 o 
   2   0  24       26.97       39.77     20.84 o 
   3   0  24       18.76       19.44     14.74 o 
   4   0  24        3.31        9.80     16.35 o 
   5   0  24       20.48       59.32     23.85 o 
   6   0  24       15.99       21.84     18.13 o 
  -6   1  24        9.65        4.12     10.21 o 
  -5   1  24        2.46       -7.66     10.39 o 
  -4   1  24       11.76       18.53     14.00 o 
  -3   1  24        5.04       31.68     17.48 o 
  -2   1  24        1.83      -14.99     14.99 o 
  -1   1  24        7.13       15.37     14.24 o 
   0   1  24        1.47       -3.33     11.50 o 
   1   1  24       11.94        5.71     12.29 o 
   2   1  24       21.21       40.92     20.12 o 
   3   1  24       12.14        6.30     14.49 o 
   4   1  24       13.16       22.43     18.89 o 
   5   1  24       21.64       33.10     22.61 o 
  -3   2  24       13.07       20.79     11.33 o 
  -2   2  24        6.62       28.47     13.36 o 
  -1   2  24       11.04       12.02     11.50 o 
   0   2  24       10.85        4.52     11.07 o 
   1   2  24       18.93        4.69     10.97 o 
   2   2  24       16.48       15.83     10.33 o 
   3   2  24       13.71        5.77     12.75 o 
   4   2  24        5.95       12.91     10.48 o 
  -2  -2  25        5.13       21.32     17.15 o 
  -1  -2  25       15.82       64.27     26.03 o 
   0  -2  25        8.06      -13.77     16.87 o 
   1  -2  25        9.56       59.31     21.75 o 
   2  -2  25        9.19        6.84     13.08 o 
  -4  -1  25       20.79        8.10     17.36 o 
  -3  -1  25       13.35        1.47     13.06 o 
  -2  -1  25        4.72       43.63     20.41 o 
  -1  -1  25        2.33       17.77     19.40 o 
   0  -1  25       53.32       59.24     25.11 o 
   1  -1  25        0.28       -1.51     15.67 o 
   2  -1  25       22.47       59.32     23.90 o 
   3  -1  25        0.23       24.36     22.33 o 
   4  -1  25        7.05       27.83     23.58 o 
  -5   0  25       42.29       76.63     22.32 o 
  -4   0  25       15.80        9.63     11.26 o 
  -3   0  25       59.87       54.75     20.91 o 
  -2   0  25       17.90        5.14     15.55 o 
  -1   0  25        3.53       15.19     17.74 o 
   0   0  25        6.54       -9.34     16.65 o 
   1   0  25       29.70       68.89     24.13 o 
   2   0  25       24.01        3.71     13.39 o 
   3   0  25       14.66       37.55     19.27 o 
   4   0  25       88.47      130.25     27.18 o 
   5   0  25        7.48       27.61     17.21 o 
  -4   1  25       20.19       18.82     14.15 o 
  -3   1  25       13.92        7.66     11.81 o 
  -2   1  25        4.88        6.38     13.26 o 
  -1   1  25        2.11        0.91      8.95 o 
   0   1  25       53.84       59.69     19.86 o 
   1   1  25        0.32       -2.87     11.47 o 
   2   1  25       22.01       33.52     16.25 o 
   3   1  25        0.17      -20.09     20.09 o 
   4   1  25        7.39       12.83     15.68 o 
  -2   2  25        5.00        1.06      8.69 o 
  -1   2  25       15.94       10.07      8.78 o 
   0   2  25        7.90        0.59      8.61 o 
   1   2  25        9.19        8.96     12.42 o 
   2   2  25        8.98       -4.60     11.33 o 
  -2  -1  26       13.50       16.99     18.92 o 
  -1  -1  26        2.44       46.17     24.28 o 
   0  -1  26       44.05       94.73     30.25 o 
   1  -1  26       32.93       65.33     27.23 o 
   2  -1  26        7.49       -7.09     17.99 o 
  -3   0  26        1.89       -3.11     11.86 o 
  -2   0  26       55.52       48.96     20.98 o 
  -1   0  26        1.01      -20.64     20.64 o 
   0   0  26       70.65       44.43     22.39 o 
   1   0  26       32.38       35.18     19.55 o 
   2   0  26        6.56      -17.50     17.50 o 
   3   0  26       28.62       25.38     20.32 o 
  -2   1  26       13.68       27.56     15.43 o 
  -1   1  26        2.16      -13.45     13.45 o 
   0   1  26       42.75       33.17     16.47 o 
   1   1  26       33.04       62.08     23.64 o 
   2   1  26        7.65       17.62     12.66 o 
                                                 
