# Supplementary material for: Acemetacin cocrystals and salts: structure solution from powder X-ray data and form selection of the piperazine salt
Source: IUCrJ. 2014 Feb 28;1(Pt 2):136–50. doi: 10.1107/S2052252514004229 (PMC4062091; doi:10.1107/S2052252514004229)
Supplement: Supplementary file 3 [file m-01-00136-ACM-PABAsup3.hkl]

#==============================================================================
data_ACM-PABA
#==============================================================================
# h,k,l, Fc-squared, Fo-squared, sigma(Fo-squared) and status flag 
#==============================================================================

_shelx_refln_list_code          4 
_shelx_F_calc_maximum      124.17 
_exptl_crystal_F_000       574.00 
_reflns_d_resolution_high  0.8500 
 
loop_ 
 _symmetry_equiv_pos_as_xyz 
 'x, y, z' 
 '-x, y+1/2, -z' 
 
_cell_length_a    16.9589 
_cell_length_b     4.7993 
_cell_length_c    17.2854 
_cell_angle_alpha  90.000 
_cell_angle_beta  113.554 
_cell_angle_gamma  90.000 
 
_shelx_F_squared_multiplier     1.000 
 
loop_ 
 _refln_index_h 
 _refln_index_k 
 _refln_index_l 
 _refln_F_squared_calc 
 _refln_F_squared_meas 
 _refln_F_squared_sigma 
 _refln_observed_status 
   1  -5   0        0.05       -8.73     19.99 o 
   2  -5   0       17.60      134.30    111.54 o 
   3  -5   0       43.71      136.04     52.26 o 
   4  -5   0       57.85      119.18     75.99 o 
   5  -5   0        4.80       42.56     53.54 o 
   6  -5   0       29.11       43.52     25.81 o 
   7  -5   0       83.17       80.41     37.61 o 
   8  -5   0       19.52       60.05     38.31 o 
   0  -4   0       92.10      112.17     27.43 o 
   1  -4   0       27.72       21.99     14.76 o 
   2  -4   0        6.95        7.08     10.05 o 
   3  -4   0       23.58       19.89     41.45 o 
   4  -4   0       20.26       32.90     14.96 o 
   5  -4   0       47.72       36.38     17.86 o 
   6  -4   0       71.45       56.30     26.68 o 
   7  -4   0       16.97        8.70     69.41 o 
   8  -4   0      124.25      100.38     35.77 o 
   9  -4   0       19.10       15.19     15.58 o 
  10  -4   0       29.89        1.86     15.17 o 
  11  -4   0       60.40       76.72     68.31 o 
  12  -4   0        5.21       89.43     55.68 o 
   1  -3   0      223.61      230.67     24.32 o 
   2  -3   0       41.07       34.66      8.57 o 
   3  -3   0        6.88        5.88      4.50 o 
   4  -3   0      222.16      218.41     35.40 o 
   5  -3   0       23.13       30.85     12.83 o 
   6  -3   0       11.82       -0.98     10.26 o 
   7  -3   0       26.60       16.11     17.16 o 
   8  -3   0       75.36       39.09     33.05 o 
   9  -3   0      141.24      153.58     42.33 o 
  10  -3   0        6.53       16.26     17.12 o 
  11  -3   0       14.54        6.92      9.67 o 
  12  -3   0       12.31       20.92     18.60 o 
  13  -3   0       19.79       34.38     34.52 o 
  14  -3   0        7.34      144.27     73.30 o 
  15  -3   0        2.16       18.34     34.21 o 
   0  -2   0       33.40       35.00     14.08 o 
   1  -2   0       12.31       10.98      4.72 o 
   2  -2   0      257.15      237.02     19.58 o 
   3  -2   0      747.37      725.84     33.60 o 
   4  -2   0      454.54      547.07     76.34 o 
   5  -2   0      212.96      233.70     37.39 o 
   6  -2   0      316.60      423.52     71.81 o 
   7  -2   0       21.18        6.47     23.74 o 
   8  -2   0      118.19       68.49     32.09 o 
   9  -2   0       81.69       68.52     37.78 o 
  10  -2   0      127.91       87.28     41.03 o 
  11  -2   0      103.20       70.71     32.82 o 
  12  -2   0      130.67      187.34     47.65 o 
   1  -1   0     6653.88     6549.04    139.84 o 
   2  -1   0       45.89       47.51     21.10 o 
   3  -1   0     1576.50     1667.45    111.32 o 
   2   0   0      265.28      255.72     27.85 o 
   3   0   0      151.42      134.12     23.67 o 
   4   0   0      328.63      314.55     44.41 o 
   5   0   0     1909.41     1810.72     85.59 o 
   6   0   0      163.20      144.71     26.81 o 
   7   0   0     1325.57     1403.28    124.73 o 
   8   0   0      176.59      153.07     45.86 o 
   9   0   0      555.59      577.04     92.20 o 
  10   0   0      742.92      773.88    117.02 o 
  11   0   0        7.72       -4.31     15.60 o 
  12   0   0       54.56       48.02     32.44 o 
  13   0   0       61.12       51.32     33.01 o 
  14   0   0      229.65      230.75     73.73 o 
  15   0   0       25.69        5.04     20.61 o 
  16   0   0       15.60      140.66     84.10 o 
  17   0   0        0.53        4.44     17.75 o 
  18   0   0       80.63       56.60     40.37 o 
   3   1   0     1561.09     1576.73     57.92 o 
   4   1   0      236.65      226.64     40.97 o 
   5   1   0      842.71      947.12     63.89 o 
   6   1   0      434.69      461.95     47.41 o 
   7   1   0      532.90      604.63     56.10 o 
   8   1   0      637.17      735.46     64.34 o 
   9   1   0      109.50      156.66     31.92 o 
  10   1   0      167.81      176.34     33.66 o 
  11   1   0      109.90      119.02     28.06 o 
  12   1   0      351.52      441.99     55.12 o 
  13   1   0      343.84      375.71     94.54 o 
  14   1   0      144.26       78.26     39.67 o 
  15   1   0       82.52      113.14     70.64 o 
  16   1   0        6.49       44.88     38.97 o 
  17   1   0        9.24       -2.54     12.51 o 
  18   1   0       29.96       42.60     41.66 o 
   2   2   0      257.44      249.78     27.63 o 
   3   2   0      755.77      793.33     47.53 o 
   4   2   0      453.19      485.38     38.67 o 
   5   2   0      208.64      230.95     31.00 o 
   6   2   0      323.33      310.53     40.82 o 
   7   2   0       20.20        1.14      9.04 o 
   8   2   0      123.19      141.99     28.45 o 
   9   2   0       82.15       76.36     24.51 o 
  10   2   0      126.30      162.15     63.02 o 
  11   2   0      106.63       86.89     46.62 o 
  12   2   0      131.23      192.74     74.34 o 
  13   2   0      185.64      192.42     73.09 o 
  14   2   0        6.79      -25.63     25.63 o 
  15   2   0        6.20       48.66     49.68 o 
  16   2   0       14.88       74.58     54.33 o 
  17   2   0       35.24       52.70     42.66 o 
   5   3   0       23.54       20.96      6.74 o 
   6   3   0       12.28       27.72      8.95 o 
   7   3   0       27.15       19.24      8.84 o 
   9   3   0      139.45      109.14     44.84 o 
  10   3   0        5.95       60.15     43.81 o 
  11   3   0       14.48       64.36     44.56 o 
  12   3   0       12.43       70.47     44.00 o 
  13   3   0       19.30       21.16     43.69 o 
  14   3   0        7.14      -36.16     36.16 o 
  15   3   0        1.95      -50.81     50.81 o 
  10   4   0       30.52       97.07     48.99 o 
  11   4   0       59.44       35.52     31.57 o 
  12   4   0        5.11      -25.14     29.94 o 
  -8  -5   1       33.12       24.69     31.89 o 
  -7  -5   1        0.23       -6.17     53.65 o 
  -6  -5   1        8.98      -23.14     30.81 o 
  -5  -5   1       27.84       78.50     46.79 o 
  -4  -5   1       13.79       30.38     28.05 o 
  -3  -5   1       21.54       50.57     31.75 o 
  -2  -5   1        8.52      -22.74     23.97 o 
  -1  -5   1       19.51        2.61     16.52 o 
   0  -5   1       14.63        7.74     16.76 o 
   1  -5   1       16.93        4.44     81.67 o 
   2  -5   1       42.06       73.44     50.47 o 
   3  -5   1        3.69       48.54     43.84 o 
   4  -5   1        6.65       25.81     35.56 o 
   5  -5   1       53.94      120.31     42.12 o 
   6  -5   1       24.47       74.90     35.83 o 
   7  -5   1        0.99      -19.56     19.56 o 
   8  -5   1        2.22       11.80     17.47 o 
 -13  -4   1       20.38       11.27     21.98 o 
 -12  -4   1       37.07       -4.38     19.12 o 
 -11  -4   1       61.14       59.48     29.04 o 
 -10  -4   1       40.02       22.22     16.33 o 
  -9  -4   1       60.28      106.50     35.79 o 
  -8  -4   1       70.83       40.74     21.99 o 
  -7  -4   1       48.09       17.94     23.50 o 
  -6  -4   1       31.77       30.95     11.92 o 
  -5  -4   1        9.51       12.21     12.09 o 
  -4  -4   1       23.84       23.26     15.46 o 
  -3  -4   1       39.03       35.31     11.43 o 
  -2  -4   1        1.84       -1.33     14.93 o 
  -1  -4   1       78.55       82.38     17.00 o 
   0  -4   1       21.80       25.50      7.95 o 
   1  -4   1        2.76       -1.24      8.06 o 
   2  -4   1       25.05       15.23     16.78 o 
   3  -4   1       39.51       36.79     16.52 o 
   4  -4   1       13.68        0.05     15.12 o 
   5  -4   1       55.28       27.38     25.62 o 
   6  -4   1       58.93       27.96     17.82 o 
   7  -4   1        1.26      -14.17     18.24 o 
   8  -4   1       69.68      106.31     37.29 o 
   9  -4   1        9.22       14.94     23.04 o 
  10  -4   1       37.77       28.29     88.64 o 
  11  -4   1       13.05       28.34     33.52 o 
  12  -4   1       24.15      -45.14     45.14 o 
 -12  -3   1       32.44        3.86     20.52 o 
 -11  -3   1       28.92       38.43     22.20 o 
 -10  -3   1       12.78       31.02     22.56 o 
  -9  -3   1      116.03      129.09     53.60 o 
  -8  -3   1       72.10       86.42     36.90 o 
  -7  -3   1      182.56      204.86     43.94 o 
  -6  -3   1      115.12      107.87     29.82 o 
  -5  -3   1       28.86       41.59     17.46 o 
  -4  -3   1      265.69      285.66     26.72 o 
  -3  -3   1      166.02      164.95     21.66 o 
  -2  -3   1      194.88      224.99     24.34 o 
  -1  -3   1      156.07      161.51     21.39 o 
   0  -3   1      617.21      612.22     40.65 o 
   1  -3   1       26.65       33.02      9.47 o 
   2  -3   1       80.53       87.33     18.96 o 
   3  -3   1       48.39       73.89     23.47 o 
   4  -3   1      342.42      312.99     54.33 o 
   5  -3   1        6.03        0.26     22.43 o 
   6  -3   1       20.46       46.86     24.62 o 
   7  -3   1       92.05      147.51     39.29 o 
   8  -3   1       53.29       68.64     26.85 o 
   9  -3   1       69.24       88.27     55.28 o 
  10  -3   1       36.55       39.80     40.83 o 
  11  -3   1       61.92       81.57     30.12 o 
  12  -3   1        9.79       -9.64     20.70 o 
  13  -3   1       12.34      -18.20     34.24 o 
  14  -3   1       32.93        7.84     26.64 o 
  15  -3   1       22.77      -51.62     51.62 o 
 -12  -2   1       50.87       41.62     20.10 o 
 -11  -2   1      300.96      340.83     57.21 o 
 -10  -2   1       75.28       97.77     33.23 o 
  -9  -2   1      141.77      184.91     43.38 o 
  -8  -2   1      211.72      237.26     50.72 o 
  -7  -2   1      561.82      659.85     83.76 o 
  -6  -2   1      700.24      692.53     66.24 o 
  -5  -2   1      101.51       90.92     21.22 o 
  -4  -2   1      279.41      288.15     27.20 o 
  -3  -2   1     3335.75     3285.11     92.03 o 
  -2  -2   1     2131.46     2090.40     72.53 o 
  -1  -2   1       45.62       33.26     11.23 o 
   0  -2   1      815.73      830.25     38.66 o 
   1  -2   1      247.26      239.72     18.03 o 
   2  -2   1      361.48      430.26     51.89 o 
   3  -2   1       92.92      129.07     37.73 o 
   4  -2   1       79.01       43.49     25.73 o 
   5  -2   1       82.44      120.46     38.65 o 
  15  -2   1       32.79      106.02     58.30 o 
  16  -2   1       10.10       -5.60     38.50 o 
 -12  -1   1      149.37      109.27     22.84 o 
 -11  -1   1      181.70       90.77     26.49 o 
 -10  -1   1      197.31       82.43     22.83 o 
  -6  -1   1      256.63      268.29     40.08 o 
  -5  -1   1      139.39      138.70     44.42 o 
  -4  -1   1      341.94      369.70     32.98 o 
  -3  -1   1     6476.99     6441.31    101.66 o 
  -2  -1   1    13608.78    13832.96    143.31 o 
  -1  -1   1     3680.54     3535.98     84.61 o 
   0  -1   1     3594.76     3724.75     99.93 o 
   1  -1   1      382.69      379.00     35.21 o 
   2  -1   1      382.02      338.62     47.30 o 
 -18   0   1        5.50      -56.45     56.45 o 
 -17   0   1       12.19       95.08     58.85 o 
 -16   0   1        0.68      -33.20     33.20 o 
 -15   0   1        7.93      -17.88     22.81 o 
 -14   0   1       81.98      133.13     57.24 o 
 -13   0   1        6.37      119.89     62.26 o 
 -12   0   1      541.19      535.85     39.36 o 
 -11   0   1      390.84      400.10     34.23 o 
 -10   0   1        0.03        0.58      2.07 o 
  -9   0   1      171.64      101.13     88.97 o 
  -8   0   1      235.45      129.80    140.08 o 
  -7   0   1      484.09      439.29     72.81 o 
  -6   0   1     6053.19     5464.36    232.01 o 
  -5   0   1      152.94      142.60     36.14 o 
  -4   0   1        8.78       27.97     19.20 o 
  -3   0   1       39.58       55.33     17.54 o 
   2   0   1     3804.37     3647.43    102.40 o 
   3   0   1     1575.13     1568.24     59.51 o 
   4   0   1     2435.38     2296.85     84.32 o 
   5   0   1      176.76      158.51     25.31 o 
   6   0   1        5.63       11.12     11.78 o 
   7   0   1      135.17      183.11     32.02 o 
   8   0   1        9.78       12.11     15.52 o 
   9   0   1       36.45       42.08     27.21 o 
  10   0   1      303.72      317.09     74.65 o 
  11   0   1       42.22       25.85     23.47 o 
  12   0   1        2.12       11.93     24.86 o 
  13   0   1       98.80       75.52     46.25 o 
  14   0   1      503.43      504.99    107.96 o 
  15   0   1      153.36      185.84     75.92 o 
  16   0   1        8.25       28.42     38.97 o 
  17   0   1        6.95      -30.75     37.79 o 
 -18   1   1       13.53       48.11     51.82 o 
 -17   1   1       31.74       42.85     38.88 o 
 -16   1   1       99.22       91.12     50.43 o 
 -15   1   1       63.59       12.83     27.93 o 
 -14   1   1      190.36      154.03     59.15 o 
 -13   1   1       16.08       -4.26     19.46 o 
 -12   1   1      150.01      152.49     30.19 o 
 -11   1   1      182.78      257.56     39.66 o 
 -10   1   1      200.74      356.75     46.29 o 
  -9   1   1      397.81      411.29     47.79 o 
  -8   1   1      240.17      286.56     52.57 o 
  -7   1   1       66.21       99.97     24.18 o 
  -6   1   1      252.26      310.32     37.88 o 
  -5   1   1      141.64      149.64     19.23 o 
  -4   1   1      356.14      426.23     66.39 o 
  -3   1   1     6470.24     6530.75    127.79 o 
  -2   1   1    13511.58    12669.76    202.98 o 
  -1   1   1     3687.06     3774.38    112.90 o 
   0   1   1     3605.86     3628.68    122.48 o 
   3   1   1     1642.47     1895.65    124.08 o 
   4   1   1      959.69     1032.89     68.47 o 
   5   1   1      264.00      248.75     28.85 o 
   6   1   1      139.09      139.32     29.32 o 
   7   1   1       98.50      107.39     24.86 o 
   8   1   1      206.92      180.62     33.33 o 
   9   1   1       39.17       49.30     18.00 o 
  10   1   1       42.95       88.30     41.88 o 
  11   1   1       23.59       46.21     38.33 o 
  12   1   1      573.98      433.75     95.67 o 
  13   1   1       33.72       44.88     35.75 o 
  14   1   1       23.27       67.98     40.32 o 
  15   1   1        5.39       -1.60     18.14 o 
  16   1   1       53.81      276.90     95.16 o 
  17   1   1       40.38       48.15     41.07 o 
 -17   2   1        7.08       38.20     42.28 o 
 -16   2   1       22.75       70.30     50.92 o 
 -15   2   1        1.70       71.01     37.65 o 
 -14   2   1       11.05       41.33     36.06 o 
 -13   2   1      203.23      237.79     84.98 o 
 -12   2   1       50.71      156.96     64.98 o 
 -11   2   1      296.99      235.71     76.42 o 
 -10   2   1       76.50       86.47     47.82 o 
  -9   2   1      144.81      173.31     34.69 o 
  -8   2   1      207.16      202.09     35.62 o 
  -7   2   1      564.20      558.02     65.11 o 
  -6   2   1      688.31      643.38     62.76 o 
  -5   2   1      104.06       91.89     21.16 o 
  -4   2   1      280.01      300.12     36.33 o 
  -3   2   1     3350.87     3477.36    123.33 o 
  -2   2   1     2120.97     2111.22    102.38 o 
  -1   2   1       44.86       27.77     14.74 o 
   4   2   1       77.59       76.87     12.13 o 
   5   2   1       86.47       85.93     17.40 o 
   6   2   1      350.88      369.55     43.95 o 
   7   2   1      512.04      550.40     52.28 o 
   8   2   1        3.45        3.16     14.28 o 
   9   2   1       99.06       82.92     37.74 o 
  10   2   1       45.25      169.46     64.60 o 
  11   2   1      571.08      674.51    123.22 o 
  12   2   1        0.33       -5.05     13.71 o 
  13   2   1       51.37       96.57     49.69 o 
  14   2   1        3.97       82.06     51.98 o 
  15   2   1       33.04       18.75     16.71 o 
  16   2   1       10.77       34.34     34.28 o 
 -15   3   1       10.81      217.00     87.58 o 
 -14   3   1        6.58       63.28     52.57 o 
 -13   3   1       16.22       14.87     37.48 o 
 -12   3   1       32.15       74.55     49.45 o 
 -11   3   1       29.42       23.69     36.88 o 
 -10   3   1       12.88        9.82     20.27 o 
  -9   3   1      117.67       87.00     43.15 o 
  -7   3   1      179.88      192.35     33.72 o 
  -6   3   1      116.04      116.58     25.38 o 
  -5   3   1       28.20       43.47     14.86 o 
  -4   3   1      266.80      255.77     36.89 o 
  -3   3   1      165.08      162.78     30.71 o 
   7   3   1       94.64       89.36     15.36 o 
   9   3   1       68.34       47.21     35.27 o 
  10   3   1       37.05       14.50     18.60 o 
  11   3   1       61.74       49.16     36.64 o 
  12   3   1       10.32       65.62     46.84 o 
  13   3   1       12.00      -15.43     22.58 o 
  14   3   1       32.66      304.28     94.14 o 
  15   3   1       22.43       23.54     29.54 o 
 -13   4   1       20.84      -22.92     29.34 o 
 -12   4   1       37.43      -31.43     33.10 o 
 -11   4   1       62.11      109.01     66.10 o 
  10   4   1       37.07       18.46     14.91 o 
  11   4   1       13.05       24.10     29.53 o 
  12   4   1       24.01       32.76     17.85 o 
  -9  -5   2       24.35       41.11    160.37 o 
  -8  -5   2       15.12        1.87     16.07 o 
  -7  -5   2        3.60       74.95     46.28 o 
  -6  -5   2       13.06        7.25     11.55 o 
  -5  -5   2        0.45       11.11     50.06 o 
  -4  -5   2       14.68       71.88     40.34 o 
  -3  -5   2        8.07       60.15     59.01 o 
  -2  -5   2       24.17       13.32     82.58 o 
  -1  -5   2       14.87       10.69     14.72 o 
   0  -5   2      123.12       58.79     55.17 o 
   1  -5   2       40.04       42.67     47.28 o 
   2  -5   2       34.95      100.21     56.51 o 
   3  -5   2       49.82      177.32     79.40 o 
   4  -5   2       25.75        4.00     21.19 o 
   5  -5   2        6.78       32.60     26.74 o 
   6  -5   2       15.58       79.56     35.41 o 
   7  -5   2        4.11      -23.23     23.74 o 
 -13  -4   2       33.80       46.48     48.72 o 
 -12  -4   2       53.72       37.53     38.96 o 
 -11  -4   2       25.19       26.17     31.53 o 
 -10  -4   2       48.16       36.63     18.86 o 
  -9  -4   2       44.92        1.33     30.49 o 
  -8  -4   2        7.34      -21.55     21.55 o 
  -7  -4   2       13.95       32.91     16.01 o 
  -6  -4   2        4.08        9.45     10.71 o 
  -5  -4   2        5.89        1.03     13.01 o 
  -4  -4   2       57.37       59.29     22.01 o 
  -3  -4   2        5.88        4.89      6.13 o 
  -2  -4   2       15.19       24.70      8.60 o 
  -1  -4   2      100.06      103.39     19.15 o 
   0  -4   2       54.86       70.00     14.36 o 
   1  -4   2       15.06       43.79     32.71 o 
   2  -4   2        8.84        6.05     36.33 o 
   3  -4   2       19.72       44.62     23.57 o 
   4  -4   2      138.91      138.07     47.84 o 
   5  -4   2      139.35      136.87     42.89 o 
   6  -4   2       65.69       87.29     38.18 o 
   7  -4   2       30.15       27.32     16.79 o 
   8  -4   2       40.76       56.95     26.78 o 
   9  -4   2        8.11        4.84     18.47 o 
  10  -4   2       25.71        2.60     16.42 o 
  11  -4   2       16.49       -1.21     38.62 o 
 -12  -3   2      195.92      169.77     54.28 o 
 -11  -3   2       53.34       84.67     38.26 o 
 -10  -3   2      227.05      196.44     63.43 o 
  -9  -3   2       19.90       13.48     25.68 o 
  -8  -3   2        4.22       -7.14     26.75 o 
  -7  -3   2      176.55      210.25     45.76 o 
  -6  -3   2      123.74      151.08     35.55 o 
  -5  -3   2      313.87      313.56     35.45 o 
  -4  -3   2       74.20       75.07     18.16 o 
  -3  -3   2       93.96      130.73     20.18 o 
  -2  -3   2       32.64       41.92     11.49 o 
  -1  -3   2      344.80      360.99     31.92 o 
   0  -3   2       11.14       19.18      6.50 o 
   1  -3   2      241.55      237.09     36.03 o 
   2  -3   2      115.78       92.72     29.41 o 
   3  -3   2       50.89       34.47     53.43 o 
   4  -3   2      386.19      452.72     69.37 o 
   5  -3   2       54.69        9.00     31.42 o 
   6  -3   2        8.32        5.52      7.43 o 
   7  -3   2       25.42       63.45     29.67 o 
   8  -3   2       42.32       34.94     21.35 o 
   9  -3   2      286.35      258.17     58.99 o 
  10  -3   2       91.36       89.14     39.23 o 
  11  -3   2        4.42       12.10     15.14 o 
  12  -3   2       24.91       49.68     40.86 o 
  13  -3   2       36.68       22.09     34.98 o 
  14  -3   2       43.78       97.45     63.97 o 
 -12  -2   2      148.74      139.53     36.25 o 
 -11  -2   2       49.95       49.33     22.82 o 
 -10  -2   2       85.64       58.71     24.44 o 
  -9  -2   2      108.38      140.43     38.76 o 
  -8  -2   2      169.88      154.89     42.24 o 
  -7  -2   2      129.70      120.47     26.94 o 
  -6  -2   2       35.48       25.83     13.62 o 
  -5  -2   2      410.71      398.07     35.23 o 
  -4  -2   2       70.89       71.06     14.64 o 
  -3  -2   2      228.46      238.27     26.77 o 
  -2  -2   2      206.51      216.35     25.61 o 
  -1  -2   2       70.95       85.01     17.73 o 
   0  -2   2     1341.48     1332.08     50.47 o 
   1  -2   2      633.06      724.96     83.28 o 
   2  -2   2      103.64       75.37     26.62 o 
   3  -2   2     1855.12     1835.25    151.29 o 
   4  -2   2      501.04      511.87     83.88 o 
   5  -2   2      172.71      169.90     54.42 o 
   6  -2   2      155.88      108.81     44.46 o 
   7  -2   2       22.88        2.69     12.12 o 
   8  -2   2      248.85      238.00     74.68 o 
   9  -2   2      152.60      133.68     55.74 o 
  10  -2   2      485.61      575.44    119.49 o 
  11  -2   2       33.74       67.25     41.97 o 
  12  -2   2      134.77      121.50     67.34 o 
  13  -2   2       18.65       40.05     44.00 o 
  14  -2   2        5.70       64.65     50.66 o 
  15  -2   2        9.59       57.85     53.56 o 
  16  -2   2       16.66        7.84     18.31 o 
 -10  -1   2       26.40       14.84      7.43 o 
  -9  -1   2      189.41      170.29     25.24 o 
  -8  -1   2      410.44      401.68     40.44 o 
  -7  -1   2      665.50      603.85     41.63 o 
  -6  -1   2      659.15      642.48     60.34 o 
  -5  -1   2     4030.54     4196.28    109.15 o 
  -4  -1   2    10109.30     9935.45    164.50 o 
  -3  -1   2      946.55      972.84     51.82 o 
  -2  -1   2     3367.06     3311.41    120.21 o 
  -1  -1   2     4431.44     4207.59    141.92 o 
   0  -1   2     1424.27     1574.17     94.07 o 
   1  -1   2     3776.24     3899.66    161.58 o 
   2  -1   2     2694.39     2552.42    142.78 o 
   3  -1   2     1241.71     1202.77    106.31 o 
   4  -1   2      114.26      139.99     40.24 o 
   5  -1   2      293.44      266.83     55.48 o 
  15  -1   2       25.60       90.99     55.05 o 
  16  -1   2       15.99       27.64     39.43 o 
  17  -1   2       21.67      -17.00     27.50 o 
 -18   0   2       68.43       29.28     34.07 o 
 -17   0   2       19.97       12.03     23.28 o 
 -16   0   2      100.16      124.94     60.82 o 
 -15   0   2      102.69      230.03     80.18 o 
 -14   0   2       49.45      103.28     50.61 o 
 -13   0   2       34.42       57.40     42.27 o 
 -12   0   2       14.07      -10.03     17.96 o 
 -11   0   2      348.99      302.02     73.39 o 
 -10   0   2       27.28       21.32     24.91 o 
  -9   0   2      429.68      507.72     86.84 o 
  -8   0   2       96.80       85.94     37.49 o 
  -7   0   2       90.79       80.60     33.57 o 
  -6   0   2       14.96       46.09     26.05 o 
  -5   0   2       67.45       68.56     28.71 o 
  -4   0   2    14906.78    13929.19    310.70 o 
  -3   0   2      853.90      813.39     66.96 o 
  -2   0   2      179.48      170.35     18.02 o 
   1   0   2      776.33      689.09     53.19 o 
   2   0   2       21.29       21.62      4.88 o 
   3   0   2      188.25      212.72     19.01 o 
   4   0   2     1849.01     1747.76     72.88 o 
   5   0   2       11.41       10.75      9.49 o 
   6   0   2      192.45      150.08     34.04 o 
   7   0   2       23.78       19.97     17.19 o 
   8   0   2     1354.68     1404.64    134.04 o 
   9   0   2       39.19       68.58     32.03 o 
  10   0   2       36.17       45.98     25.92 o 
  11   0   2      148.95      165.80     56.16 o 
  12   0   2      339.02      392.83     89.60 o 
  13   0   2       34.28       58.83     40.17 o 
  14   0   2      407.70      488.84    107.14 o 
  15   0   2       45.85       79.43     45.80 o 
  16   0   2       31.97       33.70     50.94 o 
  17   0   2        0.17       -3.22     31.80 o 
 -18   1   2       17.01       52.28     43.84 o 
 -17   1   2       11.56       24.73     37.63 o 
 -16   1   2       84.37       57.66     42.65 o 
 -15   1   2      204.27      188.68     74.82 o 
 -14   1   2        9.44       -3.37     17.97 o 
 -13   1   2        7.55       21.26     26.51 o 
 -12   1   2       73.58       76.88     30.94 o 
 -11   1   2        5.39       18.01     12.06 o 
 -10   1   2       24.89       40.27     39.47 o 
  -9   1   2      194.31      303.97     73.90 o 
  -8   1   2      406.53      460.78     85.81 o 
  -7   1   2      660.62      720.83     64.00 o 
  -6   1   2      654.74      670.29     57.21 o 
  -5   1   2     4072.06     3956.37    127.87 o 
  -4   1   2    10138.05    10207.50    165.37 o 
  -3   1   2      948.93      965.93     52.09 o 
  -2   1   2     3340.99     3438.87    156.34 o 
  -1   1   2     4397.90     4594.10    151.37 o 
   2   1   2     2702.40     2699.17     80.23 o 
   3   1   2     1251.18     1195.72     65.47 o 
   4   1   2      108.68       91.98     30.24 o 
   5   1   2      292.88      343.34     40.93 o 
   6   1   2      439.48      504.66     72.83 o 
   7   1   2      431.59      529.22     81.72 o 
   8   1   2     1101.44     1230.91    130.95 o 
   9   1   2      252.57      262.73     64.17 o 
  10   1   2      117.86       85.32     35.97 o 
  11   1   2      515.15      459.18     94.11 o 
  12   1   2      208.22      189.74     64.89 o 
  13   1   2      356.51      389.20     96.84 o 
  14   1   2        2.37      105.76     50.96 o 
  15   1   2       25.30      -31.09     31.09 o 
  16   1   2       16.29       24.33     20.49 o 
  17   1   2       20.70       56.24     28.17 o 
 -17   2   2       40.72      113.90     63.64 o 
 -16   2   2        4.92        6.41     20.36 o 
 -15   2   2       29.65       65.83     46.63 o 
 -14   2   2      159.90      183.20     73.20 o 
 -13   2   2        8.03        9.85     38.19 o 
 -12   2   2      148.38      124.63     65.18 o 
 -11   2   2       51.29       75.06     41.62 o 
 -10   2   2       84.39       61.92     34.18 o 
  -9   2   2      107.72      102.43     41.96 o 
  -8   2   2      168.16      156.05     30.59 o 
  -7   2   2      129.22      126.42     31.97 o 
  -6   2   2       32.19       55.26     21.26 o 
  -5   2   2      415.80      401.20     48.67 o 
  -4   2   2       69.11       56.51     18.96 o 
  -3   2   2      235.06      220.27     36.81 o 
  -2   2   2      205.36      275.27     43.09 o 
  -1   2   2       68.09       76.71     26.62 o 
   0   2   2     1329.83     1373.80    106.31 o 
   5   2   2      164.48      141.22     16.76 o 
   6   2   2      158.83      135.13     28.26 o 
   7   2   2       25.18       49.54     27.85 o 
   8   2   2      241.92      264.59     67.81 o 
   9   2   2      154.15      198.29     63.49 o 
  10   2   2      480.40      493.65    100.67 o 
  11   2   2       33.82       21.05     30.54 o 
  12   2   2      134.21      102.00     44.88 o 
  13   2   2       17.66        4.93     17.14 o 
  14   2   2        5.75      102.21     37.10 o 
  15   2   2        9.20       20.05     25.74 o 
  16   2   2       15.94       -0.89     15.70 o 
 -16   3   2       11.73        2.77     15.51 o 
 -15   3   2       27.61       87.70     53.92 o 
 -14   3   2       64.72       29.95     43.48 o 
 -13   3   2        5.37       41.32     39.84 o 
 -12   3   2      193.88      213.83     79.71 o 
 -11   3   2       52.80       82.08     46.67 o 
 -10   3   2      228.88      135.63     57.06 o 
  -7   3   2      178.95      162.60     34.61 o 
  -6   3   2      123.33      140.37     30.99 o 
  -5   3   2      310.84      366.52     51.11 o 
  -4   3   2       71.43       68.75     21.72 o 
  -3   3   2       94.38       71.16     24.38 o 
  -2   3   2       33.32       54.01     23.84 o 
   9   3   2      286.97      288.69     75.38 o 
  10   3   2       90.90      129.55     55.85 o 
  11   3   2        4.86      -36.78     36.78 o 
  12   3   2       25.04       94.35     49.54 o 
  13   3   2       36.35       44.68     44.62 o 
  14   3   2       43.94       23.77     19.30 o 
 -13   4   2       33.72       90.79     64.87 o 
 -12   4   2       53.48       14.48     18.19 o 
 -11   4   2       24.51       -8.31     17.63 o 
  10   4   2       26.31       -6.31     14.24 o 
  11   4   2       16.88       -6.85     15.79 o 
  -8  -5   3        6.16      -35.02     36.62 o 
  -7  -5   3       16.16        9.48     13.65 o 
  -6  -5   3        6.11       14.91     25.34 o 
  -5  -5   3       59.47       99.14     62.95 o 
  -4  -5   3       15.49       22.62     35.84 o 
  -3  -5   3       19.72       21.44     33.57 o 
  -2  -5   3       12.92       -9.08     15.51 o 
  -1  -5   3       35.99        8.94     15.89 o 
   0  -5   3       75.91      259.25     99.16 o 
   1  -5   3       36.90       38.24     36.93 o 
   2  -5   3        0.08      -25.68     35.14 o 
   3  -5   3       13.12       20.08     44.82 o 
   4  -5   3        0.81       -5.97     45.17 o 
   5  -5   3       39.94       74.60     37.97 o 
   6  -5   3        8.24      -12.51     46.42 o 
 -10  -4   3       44.40      186.29     68.51 o 
  -9  -4   3       28.72       26.84     24.44 o 
  -8  -4   3       45.57       66.09     23.72 o 
  -7  -4   3        5.23       26.93     20.46 o 
  -6  -4   3        7.74        3.33     15.02 o 
  -5  -4   3       72.33       54.89     14.66 o 
  -4  -4   3       10.63       27.32     19.28 o 
  -3  -4   3       13.25        7.06      5.31 o 
  -2  -4   3        7.72        7.11     17.85 o 
  -1  -4   3       32.79       22.36     10.75 o 
   0  -4   3       97.70      114.87     30.69 o 
   1  -4   3       59.82       76.91     37.24 o 
   2  -4   3       40.56       76.44     56.73 o 
   3  -4   3       39.75       65.09     29.39 o 
   4  -4   3       19.04       -2.06     24.54 o 
   5  -4   3       22.09        9.72     22.08 o 
   6  -4   3        6.06       29.98     22.03 o 
   7  -4   3       30.22       74.38     35.95 o 
   8  -4   3       67.31      117.84     44.93 o 
   9  -4   3        5.59       -0.87     16.16 o 
  10  -4   3        0.33       54.56     33.53 o 
  11  -4   3        5.05       -5.18     54.77 o 
 -11  -3   3      100.33       72.89     36.83 o 
 -10  -3   3        5.37       -3.01     13.23 o 
  -9  -3   3       66.07       20.18     61.19 o 
  -8  -3   3       78.97       73.56     28.28 o 
  -7  -3   3       68.68       59.67     22.51 o 
  -6  -3   3       30.98       27.65     11.21 o 
  -5  -3   3        6.98        5.64     18.69 o 
  -4  -3   3      533.04      470.22     47.79 o 
  -3  -3   3       69.48       65.24     18.34 o 
  -2  -3   3      169.69      190.92     26.69 o 
  -1  -3   3       74.32       90.98     18.05 o 
   0  -3   3       44.11       44.04      7.95 o 
   1  -3   3      210.77      276.50     47.81 o 
   2  -3   3      178.20      207.02     58.62 o 
   3  -3   3      240.33      267.39     69.31 o 
   4  -3   3      222.36      236.56     64.62 o 
   5  -3   3       18.50        9.99     21.28 o 
   6  -3   3       20.87      -10.17     13.33 o 
   7  -3   3        5.29       76.73     48.56 o 
   8  -3   3      113.90      131.35     59.54 o 
   9  -3   3      144.74      117.59     57.76 o 
  10  -3   3       68.03       34.05     46.24 o 
  11  -3   3       13.13        4.05     32.70 o 
  12  -3   3        1.37       67.55     60.81 o 
  13  -3   3        2.39       24.44     25.43 o 
  14  -3   3       20.86      134.95     73.67 o 
 -10  -2   3       29.59       39.77     24.10 o 
  -9  -2   3      154.58      142.86     31.05 o 
  -8  -2   3      115.70      136.31     29.39 o 
  -7  -2   3     1510.19     1602.86     98.39 o 
  -6  -2   3      619.82      615.16     46.74 o 
  -5  -2   3       44.71       62.56     14.28 o 
  -4  -2   3      927.87     1011.16     60.19 o 
  -3  -2   3      409.49      416.24     54.50 o 
  -2  -2   3       10.69       20.40     13.91 o 
  -1  -2   3      209.21      215.58     25.31 o 
   0  -2   3       86.95       98.20     14.67 o 
   1  -2   3      460.07      516.84     75.60 o 
   2  -2   3      957.64     1017.82    110.66 o 
   3  -2   3       10.59       18.11     15.55 o 
   4  -2   3      640.08      707.05    102.77 o 
   5  -2   3      165.29      151.33     47.11 o 
   6  -2   3      486.52      460.31     91.83 o 
   7  -2   3      320.02      314.06     78.42 o 
   8  -2   3      219.33      186.42     61.99 o 
   9  -2   3      256.18      230.55     78.02 o 
  10  -2   3       34.65       92.02     48.46 o 
  11  -2   3        9.71      -19.64     31.10 o 
  12  -2   3        2.14       20.91     23.38 o 
  13  -2   3      122.43       91.47     51.22 o 
  14  -2   3       35.00       94.15     65.07 o 
  15  -2   3       12.77       85.65     71.04 o 
 -14  -1   3       57.62       39.02     29.83 o 
 -13  -1   3       17.78       51.56     36.48 o 
 -12  -1   3      166.47      191.44     63.80 o 
 -11  -1   3      136.64      121.86     44.57 o 
 -10  -1   3       51.86       64.70     32.56 o 
  -9  -1   3     1005.16     1036.60    133.37 o 
  -8  -1   3      294.90      251.33     38.55 o 
  -7  -1   3      980.76     1065.89     83.69 o 
  -6  -1   3      517.73      559.86     62.80 o 
  -5  -1   3      499.50      517.30     65.31 o 
  -4  -1   3     5160.62     4938.70    186.66 o 
  -3  -1   3     1844.46     1976.38    112.43 o 
  -2  -1   3     1714.50     1603.61    115.38 o 
  -1  -1   3     1875.89     1827.79     67.20 o 
   0  -1   3     5000.39     5028.02    123.53 o 
   1  -1   3     4714.61     4959.52    103.76 o 
   2  -1   3       23.09       17.03     11.58 o 
   3  -1   3     1142.95     1123.78    109.68 o 
   4  -1   3       40.10       68.41     28.86 o 
   5  -1   3      831.54      902.19    110.22 o 
   6  -1   3       86.77       71.47     34.28 o 
   7  -1   3      954.07      880.82    119.73 o 
   8  -1   3      540.23      600.73    106.03 o 
   9  -1   3      234.97      163.33     65.57 o 
  10  -1   3      768.49      716.28    128.85 o 
  11  -1   3      153.26      195.43     68.90 o 
  12  -1   3       22.44      158.35     69.19 o 
  13  -1   3       24.17       42.47     35.81 o 
  14  -1   3       38.14       53.56     38.99 o 
  15  -1   3        5.87      126.74     66.20 o 
  16  -1   3        5.88       28.82     33.92 o 
 -19   0   3        5.51        2.41     24.49 o 
 -18   0   3       71.37       59.55     54.26 o 
 -17   0   3       46.94       33.04     28.50 o 
 -16   0   3      397.54      396.43    108.78 o 
 -15   0   3        5.74       31.32     33.55 o 
 -14   0   3       91.48      102.40     44.15 o 
 -13   0   3       52.25      109.58     59.93 o 
 -12   0   3       82.09       68.09     36.27 o 
 -11   0   3      121.53      205.91     64.94 o 
 -10   0   3        7.13        5.79     25.13 o 
  -9   0   3      160.10      206.55     58.05 o 
  -8   0   3     1252.05     1446.73    141.65 o 
  -7   0   3      953.91      874.06    104.11 o 
  -6   0   3       45.59       32.03     27.66 o 
  -5   0   3      320.51      355.66     57.71 o 
  -4   0   3     2080.52     2040.82    121.75 o 
  -3   0   3    15418.50    15317.77    207.20 o 
  -2   0   3     1224.83     1194.36    136.71 o 
  -1   0   3      164.94      161.92     12.57 o 
   0   0   3       63.82       53.26     15.42 o 
   1   0   3     1633.53     1524.13     93.28 o 
   2   0   3     2331.63     2278.74     97.93 o 
   3   0   3       37.31       35.45      8.06 o 
   4   0   3      264.45      243.26     23.26 o 
   5   0   3       80.42       77.06     14.35 o 
   6   0   3      159.24      146.84     22.29 o 
   7   0   3      267.21      326.44     35.43 o 
   8   0   3      289.12      309.83     46.50 o 
   9   0   3        1.05       23.32     29.11 o 
  10   0   3      357.31      320.51     52.39 o 
  11   0   3      115.99      100.55     32.71 o 
  12   0   3       19.59       54.14     23.52 o 
  13   0   3      148.99      111.12     66.35 o 
  14   0   3      143.95      141.87     46.48 o 
  15   0   3      197.82      160.58     94.71 o 
  16   0   3        0.17       -6.38     29.35 o 
 -18   1   3       22.91       76.04     56.48 o 
 -17   1   3       27.90       35.91     25.05 o 
 -16   1   3       10.26       29.37     31.46 o 
 -15   1   3        3.04      -36.83     36.83 o 
 -14   1   3       58.03       30.08     16.75 o 
 -13   1   3       17.67       46.03     40.12 o 
 -12   1   3      165.31      254.50     79.29 o 
 -11   1   3      138.78      145.64     55.53 o 
 -10   1   3       50.13       58.76     30.91 o 
  -9   1   3     1011.43     1106.42    141.34 o 
  -8   1   3      292.88      349.25     75.02 o 
  -7   1   3      964.57      987.25     76.10 o 
  -6   1   3      518.41      519.60     37.10 o 
  -5   1   3      506.54      565.94     37.01 o 
  -4   1   3     5195.87     5174.27    129.31 o 
  -3   1   3     1835.71     1720.40     76.99 o 
  -2   1   3     1683.46     1702.28    101.34 o 
  -1   1   3     1887.29     1849.55     86.02 o 
   0   1   3     4968.64     4805.95    118.19 o 
   1   1   3     4771.42     4617.71    110.38 o 
   2   1   3       22.90       13.99      8.79 o 
   3   1   3     1137.67     1075.67     75.79 o 
   4   1   3       43.31       40.30     11.26 o 
   5   1   3      829.77      823.19     49.05 o 
   6   1   3       79.40       61.52     16.25 o 
   7   1   3      951.56      878.63     70.91 o 
   8   1   3      545.33      517.67     58.31 o 
   9   1   3      238.15      236.83     51.59 o 
  10   1   3      768.28      751.08     79.81 o 
  11   1   3      150.42      133.92     37.52 o 
  12   1   3       22.42       41.29     23.35 o 
  13   1   3       23.62       15.85     16.38 o 
  14   1   3       39.68       35.52     23.16 o 
  15   1   3        6.06      -14.37     14.37 o 
  16   1   3        6.30        2.78     18.77 o 
 -18   2   3        7.57       36.44     43.99 o 
 -17   2   3        8.15        7.54     35.97 o 
 -16   2   3       46.86      109.85     62.70 o 
 -15   2   3        7.21       -5.33     27.92 o 
 -14   2   3       21.88       45.54     33.52 o 
 -13   2   3       70.27      118.57     62.26 o 
 -12   2   3      141.01      213.59     78.57 o 
 -11   2   3       78.63       72.32     45.58 o 
 -10   2   3       28.99       22.27     16.78 o 
  -9   2   3      152.04      163.65     59.38 o 
  -8   2   3      119.94      174.46     35.18 o 
  -7   2   3     1507.96     1462.04    112.71 o 
  -6   2   3      612.31      595.05     69.46 o 
  -5   2   3       46.52       50.71     17.32 o 
  -4   2   3      914.22      976.47     85.03 o 
  -3   2   3      413.22      363.22     52.69 o 
  -2   2   3       10.57       22.89     13.42 o 
  -1   2   3      218.17      247.35     48.55 o 
   0   2   3       84.07      113.45     33.93 o 
   1   2   3      457.09      440.07     68.69 o 
   4   2   3      634.19      634.67     38.58 o 
   5   2   3      158.04      138.34     26.12 o 
   6   2   3      486.64      472.89     56.44 o 
   7   2   3      324.14      347.54     43.61 o 
   8   2   3      225.07      257.20     40.94 o 
   9   2   3      255.20      251.01     41.52 o 
  10   2   3       32.02       19.18     12.49 o 
  11   2   3        9.83       -0.08      8.23 o 
  12   2   3        2.00       -3.77     10.26 o 
  13   2   3      121.18      159.72     44.34 o 
  14   2   3       34.99       43.40     19.61 o 
  15   2   3       13.09        9.36     23.84 o 
 -16   3   3        2.90        3.47     11.30 o 
 -15   3   3        3.96       78.68     46.90 o 
 -14   3   3        7.20       79.14     78.17 o 
 -13   3   3       19.22       15.51     13.75 o 
 -12   3   3      208.04      236.09     85.46 o 
 -11   3   3      100.79      125.43     58.70 o 
 -10   3   3        6.05        6.37     14.24 o 
  -8   3   3       79.96       89.23     29.76 o 
  -7   3   3       70.59       91.84     31.58 o 
  -6   3   3       31.34       33.98     16.74 o 
  -5   3   3        6.34       16.35     12.27 o 
  -4   3   3      537.10      552.08     72.96 o 
  -3   3   3       68.87       38.53     21.94 o 
  -2   3   3      164.39      147.47     40.20 o 
   8   3   3      113.46      146.74     55.54 o 
   9   3   3      142.31      254.41     75.59 o 
  10   3   3       68.70      177.10     70.19 o 
  11   3   3       13.65       -5.53     13.70 o 
  12   3   3        1.54       13.79     33.01 o 
  13   3   3        2.41      163.26     71.51 o 
  14   3   3       21.53       66.53     54.51 o 
 -13   4   3       16.66       49.68     46.39 o 
 -12   4   3       13.05        6.54     24.60 o 
 -11   4   3       18.81       44.55     38.35 o 
   9   4   3        5.82       41.39     28.83 o 
  10   4   3        0.37      -42.98     42.98 o 
  11   4   3        4.90        5.38     18.82 o 
  -9  -5   4        1.62       32.85     41.01 o 
  -8  -5   4        7.28      -52.39     52.39 o 
  -7  -5   4        0.91       81.21     54.17 o 
  -6  -5   4       57.30      104.06     67.86 o 
  -5  -5   4       15.89       41.14     24.15 o 
  -4  -5   4        3.58      -40.91     49.46 o 
  -3  -5   4       16.32       28.55     39.63 o 
  -2  -5   4        2.80        8.71     17.13 o 
  -1  -5   4      141.24      130.24     67.12 o 
   0  -5   4        7.57       21.13     21.31 o 
   1  -5   4       27.63       90.46     57.07 o 
   2  -5   4        4.38       -5.30     19.14 o 
   3  -5   4       10.82       13.49     14.71 o 
   4  -5   4        0.69        6.18     27.14 o 
   5  -5   4       31.60        5.55     14.19 o 
   6  -5   4        4.26       32.87     26.90 o 
 -11  -4   4       33.81       65.84     46.64 o 
 -10  -4   4        6.88       46.71     35.92 o 
  -9  -4   4       83.95       39.74     39.71 o 
  -8  -4   4        2.84      -24.90     24.90 o 
  -7  -4   4      100.87       28.16     27.12 o 
  -6  -4   4       20.09       15.80     28.99 o 
  -5  -4   4       99.92       61.55     31.87 o 
  -4  -4   4      133.40      167.84     30.18 o 
  -3  -4   4      101.27      104.78     22.24 o 
  -2  -4   4       60.96       70.23     16.46 o 
  -1  -4   4       96.02      147.00     39.85 o 
   0  -4   4        6.84        1.85      5.89 o 
   1  -4   4       83.62      115.86     38.88 o 
   2  -4   4      143.83      135.39     41.25 o 
   3  -4   4       98.13      136.00     43.67 o 
   4  -4   4       48.11       82.46     34.75 o 
   5  -4   4       11.23       96.11     36.47 o 
   6  -4   4       10.30      150.60     48.04 o 
   7  -4   4      108.47      125.85     48.81 o 
   8  -4   4       23.97       20.85     60.67 o 
   9  -4   4        9.52       14.64     49.24 o 
  10  -4   4       14.17       54.07     27.74 o 
 -11  -3   4      120.97      103.04     50.72 o 
 -10  -3   4      209.22      248.07     69.83 o 
  -9  -3   4      236.89      276.70     69.12 o 
  -8  -3   4      152.25      175.60     60.92 o 
  -7  -3   4      265.51      270.26     43.28 o 
  -6  -3   4      109.77      110.91     31.16 o 
  -5  -3   4       42.92       53.14     21.16 o 
  -4  -3   4      163.68      174.53     38.96 o 
  -3  -3   4       81.55       87.87     25.02 o 
  -2  -3   4      178.64      174.71     25.55 o 
  -1  -3   4      113.04      113.17     15.06 o 
   0  -3   4      295.27      391.89     74.22 o 
   1  -3   4       80.21       84.50     38.41 o 
   2  -3   4       93.68       69.74     43.42 o 
   3  -3   4      105.03      128.90     56.89 o 
   4  -3   4       18.37       63.85     32.63 o 
   5  -3   4      271.64      263.55     80.20 o 
   6  -3   4       18.32      128.62     62.20 o 
   7  -3   4       19.65       -0.14     29.94 o 
   8  -3   4      148.15      185.05     67.65 o 
   9  -3   4       31.99      152.26     66.13 o 
  10  -3   4        4.72       -4.28     21.00 o 
  11  -3   4        5.99       32.91     34.50 o 
  12  -3   4       25.74        4.68     47.83 o 
  13  -3   4        1.48       68.31     67.94 o 
 -11  -2   4       53.77       47.15     28.30 o 
 -10  -2   4       50.85      123.64     46.35 o 
  -9  -2   4       61.42      105.31     39.18 o 
  -8  -2   4      285.53      298.37     63.40 o 
  -7  -2   4     2170.86     2314.03    155.85 o 
  -6  -2   4      284.70      326.70     43.29 o 
  -5  -2   4     2144.07     2206.99    113.58 o 
  -4  -2   4      686.14      705.58     80.16 o 
  -3  -2   4       75.00       64.04     23.15 o 
  -2  -2   4      317.71      319.44     35.63 o 
  -1  -2   4      276.30      288.51     29.86 o 
   0  -2   4       77.25       78.30     13.81 o 
   1  -2   4      800.69      816.32     99.69 o 
   2  -2   4      120.41      102.10     39.87 o 
   3  -2   4       74.80       94.47     46.64 o 
   4  -2   4       95.00       56.65     33.24 o 
   5  -2   4       29.05       45.18     25.60 o 
   6  -2   4       43.39       41.08     25.95 o 
   7  -2   4      212.06      213.86     64.92 o 
   8  -2   4      724.01      675.23    122.17 o 
   9  -2   4      146.94      134.63     56.76 o 
  10  -2   4       10.62       -3.91     25.51 o 
  11  -2   4       57.24      102.21     53.23 o 
  12  -2   4       70.09       55.71     49.73 o 
  13  -2   4       19.05      115.48     69.98 o 
  14  -2   4       36.80       53.20     44.05 o 
  15  -2   4       23.17       34.76     41.62 o 
 -15  -1   4       19.90       50.39     54.46 o 
 -14  -1   4       16.86      -10.83     11.75 o 
 -13  -1   4       38.32       37.51     32.55 o 
 -12  -1   4      101.51      110.41     48.51 o 
 -11  -1   4       51.74       73.67     38.82 o 
 -10  -1   4       20.20       12.46     12.25 o 
  -9  -1   4      266.92      231.92     42.05 o 
  -8  -1   4     2092.21     2292.69    103.51 o 
  -7  -1   4       47.51       34.46     18.21 o 
  -6  -1   4     3449.21     3456.56    193.87 o 
  -5  -1   4      116.21      115.69     32.21 o 
  -4  -1   4     2818.77     2813.50    109.17 o 
  -3  -1   4     1773.27     1714.72     78.82 o 
  -2  -1   4      804.75      853.85     70.97 o 
  -1  -1   4     4711.37     4610.09    114.57 o 
   0  -1   4     6276.65     6686.97    137.79 o 
   1  -1   4      748.68      800.20     50.32 o 
   2  -1   4      577.62      532.76     43.15 o 
   3  -1   4      222.97      191.98     53.09 o 
   4  -1   4     1840.45     1997.39    160.10 o 
   5  -1   4      779.25      833.26    109.77 o 
   6  -1   4      393.81      393.31     80.23 o 
   7  -1   4      231.19      179.00     57.21 o 
   8  -1   4      186.76      242.69     74.40 o 
   9  -1   4        0.84      -12.66     14.96 o 
  10  -1   4       56.66       57.92     40.91 o 
  11  -1   4      162.31      187.31     69.96 o 
  12  -1   4       97.75      141.05     69.14 o 
  13  -1   4      225.35      194.64     78.27 o 
  14  -1   4      140.66      107.16     61.68 o 
  15  -1   4        3.19       28.19     38.39 o 
  16  -1   4        7.86       27.90     34.09 o 
 -19   0   4        2.44       66.59     56.69 o 
 -18   0   4       12.55        8.53     25.17 o 
 -17   0   4       33.34       -6.26     21.95 o 
 -16   0   4       24.30        4.10     31.78 o 
 -15   0   4       23.63        7.01     22.61 o 
 -14   0   4       25.47       13.91     20.69 o 
 -13   0   4        0.80       52.91     40.68 o 
 -12   0   4       26.43       12.86     25.30 o 
 -11   0   4        3.21       16.39     12.89 o 
 -10   0   4      409.85      476.94     91.67 o 
  -9   0   4     2391.31     2464.40    198.08 o 
  -8   0   4       98.61       86.85     26.36 o 
  -7   0   4        8.31       54.51     35.14 o 
  -6   0   4       20.97       29.24     21.68 o 
  -5   0   4     1608.08     1565.96    120.33 o 
  -4   0   4      146.11       99.07     65.77 o 
  -3   0   4       23.23       20.65      6.12 o 
  -2   0   4       34.47       46.64      8.22 o 
  -1   0   4       51.73       44.41      9.74 o 
   0   0   4      309.13      258.82     40.22 o 
   1   0   4     1063.93     1129.50     88.67 o 
   2   0   4       81.79       83.33     11.67 o 
   3   0   4     2894.31     2837.89     78.14 o 
   4   0   4     4942.73     4995.48    103.86 o 
   5   0   4      217.27      255.97     26.68 o 
   6   0   4        5.59        3.85      8.20 o 
   7   0   4      421.20      435.31     40.71 o 
   8   0   4        4.99        2.74      7.91 o 
   9   0   4      141.35      165.60     35.71 o 
  10   0   4        0.58       -3.80     11.33 o 
  11   0   4      262.76      227.22     46.77 o 
  12   0   4      340.20      354.24     62.37 o 
  13   0   4      544.99      559.76    124.35 o 
  14   0   4        1.82       42.53     36.62 o 
  15   0   4       34.57      -15.11     23.75 o 
  16   0   4       15.35       21.10     31.87 o 
 -19   1   4       20.04       14.14     18.13 o 
 -18   1   4       48.94      -35.09     36.87 o 
 -17   1   4        2.30       82.73     56.17 o 
 -16   1   4      125.71      140.12     68.04 o 
 -15   1   4       19.54       36.65     53.36 o 
 -14   1   4       17.19       15.98     28.73 o 
 -13   1   4       39.17       92.58     52.93 o 
 -12   1   4      100.78      110.89     52.92 o 
 -11   1   4       53.24      120.64     51.78 o 
 -10   1   4       22.90      -16.39     29.34 o 
  -9   1   4      264.97      209.44     65.73 o 
  -8   1   4     2091.46     2417.04    196.83 o 
  -7   1   4       52.29       57.97     13.18 o 
  -6   1   4     3443.65     3559.95     99.32 o 
  -5   1   4      112.79       93.68     17.88 o 
  -4   1   4     2806.55     2645.11    104.77 o 
  -3   1   4     1762.61     1772.87     81.17 o 
  -2   1   4      830.72      700.38     70.62 o 
  -1   1   4     4703.11     4503.82    143.84 o 
   0   1   4     6342.62     6163.30    161.26 o 
   1   1   4      728.08      681.27     54.27 o 
   2   1   4      578.71      602.82     56.03 o 
   3   1   4      230.99      250.96     40.15 o 
   4   1   4     1861.61     2054.43     86.77 o 
   5   1   4      790.69      768.26     48.59 o 
   6   1   4      382.71      406.67     44.79 o 
   7   1   4      228.13      202.07     33.87 o 
   8   1   4      191.49      202.34     52.43 o 
   9   1   4        0.92       -0.64     12.25 o 
  10   1   4       56.78       71.72     24.64 o 
  11   1   4      162.35      193.69     42.30 o 
  12   1   4       96.44      117.19     35.37 o 
  13   1   4      222.73      267.52     55.05 o 
  14   1   4      142.62      177.91     46.13 o 
  15   1   4        3.05       30.06     63.45 o 
  16   1   4        7.48      133.26     67.41 o 
 -18   2   4       31.06       -9.98     22.17 o 
 -17   2   4       34.91      111.12     63.98 o 
 -16   2   4       59.59      159.74     87.73 o 
 -15   2   4      179.55      163.33     80.39 o 
 -14   2   4      225.26      291.42     97.14 o 
 -13   2   4       85.36      162.00     66.58 o 
 -12   2   4      162.97      137.47     58.46 o 
 -11   2   4       54.12       99.54     48.71 o 
 -10   2   4       51.52       22.20     36.92 o 
  -9   2   4       65.19      109.78     50.18 o 
  -8   2   4      288.25      370.18     85.74 o 
  -7   2   4     2181.88     2015.75    105.79 o 
  -6   2   4      286.44      291.57     37.62 o 
  -5   2   4     2146.89     2138.59    138.56 o 
  -4   2   4      688.25      720.35     80.42 o 
  -3   2   4       72.46      108.95     32.97 o 
  -2   2   4      316.58      361.44     59.81 o 
  -1   2   4      264.46      293.30     56.27 o 
   3   2   4       75.31       72.66     12.25 o 
   4   2   4       95.11       94.68     18.50 o 
   5   2   4       31.24       17.67     11.35 o 
   6   2   4       43.58       76.04     32.32 o 
   7   2   4      214.68      181.17     31.21 o 
   8   2   4      720.33      707.43     67.38 o 
   9   2   4      144.36      178.52     37.33 o 
  10   2   4       11.86       37.45     20.35 o 
  11   2   4       56.16      124.51     68.24 o 
  12   2   4       70.99      123.56     72.77 o 
  13   2   4       19.98       54.36     40.93 o 
  14   2   4       37.32       76.31     47.55 o 
 -16   3   4        5.47      -54.56     54.56 o 
 -15   3   4       48.18       95.09     59.28 o 
 -14   3   4       20.43       82.80     53.76 o 
 -13   3   4       20.90      -20.34     46.54 o 
 -12   3   4      306.44      307.59     94.46 o 
 -11   3   4      122.70      108.13     54.92 o 
 -10   3   4      208.40      226.10     78.01 o 
  -6   3   4      110.43      166.11     44.65 o 
  -5   3   4       43.68       50.36     23.58 o 
   8   3   4      144.77      155.90     64.48 o 
   9   3   4       32.32        8.38     14.41 o 
  10   3   4        4.97       -0.46     22.22 o 
  11   3   4        5.37       22.82     24.23 o 
  12   3   4       25.03      102.11     52.02 o 
  13   3   4        1.63        7.92     30.84 o 
 -13   4   4       15.36      -40.06     44.09 o 
 -12   4   4        3.07      -41.93     47.32 o 
 -11   4   4       33.86       16.95     39.72 o 
   9   4   4        9.34      -17.59     17.59 o 
  10   4   4       14.15       68.84     49.84 o 
  -9  -5   5       12.03       10.44     19.00 o 
  -8  -5   5        4.11      -42.30     50.33 o 
  -7  -5   5       16.92       43.09     53.19 o 
  -6  -5   5        3.64       31.06     18.15 o 
  -5  -5   5        8.94       -5.65     37.67 o 
  -4  -5   5       13.19       23.13     35.55 o 
  -3  -5   5       44.39       77.76     56.38 o 
  -2  -5   5        1.55       14.95     23.97 o 
  -1  -5   5       19.62       44.48     51.82 o 
   0  -5   5        7.13       20.45     32.37 o 
   1  -5   5       11.72        0.73     25.77 o 
   2  -5   5        5.56       19.38     32.10 o 
   3  -5   5       23.11      -21.93     57.10 o 
   4  -5   5        7.65      -37.39     37.39 o 
   5  -5   5        6.54       54.45     60.59 o 
 -12  -4   5        0.81      -23.03     28.14 o 
 -11  -4   5       30.60        3.41     25.91 o 
 -10  -4   5       52.77       64.71     42.75 o 
  -9  -4   5        6.83       50.17     35.95 o 
  -8  -4   5       78.53       40.47     40.49 o 
  -7  -4   5       23.13       34.54     20.98 o 
  -6  -4   5       88.47      148.45     38.06 o 
  -5  -4   5       11.70       28.25     14.33 o 
  -4  -4   5      192.91      201.22     33.12 o 
  -3  -4   5       35.97       40.36     12.11 o 
  -2  -4   5        8.02       -5.87      8.84 o 
  -1  -4   5      109.91      156.85     42.13 o 
   0  -4   5      103.99      195.34    120.16 o 
   1  -4   5       15.98       16.39     10.23 o 
   2  -4   5      166.97      201.47     52.65 o 
   3  -4   5       20.30        6.31     18.88 o 
   4  -4   5       47.33       63.24     31.91 o 
   5  -4   5       19.59       50.93     35.14 o 
   6  -4   5       40.16       69.01     39.19 o 
   7  -4   5       23.65        3.10     38.88 o 
   8  -4   5       19.15       -9.54     26.35 o 
   9  -4   5        6.96       11.46     18.89 o 
  10  -4   5        6.24        9.51     36.41 o 
 -12  -3   5       59.84       45.77     32.65 o 
 -11  -3   5       56.45        6.97     24.15 o 
 -10  -3   5      104.32       79.37     45.24 o 
  -9  -3   5      175.24      236.02     74.19 o 
  -8  -3   5      255.28      259.46     47.84 o 
  -7  -3   5       60.97       56.14     21.84 o 
  -6  -3   5      117.64      223.62     42.82 o 
  -5  -3   5       20.41       23.41     17.20 o 
  -4  -3   5       98.95      122.74     30.73 o 
  -3  -3   5       53.84       59.48     18.52 o 
  -2  -3   5       27.46       18.81     12.69 o 
  -1  -3   5       43.68       51.85     13.47 o 
   0  -3   5       98.48      124.21     50.46 o 
   1  -3   5       63.12      101.00     42.34 o 
   2  -3   5       91.26       57.37     25.81 o 
   3  -3   5        1.91      -13.22     17.28 o 
   4  -3   5       53.07      168.79     59.27 o 
   5  -3   5       66.30       38.17     32.70 o 
   6  -3   5      125.44      208.49     74.33 o 
   7  -3   5      156.75      162.61     65.97 o 
   8  -3   5        5.75      -13.76     13.76 o 
   9  -3   5        1.59      -12.79     21.06 o 
  10  -3   5       27.69       45.06     37.20 o 
  11  -3   5       24.02       62.46     38.81 o 
  12  -3   5       12.92       44.45     46.19 o 
 -12  -2   5       88.27      100.91     40.20 o 
 -11  -2   5      220.79      220.83     59.39 o 
 -10  -2   5      116.34       74.31     32.58 o 
  -9  -2   5       66.22       47.88     31.66 o 
  -8  -2   5      407.87      369.56     50.34 o 
  -7  -2   5      129.88      113.34     31.45 o 
  -6  -2   5      569.45      528.92     80.87 o 
  -5  -2   5      113.09       74.63     37.73 o 
  -4  -2   5      213.44      303.03     40.93 o 
  -3  -2   5       97.10      114.41     22.38 o 
  -2  -2   5      211.20      216.52     45.96 o 
  -1  -2   5       53.65       57.17     14.83 o 
   0  -2   5     1338.89     1483.13     66.98 o 
   1  -2   5        2.41        3.12      3.98 o 
   2  -2   5      706.52      858.34    116.52 o 
   3  -2   5       55.48       65.34     37.40 o 
   4  -2   5       27.15       14.14     15.07 o 
   5  -2   5       94.07       91.26     48.05 o 
   6  -2   5      104.82       98.71     47.53 o 
   7  -2   5      233.98      250.67     69.54 o 
   8  -2   5       45.31        2.09     17.15 o 
   9  -2   5        9.16       30.69     32.35 o 
  10  -2   5      163.87      182.42     77.93 o 
  11  -2   5        9.46        7.06     16.46 o 
  12  -2   5       31.49      -18.96     26.48 o 
  13  -2   5        8.29      -27.11     46.00 o 
  14  -2   5       23.11       45.63     49.41 o 
 -17  -1   5        2.50      -37.47     37.47 o 
 -16  -1   5       48.72       21.53     27.71 o 
 -15  -1   5      145.79      139.94     65.02 o 
 -14  -1   5       59.21        7.20     20.55 o 
 -13  -1   5        5.96      -17.29     30.46 o 
 -12  -1   5       87.22      153.57     64.26 o 
 -11  -1   5      183.18      200.44     36.59 o 
 -10  -1   5       55.65       48.94     21.04 o 
  -9  -1   5      208.92      236.89     48.91 o 
  -8  -1   5      724.04      773.94    107.03 o 
  -7  -1   5       64.00       77.24     24.69 o 
  -6  -1   5      145.47      120.61     46.86 o 
  -5  -1   5     1072.59     1081.76     84.55 o 
  -4  -1   5      557.53      564.44     53.36 o 
  -3  -1   5      565.29      585.93     49.64 o 
  -2  -1   5      418.95      416.86     41.19 o 
  -1  -1   5     2285.58     2255.28     89.48 o 
   0  -1   5     1118.60     1169.40     66.22 o 
   1  -1   5     2222.31     2329.54     97.14 o 
   2  -1   5      662.59      707.84     55.13 o 
   3  -1   5      651.14      692.84     67.27 o 
   4  -1   5        4.48        1.73     16.91 o 
   5  -1   5      789.92      812.81    113.92 o 
   6  -1   5      152.25       94.84     38.53 o 
   7  -1   5       75.32       88.24     37.80 o 
   8  -1   5      286.29      283.35     75.34 o 
   9  -1   5      321.54      265.09     81.55 o 
  10  -1   5      130.91       87.39     55.84 o 
  11  -1   5      220.22      382.49    103.53 o 
  12  -1   5       16.97      -24.70     31.94 o 
  13  -1   5       72.07       93.46     55.24 o 
  14  -1   5      131.68      203.06     82.52 o 
  15  -1   5        8.96      -45.42     45.42 o 
 -19   0   5        0.49       -1.91     23.70 o 
 -18   0   5      105.62       37.17     33.11 o 
 -17   0   5       13.79       54.42     42.17 o 
 -16   0   5       23.34        6.83     42.32 o 
 -15   0   5       14.50       23.53     38.53 o 
 -14   0   5       13.24       23.51     35.31 o 
 -13   0   5       97.58      202.65     73.04 o 
 -12   0   5       86.43      124.41     55.50 o 
 -11   0   5      177.67       68.60     38.28 o 
 -10   0   5      257.19      340.48     78.36 o 
  -9   0   5      230.71      273.69     68.30 o 
  -8   0   5      500.16      450.10     79.15 o 
  -7   0   5      494.79      499.28     82.02 o 
  -6   0   5     1272.05     1260.71    118.39 o 
  -5   0   5       65.25       63.53     15.95 o 
  -4   0   5     1507.73     1513.93     63.72 o 
  -3   0   5     1361.14     1402.31     56.12 o 
  -2   0   5      237.86      216.78     20.03 o 
  -1   0   5      843.49      829.45     63.41 o 
   0   0   5       63.32      122.94     31.84 o 
   1   0   5      914.84      942.75     63.75 o 
   2   0   5     1186.10     1310.91     78.24 o 
   3   0   5     1192.02     1185.68     50.99 o 
   4   0   5     4504.41     4679.21    131.68 o 
   5   0   5     2435.87     2512.55    107.81 o 
   6   0   5      313.79      340.05     43.22 o 
   7   0   5      178.05      166.86     31.59 o 
   8   0   5      172.67      235.70     67.78 o 
   9   0   5        1.93       49.02     28.01 o 
  10   0   5      271.69      299.76     82.81 o 
  11   0   5      703.33      657.02    124.35 o 
  12   0   5      177.80      282.12     87.69 o 
  13   0   5       19.94       60.63     36.55 o 
  14   0   5       69.68      163.73     83.66 o 
  15   0   5       15.50       61.50     58.56 o 
 -19   1   5       13.03       19.46     38.36 o 
 -18   1   5       54.22      318.47    109.42 o 
 -17   1   5        2.46       59.07     55.22 o 
 -16   1   5       47.80       58.83     40.70 o 
 -15   1   5      143.75      172.62     73.64 o 
 -14   1   5       58.19       54.82     33.05 o 
 -13   1   5        5.94      -11.25     21.40 o 
 -12   1   5       87.47      189.24     70.48 o 
 -11   1   5      180.59      197.63     68.74 o 
 -10   1   5       55.75       54.62     37.22 o 
  -9   1   5      208.59      193.54     70.61 o 
  -8   1   5      724.63      810.37     85.57 o 
  -7   1   5       64.27       45.64     15.77 o 
  -6   1   5      148.83      213.77     35.58 o 
  -5   1   5     1072.85     1046.30     60.66 o 
  -4   1   5      554.18      612.89     52.02 o 
  -3   1   5      569.60      581.52     48.33 o 
  -2   1   5      408.02      404.56     52.92 o 
  -1   1   5     2282.91     2454.48    121.86 o 
   0   1   5     1119.11     1118.69     78.70 o 
   1   1   5     2191.68     2226.34    113.10 o 
   2   1   5      656.42      640.11     64.42 o 
   3   1   5      664.62      665.04     46.19 o 
   4   1   5        4.10       11.65      7.57 o 
   5   1   5      791.43      787.17     49.52 o 
   6   1   5      153.35      184.63     29.66 o 
   7   1   5       74.89       57.96     30.97 o 
   8   1   5      283.12      263.41     42.53 o 
   9   1   5      315.39      346.48     52.87 o 
  10   1   5      133.69      138.92     37.68 o 
  11   1   5      216.84      324.31     55.13 o 
  12   1   5       17.59       21.25     81.78 o 
  13   1   5       73.71      157.82     43.86 o 
  14   1   5      134.99      133.92     61.72 o 
  15   1   5        9.13      270.96     94.74 o 
 -18   2   5       21.41      -10.12     31.98 o 
 -17   2   5        3.71      -37.28     38.59 o 
 -16   2   5       46.93       73.10     60.30 o 
 -15   2   5      149.92      242.61     99.24 o 
 -14   2   5       46.24      129.62     68.70 o 
 -13   2   5       56.36       76.89     49.98 o 
 -12   2   5       90.37      157.00     71.51 o 
 -11   2   5      217.06      204.07     77.37 o 
 -10   2   5      114.23      154.62     63.44 o 
  -9   2   5       67.03       87.95     45.76 o 
  -8   2   5      412.05      353.10     52.06 o 
   1   2   5        2.33       13.62      7.16 o 
   2   2   5      707.34      670.35     46.08 o 
   3   2   5       55.29       51.85     14.57 o 
   4   2   5       30.01       19.97     10.02 o 
   5   2   5       91.41      133.87     30.09 o 
   6   2   5      102.75       96.21     22.80 o 
   7   2   5      233.01      256.00     38.30 o 
   8   2   5       45.31       72.58     23.56 o 
   9   2   5        8.35        9.38      8.09 o 
  10   2   5      168.28      190.79     40.64 o 
  11   2   5        9.26        7.51     11.19 o 
  12   2   5       31.94       92.15     44.19 o 
 -16   3   5        8.27        0.89     17.89 o 
 -15   3   5       18.75      -12.16     23.34 o 
 -14   3   5       77.65       88.88     57.86 o 
 -13   3   5      133.60       91.56     55.22 o 
 -12   3   5       58.97      101.61     56.16 o 
 -11   3   5       56.65       78.70     42.37 o 
 -10   3   5      101.81      111.98     54.06 o 
   8   3   5        5.04       46.15     30.66 o 
   9   3   5        1.84       -8.82      8.82 o 
  10   3   5       28.46       52.78     37.70 o 
  11   3   5       24.65       25.79     22.57 o 
 -14   4   5        8.46       37.95     53.10 o 
 -13   4   5        2.86       34.05     37.37 o 
 -12   4   5        0.90       14.21     45.58 o 
 -11   4   5       31.21       88.78     52.79 o 
   9   4   5        6.67        2.59      8.92 o 
  10   4   5        5.92       12.43     18.28 o 
  -8  -5   6       15.70       10.02     33.29 o 
  -7  -5   6       22.79       40.15     49.64 o 
  -6  -5   6       25.68       33.13     43.78 o 
  -5  -5   6       42.19       82.87     56.15 o 
  -4  -5   6        8.88       45.05     44.13 o 
  -3  -5   6       12.73       64.05     58.47 o 
  -2  -5   6       33.00       83.61     56.44 o 
  -1  -5   6       14.56        1.22     25.54 o 
   0  -5   6       11.31       33.85     52.94 o 
   1  -5   6       15.28       36.27     24.18 o 
   2  -5   6        9.30        4.43     29.83 o 
   3  -5   6        1.18       43.38     24.32 o 
   4  -5   6        0.88       14.14     64.18 o 
 -13  -4   6        5.39       -8.98     18.80 o 
 -12  -4   6       55.02       -4.74     21.49 o 
 -11  -4   6        8.54       26.07     31.76 o 
 -10  -4   6       25.87       29.53     36.99 o 
  -9  -4   6        9.97        8.37     23.85 o 
  -8  -4   6       15.73       -3.80      8.95 o 
  -7  -4   6      181.69      192.21     44.80 o 
  -6  -4   6       25.63       53.55     25.56 o 
  -5  -4   6       53.55       39.11     24.09 o 
  -4  -4   6      238.36      264.24     51.59 o 
  -3  -4   6        4.22       11.45     26.03 o 
  -2  -4   6       91.14       86.88     30.16 o 
  -1  -4   6       35.16       31.36     22.01 o 
   0  -4   6       70.35       86.48     60.62 o 
   1  -4   6      114.71      196.25     62.95 o 
   2  -4   6        6.36       27.25     41.70 o 
   3  -4   6       45.26       23.27     18.89 o 
   4  -4   6       22.14       52.56     38.64 o 
   5  -4   6       36.86      -14.79     22.93 o 
   6  -4   6        7.71       14.75     17.74 o 
   7  -4   6       16.10       59.65     45.93 o 
   8  -4   6        4.92        4.57     25.45 o 
   9  -4   6       29.24       13.97     34.52 o 
 -13  -3   6       69.64       86.93     46.70 o 
 -12  -3   6      156.95      152.86     60.60 o 
 -11  -3   6       74.32      110.15     49.38 o 
 -10  -3   6      207.30      170.59     59.89 o 
  -9  -3   6       35.79        7.58     20.71 o 
  -8  -3   6      167.84      155.86     37.03 o 
  -7  -3   6      142.73      136.42     36.25 o 
  -6  -3   6      352.71      387.65     61.05 o 
  -5  -3   6      107.48       95.54     39.48 o 
  -4  -3   6       48.71       28.23     22.85 o 
  -3  -3   6       18.06       48.08     18.55 o 
  -2  -3   6       31.52       50.81     16.09 o 
  -1  -3   6       93.94       91.70     19.02 o 
   0  -3   6       70.18       67.36     11.79 o 
   1  -3   6       66.78       72.55     38.27 o 
   2  -3   6       82.58       56.89     38.91 o 
   3  -3   6       13.59       97.07     49.77 o 
   4  -3   6       86.45       92.26     47.60 o 
   5  -3   6       92.46       50.46     45.20 o 
   6  -3   6      280.55      428.63    107.23 o 
   7  -3   6        7.71       52.25     39.50 o 
   8  -3   6      127.61      217.01     79.17 o 
   9  -3   6       17.77       19.21     30.75 o 
  10  -3   6        2.04      -20.94     27.98 o 
  11  -3   6       13.75       21.55     28.72 o 
  12  -3   6       23.57      107.14     79.09 o 
 -13  -2   6        1.83       38.98     30.71 o 
 -12  -2   6       94.85       90.82     33.64 o 
 -11  -2   6        4.98       -1.61     11.00 o 
 -10  -2   6       38.23       79.62     33.39 o 
  -9  -2   6      151.47      197.38     42.73 o 
  -8  -2   6      111.33      106.35     33.58 o 
  -7  -2   6      747.30      851.54    105.83 o 
  -6  -2   6      117.95      109.15     37.70 o 
  -5  -2   6       54.65       61.46     25.52 o 
  -4  -2   6      389.48      323.85     42.13 o 
  -3  -2   6      490.58      451.79     81.49 o 
  -2  -2   6      601.19      600.79     51.65 o 
  -1  -2   6     1353.21     1364.97     74.45 o 
   0  -2   6      853.39      909.18     58.78 o 
   1  -2   6     2369.33     2569.82    128.38 o 
   2  -2   6      279.73      283.09     33.71 o 
   3  -2   6       86.15       56.67     36.77 o 
   4  -2   6      686.58      638.77    118.70 o 
   5  -2   6       60.44       86.88     45.33 o 
   6  -2   6      252.12      314.55     82.74 o 
   7  -2   6      276.75      211.52     78.59 o 
   8  -2   6      361.17      389.73    109.45 o 
   9  -2   6       83.62       40.24     33.25 o 
  10  -2   6        3.49       13.58     10.36 o 
  11  -2   6       50.12       43.97     70.45 o 
  12  -2   6       55.17       83.31     55.78 o 
  13  -2   6       24.91       54.57     48.62 o 
 -18  -1   6       14.23      132.31     68.29 o 
 -17  -1   6        7.51        8.29     18.11 o 
 -16  -1   6       81.05      161.37     76.05 o 
 -15  -1   6       46.76       21.17     39.20 o 
 -14  -1   6       58.98      197.19     80.77 o 
 -13  -1   6       28.15       41.20     34.67 o 
 -12  -1   6       22.43       19.03     10.24 o 
 -11  -1   6      100.37       94.08     22.89 o 
 -10  -1   6       50.33       63.97     21.57 o 
  -9  -1   6       64.52       39.70     11.29 o 
  -8  -1   6       35.72       33.10     15.32 o 
  -7  -1   6     1416.41     1615.81    147.08 o 
  -6  -1   6      476.55      453.35     73.13 o 
  -5  -1   6      241.37      234.37     60.04 o 
  -4  -1   6      385.91      413.19     46.17 o 
  -3  -1   6      465.52      513.78     50.01 o 
  -2  -1   6      697.03      746.90     57.53 o 
  -1  -1   6      803.95      858.17     61.93 o 
   0  -1   6     1209.60     1313.38     77.50 o 
   1  -1   6      308.20      369.05     42.30 o 
   2  -1   6     2211.72     2394.26    110.75 o 
   3  -1   6      773.71      855.02     70.64 o 
   4  -1   6      349.88      282.98     66.00 o 
   5  -1   6      348.41      289.46     71.51 o 
   6  -1   6      201.45      206.33     62.38 o 
   7  -1   6       78.69       52.10     40.28 o 
   8  -1   6      177.66      201.90     73.53 o 
   9  -1   6      279.47      293.80     88.96 o 
  10  -1   6       28.81        8.80     12.33 o 
  11  -1   6       49.18       10.87     33.79 o 
  12  -1   6        7.43      113.83     69.50 o 
  13  -1   6       34.12       70.96     48.88 o 
  14  -1   6       45.39      133.20     73.50 o 
 -19   0   6        0.18      -12.70     12.70 o 
 -18   0   6        4.13      -19.45     20.79 o 
 -17   0   6       91.12      176.74     80.31 o 
 -16   0   6        0.75      -42.41     42.41 o 
 -15   0   6        3.86      -18.40     25.15 o 
 -14   0   6        0.60       -0.86     16.64 o 
 -13   0   6       46.73       24.93     22.12 o 
 -12   0   6        8.41      -16.50     26.95 o 
 -11   0   6       77.50      127.20     53.27 o 
 -10   0   6      721.11      683.22    111.73 o 
  -9   0   6      333.88      410.11     83.38 o 
  -8   0   6      506.41      534.47     89.35 o 
  -7   0   6        0.03       -9.48     16.51 o 
  -6   0   6      290.48      241.53     37.90 o 
  -5   0   6     1051.32     1039.19     58.44 o 
  -4   0   6      254.21      287.74     28.27 o 
  -3   0   6      415.02      387.83     31.24 o 
  -2   0   6      192.48      191.21     18.72 o 
  -1   0   6     3929.69     3900.74     94.40 o 
   0   0   6      376.89      379.85     42.27 o 
   1   0   6        1.50        0.88     13.47 o 
   2   0   6      504.13      586.03     81.73 o 
   3   0   6       95.84      106.49     34.45 o 
   4   0   6      166.01      153.53     23.07 o 
   5   0   6      526.17      527.50     50.15 o 
   6   0   6       15.95       17.36      7.72 o 
   7   0   6      360.39      428.75     77.89 o 
   8   0   6        0.68       42.84     38.41 o 
   9   0   6      156.27      180.71     61.74 o 
  10   0   6        0.16       25.96     25.38 o 
  11   0   6       27.96       38.26     39.66 o 
  12   0   6       29.13       75.83     53.22 o 
  13   0   6        0.00       68.91     46.40 o 
  14   0   6       35.05      115.42     67.26 o 
  15   0   6        0.20       62.37     47.42 o 
 -19   1   6        6.05      -30.93     40.01 o 
 -18   1   6       13.72       29.39     32.15 o 
 -17   1   6        7.38      -50.77     50.77 o 
 -16   1   6       80.12      163.78     69.48 o 
 -15   1   6       47.72       13.67     20.08 o 
 -14   1   6       59.15       40.30     18.77 o 
 -13   1   6       27.16       56.84     43.26 o 
 -12   1   6       22.95       41.25     39.02 o 
 -11   1   6      100.32       82.94     45.03 o 
 -10   1   6       47.50       53.36     15.31 o 
  -9   1   6       63.61       95.34     20.57 o 
  -8   1   6       33.91       29.42     14.11 o 
  -7   1   6     1428.10     1804.64    165.50 o 
  -6   1   6      466.48      410.52     75.16 o 
  -5   1   6      229.22      253.35     38.43 o 
  -4   1   6      383.89      342.68     41.00 o 
  -3   1   6      448.97      475.18     44.43 o 
  -2   1   6      703.99      731.57     51.29 o 
  -1   1   6      803.50      814.34     81.16 o 
   0   1   6     1219.52     1103.98     87.67 o 
   1   1   6      304.71      345.45     53.38 o 
   2   1   6     2191.65     2322.18    135.63 o 
   3   1   6      760.35      796.97     50.51 o 
   4   1   6      347.72      342.27     36.21 o 
   5   1   6      335.19      338.69     32.49 o 
   6   1   6      206.80      222.19     32.67 o 
   7   1   6       77.38       89.54     29.28 o 
   8   1   6      175.68      187.81     35.59 o 
   9   1   6      283.90      400.71     57.65 o 
  10   1   6       27.19       31.45     22.72 o 
  11   1   6       49.38      110.73     33.49 o 
  12   1   6        7.55       -5.00     17.12 o 
  13   1   6       35.05      141.07     66.63 o 
  14   1   6       43.71      -32.20     32.20 o 
 -18   2   6        5.13       50.93     27.02 o 
 -17   2   6        2.91       -4.84     16.80 o 
 -16   2   6       14.24       93.20     61.73 o 
 -15   2   6       10.85       94.05     66.54 o 
 -14   2   6       12.17       10.09     26.06 o 
 -13   2   6        1.75      -15.27     19.85 o 
 -12   2   6       91.63      160.90     72.47 o 
 -11   2   6        4.57       17.62     26.90 o 
 -10   2   6       37.23       15.01     21.11 o 
  -9   2   6      153.64      182.60     35.91 o 
  -8   2   6      110.58      118.59     45.88 o 
   0   2   6      855.97      867.24     68.75 o 
   1   2   6     2377.85     2171.82    101.64 o 
   2   2   6      284.71      254.45     34.86 o 
   3   2   6       85.25       74.83     20.90 o 
   4   2   6      690.26      667.81     65.38 o 
   5   2   6       61.01       71.13     16.87 o 
   6   2   6      251.41      281.18     38.71 o 
   7   2   6      269.14      287.00     41.82 o 
   8   2   6      362.33      352.14     52.07 o 
   9   2   6       83.72       66.91     20.48 o 
  10   2   6        4.01       -2.11     21.17 o 
  11   2   6       50.91      146.39     53.31 o 
 -16   3   6        2.01       81.75     78.12 o 
 -15   3   6       93.11      140.61     74.05 o 
 -14   3   6       14.47      195.05     84.85 o 
 -13   3   6       69.25      161.70     84.64 o 
 -12   3   6      157.81      165.53     74.31 o 
 -11   3   6       75.66       39.57     24.83 o 
 -10   3   6      209.72      157.98     68.47 o 
   7   3   6        7.90      -16.59     21.09 o 
   8   3   6      128.52      121.20     48.54 o 
   9   3   6       17.14       42.42     31.83 o 
 -14   4   6        7.61      -45.92     45.92 o 
 -13   4   6        5.45      -10.35     37.46 o 
 -12   4   6       55.47       99.76     59.44 o 
 -11   4   6        8.43       -8.01     19.57 o 
   8   4   6        5.11       62.90     46.31 o 
  -8  -5   7       26.09       80.64     68.42 o 
  -7  -5   7        5.37      -45.31     45.31 o 
  -6  -5   7       41.27       50.25     50.09 o 
  -5  -5   7        4.25       -4.07     33.32 o 
  -4  -5   7        0.50       -1.87     14.32 o 
  -3  -5   7        8.69      -32.80     36.34 o 
  -2  -5   7        7.40      204.51     90.57 o 
  -1  -5   7        3.46       10.59     20.41 o 
   0  -5   7        4.72       -2.14     11.78 o 
   1  -5   7        1.88       32.73     76.21 o 
   2  -5   7        5.29       -8.54     57.74 o 
 -14  -4   7       14.07       -7.94     16.99 o 
 -13  -4   7       12.16        7.77     17.67 o 
 -12  -4   7       60.24       56.88     49.99 o 
 -11  -4   7       21.02      -25.19     27.83 o 
 -10  -4   7        4.97       21.88     25.99 o 
  -9  -4   7       26.40       50.14     27.89 o 
  -8  -4   7       39.37       24.97     23.40 o 
  -7  -4   7      254.17      351.36     64.23 o 
  -6  -4   7       11.10       11.77     13.00 o 
  -5  -4   7       24.54        5.35     21.64 o 
  -4  -4   7       84.84      115.81     41.19 o 
  -3  -4   7       35.44       85.40     62.69 o 
  -2  -4   7       40.13       80.59     31.60 o 
  -1  -4   7      116.05      108.46     51.00 o 
   0  -4   7       43.65       72.31     38.81 o 
   1  -4   7        5.03        7.22     23.58 o 
   2  -4   7       12.18       24.45     19.21 o 
   3  -4   7       35.49       60.74     31.79 o 
   4  -4   7       31.36       58.72     46.56 o 
   5  -4   7        6.50       -1.20     27.64 o 
   6  -4   7       15.91       -8.79     29.90 o 
   7  -4   7        3.35       10.23     32.85 o 
   8  -4   7        0.92       56.36     45.83 o 
 -14  -3   7       47.77      152.25     57.26 o 
 -13  -3   7        9.22       13.06     20.50 o 
 -12  -3   7       49.98      100.28     47.23 o 
 -11  -3   7        7.76       -7.92     28.87 o 
 -10  -3   7       59.54       91.09     27.16 o 
  -9  -3   7       61.51       69.44     39.34 o 
  -8  -3   7      520.27      578.27     75.57 o 
  -7  -3   7      138.42      125.17     36.89 o 
  -6  -3   7        5.64       43.96     35.92 o 
  -5  -3   7       57.43       44.94     29.90 o 
  -4  -3   7       26.15      -10.41     13.41 o 
  -3  -3   7       72.01       61.99     20.05 o 
  -2  -3   7        9.47        8.60     11.53 o 
  -1  -3   7       32.68       28.92     11.32 o 
   0  -3   7      124.28      140.67     57.27 o 
   1  -3   7      481.15      487.60    100.33 o 
   2  -3   7      132.57      134.68     54.38 o 
   3  -3   7       56.59       42.26     39.85 o 
   4  -3   7      117.24      100.21     47.69 o 
   5  -3   7       60.64       80.33     46.43 o 
   6  -3   7      202.81      219.06     85.37 o 
   7  -3   7       31.57        8.25     27.99 o 
   8  -3   7        2.41       21.72     21.55 o 
   9  -3   7       63.07       85.70     57.13 o 
  10  -3   7        8.05      290.50    105.49 o 
  11  -3   7        2.72        0.66     12.30 o 
 -14  -2   7       17.56      160.35     48.81 o 
 -13  -2   7       34.32       17.35     26.58 o 
 -12  -2   7      270.17      501.90     84.60 o 
 -11  -2   7       95.12      179.29     58.50 o 
 -10  -2   7      815.69      937.42    118.63 o 
  -9  -2   7       94.74       65.78     38.21 o 
  -8  -2   7      155.35      241.48     60.66 o 
  -7  -2   7      513.92      556.44     90.50 o 
  -6  -2   7        4.07       15.95     20.47 o 
  -5  -2   7       97.29       76.11     30.10 o 
  -4  -2   7      279.67      330.25     69.42 o 
  -3  -2   7       61.59       44.76     20.38 o 
  -2  -2   7     1227.25     1374.16     82.92 o 
  -1  -2   7      117.67      130.23     25.85 o 
   0  -2   7      208.39      187.26     29.72 o 
   1  -2   7       65.74       79.16     24.54 o 
   2  -2   7       98.58       69.48     32.31 o 
   3  -2   7      208.91      248.55     74.31 o 
   4  -2   7      286.56      282.59     73.48 o 
   5  -2   7        4.07       48.37     33.66 o 
   6  -2   7       63.69       80.83     50.87 o 
   7  -2   7      148.61      280.36     83.20 o 
   8  -2   7       78.12       52.26     42.26 o 
   9  -2   7       45.25      140.51     64.39 o 
  10  -2   7       39.08      225.66     80.55 o 
  11  -2   7       19.50      -20.76     29.24 o 
  12  -2   7        9.83       33.79     55.52 o 
  13  -2   7        8.83       60.45     36.19 o 
 -18  -1   7        1.84       57.19     68.51 o 
 -17  -1   7        4.32        8.09     19.00 o 
 -16  -1   7       80.18      121.82     58.58 o 
 -15  -1   7        4.25       -7.04     30.30 o 
 -14  -1   7      211.01      196.03     75.53 o 
 -13  -1   7       64.17       66.13     23.44 o 
 -12  -1   7      128.86      173.18     31.00 o 
 -11  -1   7       85.12       67.82     24.16 o 
 -10  -1   7      120.33      136.73     56.94 o 
  -9  -1   7      220.35      243.81     53.03 o 
  -8  -1   7       88.62      104.94     30.69 o 
  -7  -1   7      377.23      432.29     53.14 o 
  -6  -1   7      138.44      143.48     40.91 o 
  -5  -1   7      479.01      582.33     87.92 o 
  -4  -1   7     1343.29     1390.20     87.76 o 
  -3  -1   7      547.62      593.05     68.84 o 
  -2  -1   7      360.52      405.96     45.06 o 
  -1  -1   7      375.62      352.08     42.52 o 
   0  -1   7      742.02      747.16     63.18 o 
   1  -1   7      605.37      734.35     64.78 o 
   2  -1   7      228.04      261.96     39.65 o 
   3  -1   7      600.21      537.87     96.36 o 
   4  -1   7       11.30      -10.60     15.69 o 
   5  -1   7      125.14       91.28     44.36 o 
   6  -1   7       79.37       90.00     41.67 o 
   7  -1   7      124.71      109.30     61.07 o 
   8  -1   7       36.89        9.97     17.20 o 
   9  -1   7        4.48       20.87     30.58 o 
  10  -1   7       58.92      -15.29     26.98 o 
  11  -1   7       76.58       55.73     41.43 o 
  12  -1   7       42.18       55.91     34.01 o 
  13  -1   7       75.51      151.04     76.13 o 
  14  -1   7       13.33       70.05     51.96 o 
 -19   0   7        0.09      -48.06     48.06 o 
 -18   0   7       17.31       85.68     55.56 o 
 -17   0   7        6.78       -6.40     16.72 o 
 -16   0   7       62.05       59.70     42.60 o 
 -15   0   7      427.67      388.24    105.40 o 
 -14   0   7        2.10      -34.17     42.64 o 
 -13   0   7       12.54       53.17     38.52 o 
 -12   0   7      644.04      651.53    120.61 o 
 -11   0   7      214.82      265.36     74.32 o 
 -10   0   7      546.96      580.40    103.46 o 
  -9   0   7        5.17      -13.08     22.38 o 
  -8   0   7      225.88      235.63     59.99 o 
  -7   0   7      622.83      666.04     68.45 o 
  -6   0   7      708.61      724.86     61.13 o 
  -5   0   7     1234.17     1289.04     66.63 o 
  -4   0   7     1312.82     1311.12     62.56 o 
  -3   0   7      724.47      774.88     44.92 o 
  -2   0   7      123.96      158.60     23.24 o 
  -1   0   7     1535.27     1507.81     60.27 o 
   0   0   7     1453.77     1533.59    130.13 o 
   1   0   7     2639.40     2556.76    171.91 o 
   2   0   7      385.37      440.18     76.80 o 
   3   0   7       57.77       38.64     11.72 o 
   4   0   7       21.06       29.51     10.47 o 
   5   0   7      988.42     1066.26     68.33 o 
   6   0   7      151.29      184.95     31.79 o 
   7   0   7        8.00       19.54     10.05 o 
   8   0   7       11.87       17.78     33.26 o 
   9   0   7      133.80      207.06     67.98 o 
  10   0   7      527.39      568.76    117.60 o 
  11   0   7        8.97        4.49     14.16 o 
  12   0   7       25.60       21.00     37.80 o 
  13   0   7       12.69      -23.87     29.16 o 
  14   0   7        6.93        6.95     47.94 o 
 -19   1   7        4.92        7.09     30.89 o 
 -18   1   7        1.68      132.38     69.52 o 
 -17   1   7        4.57       83.19     58.42 o 
 -16   1   7       82.16       55.05     50.55 o 
 -15   1   7        4.13       81.33     61.57 o 
 -14   1   7      214.57      148.35     65.42 o 
 -13   1   7       66.31       50.84     46.81 o 
 -12   1   7      128.26       91.20     57.64 o 
 -11   1   7       84.25      145.99     24.07 o 
 -10   1   7      122.66       94.28     24.92 o 
  -9   1   7      223.71      204.43     59.04 o 
  -8   1   7       92.22       57.49     32.68 o 
  -7   1   7      375.49      418.00     80.67 o 
  -6   1   7      142.79      135.64     43.66 o 
  -5   1   7      493.19      503.22     60.75 o 
  -4   1   7     1347.35     1329.40     67.21 o 
  -3   1   7      541.31      574.41     49.92 o 
  -2   1   7      366.90      314.73     36.66 o 
  -1   1   7      375.99      377.50     34.54 o 
   0   1   7      760.78      809.09     81.95 o 
   1   1   7      610.23      645.98     76.60 o 
   2   1   7      232.52      260.66     58.77 o 
   3   1   7      606.03      626.29     43.06 o 
   4   1   7       11.06        8.38      4.62 o 
   5   1   7      120.05      122.37     19.24 o 
   6   1   7       79.39      116.97     23.72 o 
   7   1   7      126.47      129.15     35.86 o 
   8   1   7       38.14       38.97     16.36 o 
   9   1   7        4.20      -11.06     11.06 o 
  10   1   7       61.93       71.12     26.46 o 
  11   1   7       75.58       37.64     37.64 o 
  12   1   7       41.50       98.47     53.21 o 
  13   1   7       73.58      115.80     57.72 o 
  14   1   7       13.82      -32.22     32.22 o 
 -18   2   7       15.96        9.06     30.19 o 
 -17   2   7       21.99      104.07     63.78 o 
 -16   2   7        9.54      -20.32     20.32 o 
 -15   2   7       67.26      158.88     77.36 o 
 -14   2   7       18.04       17.15     43.18 o 
 -13   2   7       34.81       61.33     61.08 o 
 -12   2   7      274.10      400.26    104.36 o 
 -11   2   7       95.40      146.35     58.04 o 
 -10   2   7      817.85      929.54     84.11 o 
  -9   2   7       98.08      144.77     55.73 o 
  -8   2   7      156.05      158.59     60.34 o 
  -1   2   7      119.95      120.72     30.20 o 
   0   2   7      209.54      228.31     40.00 o 
   1   2   7       61.13       54.49     18.54 o 
   2   2   7      100.64      103.16     26.31 o 
   3   2   7      213.45      195.61     36.51 o 
   4   2   7      282.22      320.33     49.73 o 
   5   2   7        4.48       10.18      6.15 o 
   6   2   7       66.52       91.45     21.70 o 
   7   2   7      148.80      118.61     26.51 o 
   8   2   7       79.19       90.46     24.87 o 
   9   2   7       43.52       30.67     15.12 o 
 -16   3   7       12.50       89.33     54.82 o 
 -15   3   7       66.43      143.99     72.06 o 
 -14   3   7       47.20       85.57     55.67 o 
 -13   3   7        9.49       13.92     21.22 o 
 -12   3   7       49.45       57.02     41.70 o 
 -11   3   7        7.73        8.44     26.02 o 
 -10   3   7       60.51      127.43     55.02 o 
   7   3   7       31.88       54.86     34.27 o 
   8   3   7        1.96       18.37     19.43 o 
 -14   4   7       13.95       47.53     48.94 o 
 -13   4   7       12.26       34.47     50.38 o 
 -12   4   7       60.14       72.47     50.31 o 
 -11   4   7       21.14       43.26     34.84 o 
  -7  -5   8        9.80       26.85     37.62 o 
  -6  -5   8       10.89      -57.33     57.33 o 
  -5  -5   8       12.03      135.04     71.87 o 
  -4  -5   8        6.44       62.48     78.60 o 
  -3  -5   8        1.22      -45.54     45.54 o 
  -2  -5   8        9.53       20.23     20.21 o 
  -1  -5   8        6.86       77.80     36.98 o 
   0  -5   8       16.12       20.08     17.64 o 
   1  -5   8       12.25       41.22     31.16 o 
 -13  -4   8       72.55      114.93     51.35 o 
 -12  -4   8       12.95       60.87     54.72 o 
 -11  -4   8        2.60        0.98     29.04 o 
 -10  -4   8        9.61       30.50     19.90 o 
  -9  -4   8       67.21       69.67     27.22 o 
  -8  -4   8       75.44       96.37     46.60 o 
  -7  -4   8       64.71       49.45     25.66 o 
  -6  -4   8        4.60        6.65     14.71 o 
  -5  -4   8       52.68       23.49     25.73 o 
  -4  -4   8        3.39        4.54     14.72 o 
  -3  -4   8        8.08        5.62     12.18 o 
  -2  -4   8       48.20       14.61     19.26 o 
  -1  -4   8       41.35       -8.92     16.11 o 
   0  -4   8        5.37       37.90     32.05 o 
   1  -4   8       64.68       70.23     42.20 o 
   2  -4   8       15.03       53.65     48.01 o 
   3  -4   8       44.19       46.09     37.91 o 
   4  -4   8       28.28       19.38     38.24 o 
   5  -4   8       42.16      161.00     72.07 o 
   6  -4   8       11.77      -34.17     35.35 o 
   7  -4   8       24.97      165.65     77.07 o 
 -14  -3   8       58.24       36.84     30.02 o 
 -13  -3   8       95.79      106.41     46.06 o 
 -12  -3   8       30.44       13.71     17.60 o 
 -11  -3   8      127.63      171.46     43.43 o 
 -10  -3   8       58.65       88.95     32.44 o 
  -9  -3   8        5.65       16.90     33.29 o 
  -8  -3   8        2.87       48.33     30.60 o 
  -7  -3   8       53.70       60.45     31.82 o 
  -6  -3   8       98.00      191.48     66.20 o 
  -5  -3   8       21.08       26.64     22.94 o 
  -4  -3   8       61.26       78.90     36.23 o 
  -3  -3   8       16.92        4.01     11.85 o 
  -2  -3   8       21.32       17.31     10.41 o 
  -1  -3   8      209.79      242.04     34.30 o 
   0  -3   8       28.31       16.61      7.54 o 
   1  -3   8      158.04      154.17     57.44 o 
   2  -3   8       35.99       35.95     33.78 o 
   3  -3   8      456.20      507.96    107.76 o 
   4  -3   8      103.52      186.67     70.05 o 
   5  -3   8      115.94      127.89     61.51 o 
   6  -3   8       32.06       66.17     37.49 o 
   7  -3   8      121.73      225.23     82.76 o 
   8  -3   8      155.23      178.04     70.54 o 
   9  -3   8       72.91       61.46     54.46 o 
  10  -3   8        1.57      -54.17     54.17 o 
 -14  -2   8      229.37      268.09     60.78 o 
 -13  -2   8      126.88      149.16     45.41 o 
 -12  -2   8      140.77      141.74     46.86 o 
 -11  -2   8      155.10      218.11     57.09 o 
 -10  -2   8      291.85      118.45     67.45 o 
  -9  -2   8       25.26       49.52     30.39 o 
  -8  -2   8      337.89      272.70     83.68 o 
  -7  -2   8      444.93      385.88     79.62 o 
  -6  -2   8      101.56      185.60     56.42 o 
  -5  -2   8      107.47       76.84     41.31 o 
  -4  -2   8      385.68      387.09     75.32 o 
  -3  -2   8     1562.41     1582.31    155.09 o 
  -2  -2   8      225.00      245.41     36.81 o 
  -1  -2   8      688.68      730.01     82.48 o 
   0  -2   8      325.14      363.77     45.43 o 
   1  -2   8       91.34       95.07     23.88 o 
   2  -2   8       47.63       48.39     19.04 o 
   3  -2   8       30.33       43.09     30.63 o 
   4  -2   8      150.79      229.40     75.76 o 
   5  -2   8      328.93      309.72     89.63 o 
   6  -2   8       18.48       56.75     48.26 o 
   7  -2   8      126.57      104.92     54.82 o 
   8  -2   8       50.99       34.07     37.59 o 
   9  -2   8       28.38      108.12     64.79 o 
  10  -2   8       16.75       11.86     15.49 o 
  11  -2   8       10.35      -19.69     28.79 o 
  12  -2   8       16.20      115.91     71.75 o 
 -19  -1   8        8.80       36.52     34.18 o 
 -18  -1   8       33.07       98.56     62.95 o 
 -17  -1   8       55.78      114.28     65.86 o 
 -16  -1   8        0.29       44.85     41.17 o 
 -15  -1   8      200.65      203.62     75.82 o 
 -14  -1   8       64.94       33.93     42.26 o 
 -13  -1   8      109.10      129.08     28.52 o 
 -12  -1   8      138.77      110.22     28.93 o 
 -11  -1   8        2.91       -9.27      9.94 o 
 -10  -1   8      148.14      196.96     59.85 o 
  -9  -1   8       49.47       75.74     26.65 o 
  -8  -1   8      607.17      645.08     72.51 o 
  -7  -1   8       89.59       72.88     26.42 o 
  -6  -1   8     1097.43     1064.76    137.72 o 
  -5  -1   8      385.92      372.48     76.27 o 
  -4  -1   8      264.85      232.96     59.05 o 
  -3  -1   8      876.87      780.58    102.31 o 
  -2  -1   8      905.59      993.94    118.67 o 
  -1  -1   8      103.18      105.44     38.68 o 
   0  -1   8      124.06      128.05     45.44 o 
   1  -1   8      162.36      142.34     49.03 o 
   2  -1   8      255.74      306.26     74.14 o 
   3  -1   8      290.71      338.58     80.86 o 
   4  -1   8       79.96       97.68     56.16 o 
   5  -1   8      397.21      447.37     97.20 o 
   6  -1   8      181.98      194.83     65.73 o 
   7  -1   8      146.16      207.05     77.04 o 
   8  -1   8       42.24       68.07     43.14 o 
   9  -1   8       39.84       18.22     18.78 o 
  10  -1   8      155.01      173.99     73.74 o 
  11  -1   8      136.76      200.81     83.16 o 
  12  -1   8       67.79       29.11     47.17 o 
  13  -1   8       27.05       47.09     43.35 o 
 -19   0   8        2.35       22.11     20.81 o 
 -18   0   8        7.38      -13.41     25.40 o 
 -17   0   8       83.44      189.61     83.70 o 
 -16   0   8       62.25       39.77     37.02 o 
 -15   0   8        3.87      -15.70     28.08 o 
 -14   0   8      186.04      138.37     58.56 o 
 -13   0   8      100.47       87.91     44.48 o 
 -12   0   8      166.84      151.93     61.83 o 
 -11   0   8        3.96        6.52     19.02 o 
 -10   0   8       39.41       76.27     53.34 o 
  -9   0   8        8.78       56.08     38.36 o 
  -8   0   8        2.11      -10.23     23.10 o 
  -7   0   8       16.33       -5.19      7.96 o 
  -6   0   8        7.94       16.51     17.86 o 
  -5   0   8      108.47       98.18     20.33 o 
  -4   0   8        0.16        1.72      9.39 o 
  -3   0   8       55.22       68.56     17.35 o 
  -2   0   8      266.92      256.97     30.19 o 
  -1   0   8      197.98      235.30     27.44 o 
   0   0   8       43.16       32.74     26.21 o 
   1   0   8       26.25        4.44     13.99 o 
   2   0   8      750.64      925.45    115.41 o 
   3   0   8      248.44      274.87     63.90 o 
   4   0   8      397.88      364.67     31.64 o 
   5   0   8      194.09      200.02     27.79 o 
   6   0   8       35.60       13.15     15.47 o 
   7   0   8      136.74      141.13     31.13 o 
   8   0   8       12.22       14.14     21.47 o 
   9   0   8      260.44      310.29     87.07 o 
  10   0   8       41.24       64.19     42.90 o 
  11   0   8        7.74      -20.52     20.52 o 
  12   0   8        0.04       64.46     53.38 o 
  13   0   8        0.01       91.96     55.73 o 
 -19   1   8        8.92       40.20     39.69 o 
 -18   1   8       32.86      107.36     74.56 o 
 -17   1   8       55.06       80.92     54.17 o 
 -16   1   8        0.20       -7.75     17.84 o 
 -15   1   8      200.20      196.03     78.96 o 
 -14   1   8       63.60       79.21     54.48 o 
 -13   1   8      108.38      302.60     95.48 o 
 -12   1   8      139.77      132.19     23.35 o 
 -11   1   8        2.78       -0.69      7.26 o 
 -10   1   8      146.82      154.16     58.43 o 
  -9   1   8       51.04       59.79     36.27 o 
  -8   1   8      595.95      638.39    107.42 o 
  -7   1   8       89.68      109.15     39.85 o 
  -6   1   8     1090.09     1049.28    112.72 o 
  -5   1   8      378.14      374.62     39.14 o 
  -4   1   8      262.86      290.65     32.65 o 
  -3   1   8      884.78      851.81     61.36 o 
  -2   1   8      913.44      909.62     94.43 o 
  -1   1   8      103.29      118.42     20.09 o 
   0   1   8      120.12      114.64     16.96 o 
   1   1   8      162.65      144.51     31.84 o 
   2   1   8      258.53      265.60     54.31 o 
   3   1   8      283.39      304.56     25.00 o 
   4   1   8       81.03       98.90     14.52 o 
   5   1   8      404.01      383.82     32.22 o 
   6   1   8      182.15      184.08     28.92 o 
   7   1   8      147.84      174.82     30.99 o 
   8   1   8       41.23       60.08     20.77 o 
   9   1   8       39.42       80.25     37.02 o 
  10   1   8      155.85      226.78     74.87 o 
  11   1   8      139.47      162.90     59.33 o 
  12   1   8       68.21       92.76     54.84 o 
  13   1   8       27.80      125.81     62.10 o 
 -18   2   8       43.09       29.57     36.51 o 
 -17   2   8       11.28      115.07     67.37 o 
 -16   2   8       24.35       98.57     69.01 o 
 -15   2   8       32.40       66.38     48.19 o 
 -14   2   8      230.08      260.69     93.60 o 
 -13   2   8      126.78      108.42     59.83 o 
 -12   2   8      137.90      132.27     57.37 o 
 -11   2   8      155.41      297.12     86.94 o 
 -10   2   8      286.01      268.05     82.14 o 
  -9   2   8       25.09       58.35     37.50 o 
  -8   2   8      340.49      389.38     88.08 o 
  -7   2   8      441.42      462.14     97.10 o 
  -2   2   8      223.49      251.28     47.80 o 
  -1   2   8      680.95      720.46     77.84 o 
   0   2   8      321.02      296.90     48.73 o 
   1   2   8       88.83       62.06     23.24 o 
   2   2   8       47.05       65.75     24.38 o 
   3   2   8       28.28       43.87     23.97 o 
   4   2   8      144.53      126.82     24.62 o 
   5   2   8      329.08      342.47     41.97 o 
   6   2   8       20.18        2.18     14.94 o 
   7   2   8      127.41      118.87     33.19 o 
   8   2   8       49.80       68.24     31.17 o 
 -16   3   8       50.85      218.96     94.44 o 
 -15   3   8        4.07        5.82     35.21 o 
 -14   3   8       58.44       63.61     71.33 o 
 -13   3   8       94.67      175.00     86.66 o 
 -12   3   8       30.20        1.29     17.57 o 
 -11   3   8      127.23      146.78     68.93 o 
 -10   3   8       58.57      184.98     69.41 o 
  -9   3   8        5.75        5.15     33.37 o 
   6   3   8       33.04       30.68     25.64 o 
 -13   4   8       72.62      120.08     63.60 o 
 -12   4   8       13.24       71.05     51.61 o 
 -11   4   8        2.62        1.62     39.27 o 
  -6  -5   9        1.46       29.35     43.63 o 
  -5  -5   9        8.84       21.40     33.42 o 
  -4  -5   9        6.94       61.24     46.37 o 
  -3  -5   9        0.16       45.18     45.17 o 
  -2  -5   9        1.79        2.98     16.17 o 
  -1  -5   9        3.61       19.93     36.92 o 
 -13  -4   9       68.25      256.40     89.24 o 
 -12  -4   9       16.10       36.74     41.40 o 
 -11  -4   9        0.15        1.78     10.67 o 
 -10  -4   9        9.95       12.05     22.65 o 
  -9  -4   9       30.89       28.26     20.32 o 
  -8  -4   9        2.38       -1.44     10.88 o 
  -7  -4   9       81.53      139.76     43.90 o 
  -6  -4   9       26.36       57.12     42.06 o 
  -5  -4   9        1.99       11.06     20.40 o 
  -4  -4   9        2.24       21.39     22.24 o 
  -3  -4   9        1.23       35.44     39.09 o 
  -2  -4   9       16.34       30.56     21.14 o 
  -1  -4   9       14.11      136.57     58.43 o 
   0  -4   9       16.91       98.16     49.88 o 
   1  -4   9       56.47       82.76     49.81 o 
   2  -4   9       12.24       18.05     25.86 o 
   3  -4   9        9.97      231.71     91.77 o 
   4  -4   9        4.20        3.63     13.56 o 
   5  -4   9       38.01       22.80     26.66 o 
   6  -4   9       28.32       95.23     58.72 o 
 -14  -3   9       34.03       47.32     36.82 o 
 -13  -3   9       19.19       38.57     36.22 o 
 -12  -3   9      119.23      156.88     60.01 o 
 -11  -3   9      104.35      103.28     35.92 o 
 -10  -3   9       37.36       17.91     41.81 o 
  -9  -3   9       21.32       38.46     37.73 o 
  -8  -3   9      262.64      276.62     87.45 o 
  -7  -3   9      137.98      119.94     49.69 o 
  -6  -3   9       81.95       84.43     40.61 o 
  -5  -3   9        5.03       -8.13      8.13 o 
  -4  -3   9       23.03       61.91     37.21 o 
  -3  -3   9      173.26      223.32     68.13 o 
  -2  -3   9      439.87      448.09     93.55 o 
  -1  -3   9      240.12      274.47     78.57 o 
   0  -3   9      280.62      243.07     74.34 o 
   1  -3   9      197.97      366.11     92.08 o 
   2  -3   9       42.12      125.45     57.28 o 
   3  -3   9      246.68      332.83     92.80 o 
   4  -3   9       39.57       25.81     27.35 o 
   5  -3   9       64.80      138.74     68.04 o 
   6  -3   9       20.73       67.26     49.16 o 
   7  -3   9        2.25       53.29     42.73 o 
   8  -3   9       50.07       94.81     61.95 o 
   9  -3   9       27.08       81.69     59.01 o 
 -14  -2   9      166.02      236.82     59.91 o 
 -13  -2   9       70.61       70.35     34.01 o 
 -12  -2   9       43.05       39.66     37.55 o 
 -11  -2   9       82.24       12.54     32.06 o 
 -10  -2   9       19.41       -0.29      8.82 o 
  -9  -2   9      216.77      133.60     60.48 o 
  -8  -2   9       51.74       12.58     20.39 o 
  -7  -2   9      264.89      209.10     86.87 o 
  -6  -2   9      294.39      260.47     75.62 o 
  -5  -2   9      133.92      135.02     49.14 o 
  -4  -2   9      318.50      324.17     79.94 o 
  -3  -2   9       21.15       48.02     29.48 o 
  -2  -2   9       55.88       32.62     19.56 o 
  -1  -2   9      301.33      332.69     47.32 o 
   0  -2   9       24.72       32.73     29.47 o 
   1  -2   9       84.31      123.70     31.62 o 
   2  -2   9       76.50       66.03     42.32 o 
   3  -2   9      352.11      392.14     97.33 o 
   4  -2   9      176.78      190.23     69.27 o 
   5  -2   9       69.24       53.83     32.91 o 
   6  -2   9      177.80      151.51     67.40 o 
   7  -2   9       58.21       38.91     32.37 o 
   8  -2   9       57.79      121.43     60.09 o 
   9  -2   9       67.02       76.98     56.04 o 
  10  -2   9       35.82      114.80     64.05 o 
  11  -2   9       21.93       33.54     16.72 o 
 -19  -1   9       22.19       48.95     39.57 o 
 -18  -1   9       21.43      -14.41     36.64 o 
 -17  -1   9       37.02       16.04     14.85 o 
 -16  -1   9       25.82      -15.28     25.64 o 
 -15  -1   9       20.03      -20.49     20.78 o 
 -14  -1   9      319.75      474.09    113.10 o 
 -13  -1   9       48.29       38.20     19.06 o 
 -12  -1   9      106.02      138.12     57.91 o 
 -11  -1   9       83.19       98.23     47.85 o 
 -10  -1   9      224.42      162.78     46.10 o 
  -9  -1   9      433.35      451.07     64.32 o 
  -8  -1   9      451.49      415.38    146.38 o 
  -7  -1   9      453.56      388.12    119.29 o 
  -6  -1   9      358.11      404.60     87.71 o 
  -5  -1   9      992.23      995.18    128.43 o 
  -4  -1   9       30.18       45.49     21.06 o 
  -3  -1   9      900.51      774.78    115.70 o 
  -2  -1   9      429.80      285.55     70.25 o 
  -1  -1   9      364.94      378.03     81.14 o 
   0  -1   9      460.92      492.75     91.91 o 
   1  -1   9        2.81       10.94     22.04 o 
   2  -1   9      194.98      136.82     49.42 o 
   3  -1   9       11.16       79.06     41.89 o 
   4  -1   9      498.83      563.54    106.84 o 
   5  -1   9      140.89      132.53     58.74 o 
   6  -1   9       22.14       46.70     45.89 o 
   7  -1   9      135.54      172.89     74.51 o 
   8  -1   9       79.11      123.36     56.72 o 
   9  -1   9       51.66       91.15     61.05 o 
  10  -1   9        2.72      -48.14     48.14 o 
  11  -1   9       47.14       18.06     29.12 o 
  12  -1   9        9.61       13.90     25.33 o 
 -19   0   9       59.35      122.12     73.40 o 
 -18   0   9        1.93       68.12     50.16 o 
 -17   0   9        3.99       28.18     49.74 o 
 -16   0   9       14.94       13.24     21.68 o 
 -15   0   9       84.64      116.60     57.68 o 
 -14   0   9       93.25      111.26     55.01 o 
 -13   0   9        4.45       15.28     38.00 o 
 -12   0   9      145.98      156.32     64.29 o 
 -11   0   9        1.45       -0.29     13.01 o 
 -10   0   9        4.43       29.21     27.79 o 
  -9   0   9      163.71      237.46     49.33 o 
  -8   0   9       56.48       40.83     42.71 o 
  -7   0   9      574.89      615.75     67.31 o 
  -6   0   9      472.58      451.57     54.40 o 
  -5   0   9     1189.25     1169.37    120.38 o 
  -4   0   9        7.72       14.71     10.01 o 
  -3   0   9       12.90       24.02     12.76 o 
  -2   0   9      440.91      445.89     39.89 o 
  -1   0   9      224.71      222.14     23.18 o 
   0   0   9       85.41       63.17     30.92 o 
   1   0   9       16.73       29.66     11.82 o 
   2   0   9       38.59       36.58     26.81 o 
   3   0   9      436.14      417.58     83.00 o 
   4   0   9       48.55       40.08     28.01 o 
   5   0   9      125.58      140.38     55.96 o 
   6   0   9       14.49       59.46     46.02 o 
   7   0   9       14.80       18.88     24.59 o 
   8   0   9        0.09        2.27     16.59 o 
   9   0   9       35.03      126.22     65.75 o 
  10   0   9        3.32       18.44     37.29 o 
  11   0   9        1.33      -25.43     33.56 o 
  12   0   9       11.31       59.67     44.10 o 
 -19   1   9       21.82       89.87     61.27 o 
 -18   1   9       21.59       76.31     59.66 o 
 -17   1   9       37.37       38.25     30.59 o 
 -16   1   9       26.36       70.91     48.86 o 
 -15   1   9       20.15       72.78     58.90 o 
 -14   1   9      316.25      440.87    115.84 o 
 -13   1   9       49.49       57.55     40.25 o 
 -12   1   9      104.59       63.46     49.33 o 
 -11   1   9       80.57       54.91     39.25 o 
 -10   1   9      225.01      259.78     74.13 o 
  -9   1   9      438.05      492.70     99.06 o 
  -8   1   9      449.66      459.66     91.60 o 
  -7   1   9      451.03      504.37     90.98 o 
  -6   1   9      360.93      303.44    121.57 o 
  -5   1   9      990.96     1026.17     65.19 o 
  -4   1   9       31.93       28.09      9.21 o 
  -3   1   9      906.65      886.88     53.69 o 
  -2   1   9      428.94      478.70     43.88 o 
  -1   1   9      369.94      363.72     33.63 o 
   0   1   9      454.42      461.87     29.94 o 
   1   1   9        3.00       24.12     25.71 o 
   2   1   9      190.88      230.33     54.69 o 
   3   1   9       12.62       27.68     13.43 o 
   4   1   9      506.41      539.39     53.87 o 
   5   1   9      144.61      169.82     31.80 o 
   6   1   9       21.51       39.96     23.99 o 
   7   1   9      131.62      176.07     57.24 o 
   8   1   9       77.28      111.19     49.82 o 
   9   1   9       52.68       86.69     46.25 o 
  10   1   9        2.74      -10.44     11.61 o 
  11   1   9       46.30      131.57     68.78 o 
  12   1   9        9.08       79.42     59.00 o 
 -18   2   9        1.75      -18.42     30.77 o 
 -17   2   9       45.99      133.19     75.46 o 
 -16   2   9        1.42       -3.20     15.34 o 
 -15   2   9      129.56      153.13     76.16 o 
 -14   2   9      165.60      242.88     86.45 o 
 -13   2   9       72.24       55.59     30.57 o 
 -12   2   9       42.24       -1.82     17.49 o 
 -11   2   9       82.89      169.34     65.05 o 
 -10   2   9       18.04       67.26     44.28 o 
  -9   2   9      214.69      174.01     62.53 o 
  -8   2   9       52.88      119.11     56.48 o 
  -7   2   9      263.55      281.76     76.59 o 
  -3   2   9       20.79       35.21     19.89 o 
  -2   2   9       55.11       61.52     26.73 o 
  -1   2   9      304.48      305.65     58.41 o 
   0   2   9       23.41       38.49     24.31 o 
   1   2   9       84.50       48.61     25.23 o 
   2   2   9       75.48       83.97     26.59 o 
   3   2   9      349.48      363.38     59.35 o 
   4   2   9      171.52      122.69     23.51 o 
   5   2   9       68.91       93.38     21.71 o 
   6   2   9      183.73      152.45     44.83 o 
   7   2   9       56.58       85.29     37.57 o 
 -16   3   9        0.73      -11.48     31.96 o 
 -15   3   9       18.24        2.79     15.07 o 
 -14   3   9       34.88       30.26     34.40 o 
 -13   3   9       19.54       25.02     31.56 o 
 -12   3   9      118.74      102.91     63.01 o 
 -11   3   9      104.21      127.59     63.06 o 
 -10   3   9       37.71        1.09     39.60 o 
  -9   3   9       20.65       16.01     19.66 o 
 -13   4   9       67.89       79.11     56.76 o 
 -12   4   9       15.85        6.51     26.43 o 
 -11   4   9        0.16      -37.87     40.00 o 
 -13  -4  10       29.97      104.57     57.71 o 
 -12  -4  10        0.95      144.38     68.21 o 
 -11  -4  10        9.70       43.58     23.49 o 
 -10  -4  10        2.90       19.47     19.89 o 
  -9  -4  10       10.02       83.91     33.82 o 
  -8  -4  10       11.01      -11.88     54.65 o 
  -7  -4  10        2.97        0.09     23.76 o 
  -6  -4  10       23.85        3.50     27.29 o 
  -5  -4  10        8.20       38.08     30.11 o 
  -4  -4  10       23.82       66.48     39.41 o 
  -3  -4  10       19.82       -0.92     18.95 o 
  -2  -4  10       30.31       42.75     37.43 o 
  -1  -4  10        0.57       13.49     19.10 o 
   0  -4  10       29.80      114.44     62.46 o 
   1  -4  10       63.25      164.15     73.34 o 
   2  -4  10       31.30      -19.10     28.42 o 
   3  -4  10        1.59      -23.73     28.98 o 
   4  -4  10        5.76       26.52     27.56 o 
   5  -4  10        7.94        1.92     11.44 o 
 -14  -3  10       12.54       96.33     49.72 o 
 -13  -3  10        2.66       19.82     11.01 o 
 -12  -3  10       23.93       46.42     25.80 o 
 -11  -3  10       16.64       32.66     16.62 o 
 -10  -3  10      140.50      114.04     51.22 o 
  -9  -3  10       37.68       79.38     46.48 o 
  -8  -3  10      140.63       98.40     58.07 o 
  -7  -3  10       99.28      102.27     48.20 o 
  -6  -3  10        1.97       30.13     33.79 o 
  -5  -3  10       44.58       54.41     36.26 o 
  -4  -3  10       98.29      184.37     70.19 o 
  -3  -3  10      346.33      312.06     82.40 o 
  -2  -3  10      471.26      576.74    114.87 o 
  -1  -3  10       24.29       46.52     33.73 o 
   0  -3  10      236.17      231.70     73.24 o 
   1  -3  10       74.98       61.12     43.06 o 
   2  -3  10       18.40       -9.12     18.76 o 
   3  -3  10       76.96       90.52     50.53 o 
   4  -3  10       21.22       45.02     46.04 o 
   5  -3  10        8.49       68.01     48.82 o 
   6  -3  10       86.88      140.50     67.94 o 
   7  -3  10       15.14       -4.32     18.36 o 
   8  -3  10        7.52       67.88     50.04 o 
 -14  -2  10       45.62       36.67     17.95 o 
 -13  -2  10      128.60      146.86     54.80 o 
 -12  -2  10       24.31       27.97     19.57 o 
 -11  -2  10      398.78      312.58     84.51 o 
 -10  -2  10      229.33      329.07     84.93 o 
  -9  -2  10       36.22       17.01     12.25 o 
  -8  -2  10        6.45       63.98     44.22 o 
  -7  -2  10      163.96      184.46     67.22 o 
  -6  -2  10       28.49       35.46     27.57 o 
  -5  -2  10       20.67        2.88     18.67 o 
  -4  -2  10       24.66       85.99     46.78 o 
  -3  -2  10      496.23      545.47     99.11 o 
  -2  -2  10       81.12       98.03     47.31 o 
  -1  -2  10       25.50        6.33     13.07 o 
   0  -2  10       31.22       55.09     28.59 o 
   1  -2  10       19.63       -0.49     24.62 o 
   2  -2  10      217.40      227.55     79.17 o 
   3  -2  10      202.49      247.50     82.89 o 
   4  -2  10      358.36      273.78     85.51 o 
   5  -2  10       50.65       63.40     50.00 o 
   6  -2  10        6.00       -1.46     12.61 o 
   7  -2  10       30.58      -23.29     27.62 o 
   8  -2  10       13.78      -11.05     21.21 o 
   9  -2  10       16.27       47.67     37.57 o 
  10  -2  10       23.29       49.67     55.14 o 
 -19  -1  10        8.53      -11.11     41.38 o 
 -18  -1  10        5.90      -34.04     36.79 o 
 -17  -1  10       72.24      141.24     70.07 o 
 -16  -1  10       52.02       74.71     37.90 o 
 -15  -1  10      231.70      289.28     89.55 o 
 -14  -1  10      145.37      112.93     46.41 o 
 -13  -1  10      111.32       91.22     47.54 o 
 -12  -1  10       13.48       10.31     17.44 o 
 -11  -1  10      397.23      503.41     76.08 o 
 -10  -1  10       30.67       30.58     15.57 o 
  -9  -1  10       52.79       79.84     27.99 o 
  -8  -1  10      252.49      312.84     53.17 o 
  -7  -1  10      266.67      389.08     87.78 o 
  -6  -1  10      231.79      179.16     79.56 o 
  -5  -1  10      230.69      213.30     63.80 o 
  -4  -1  10      180.38      178.72     55.03 o 
  -3  -1  10      138.61      111.14     48.73 o 
  -2  -1  10       31.46       20.21     22.08 o 
  -1  -1  10       94.09       74.75     39.13 o 
   0  -1  10       27.38       25.18     30.41 o 
   1  -1  10      154.73      154.75     54.53 o 
   2  -1  10      198.26      124.93     50.11 o 
   3  -1  10      123.32      153.28     63.44 o 
   4  -1  10        0.49       28.77     33.10 o 
   5  -1  10      162.90      254.90     83.44 o 
   6  -1  10       93.39       70.51     43.13 o 
   7  -1  10        4.01      -23.75     27.76 o 
   8  -1  10        4.64       56.90     47.29 o 
   9  -1  10       29.08       23.03     49.45 o 
  10  -1  10        9.90       88.86     50.77 o 
  11  -1  10       20.05       98.49     59.61 o 
 -19   0  10       28.55       55.76     47.14 o 
 -18   0  10        6.84        5.86     17.81 o 
 -17   0  10        1.32      -10.53     35.62 o 
 -16   0  10        1.01       14.05     26.84 o 
 -15   0  10        0.42        1.15     22.08 o 
 -14   0  10      225.73      161.46     63.89 o 
 -13   0  10       70.93       49.83     35.97 o 
 -12   0  10       29.50       70.55     40.97 o 
 -11   0  10      428.59      520.97    102.93 o 
 -10   0  10      358.09      574.75    107.62 o 
  -9   0  10      188.29      152.02     53.37 o 
  -8   0  10      405.95      385.27     93.49 o 
  -7   0  10     2085.11     2374.19    139.20 o 
  -6   0  10       93.75      124.05     57.52 o 
  -5   0  10        1.69        6.27      9.89 o 
  -4   0  10      427.61      405.39     48.20 o 
  -3   0  10      509.52      545.00     50.40 o 
  -2   0  10        2.06       -3.90      5.52 o 
  -1   0  10       10.11       18.99     10.29 o 
   0   0  10        5.13        1.98      8.71 o 
   1   0  10       40.88       14.99     28.39 o 
   2   0  10      484.56      496.12     91.39 o 
   3   0  10      126.93       71.24     35.06 o 
   4   0  10      109.12      173.60     58.08 o 
   5   0  10       17.07       30.33     27.53 o 
   6   0  10       66.24       63.58     35.65 o 
   7   0  10      379.45      321.99     89.82 o 
   8   0  10        4.44       11.82     15.29 o 
   9   0  10       62.71       63.83     50.31 o 
  10   0  10        0.52      -33.16     40.46 o 
  11   0  10       36.10       43.15     36.96 o 
  12   0  10       19.62       32.29     33.62 o 
 -19   1  10        8.32        8.19     20.46 o 
 -18   1  10        5.84       69.59     53.58 o 
 -17   1  10       73.35       80.52     45.59 o 
 -16   1  10       51.35       77.89     61.48 o 
 -15   1  10      230.92      213.00     82.50 o 
 -14   1  10      147.33      118.59     60.03 o 
 -13   1  10      112.34      124.56     54.51 o 
 -12   1  10       12.91       25.45     30.37 o 
 -11   1  10      396.23      415.35     98.60 o 
 -10   1  10       30.41       11.24     11.30 o 
  -9   1  10       53.94       80.02     50.73 o 
  -8   1  10      258.05      285.23     71.88 o 
  -7   1  10      270.72      272.10     49.54 o 
  -6   1  10      240.38      259.22     45.39 o 
  -5   1  10      229.59      257.09     33.42 o 
  -4   1  10      175.17      236.68     30.16 o 
  -3   1  10      140.50      138.54     21.38 o 
  -2   1  10       31.09       29.20     11.58 o 
  -1   1  10       91.97       94.37     17.23 o 
   0   1  10       25.33       70.42     34.72 o 
   1   1  10      152.16      141.36     44.02 o 
   2   1  10      193.27      194.30     54.54 o 
   3   1  10      121.21      133.85     25.92 o 
   4   1  10        0.87        8.18     11.41 o 
   5   1  10      159.80      181.13     55.17 o 
   6   1  10       93.31       88.72     41.93 o 
   7   1  10        3.26        1.48     24.67 o 
   8   1  10        4.65      -30.81     30.81 o 
   9   1  10       28.39       29.78     27.09 o 
  10   1  10        9.63       49.07     42.10 o 
  11   1  10       20.49       97.17     52.49 o 
 -18   2  10       35.13       94.71     56.57 o 
 -17   2  10        7.45       98.16     71.57 o 
 -16   2  10        5.22        7.10     32.70 o 
 -15   2  10        2.69       85.17     56.13 o 
 -14   2  10       45.38       91.54     61.71 o 
 -13   2  10      130.89      135.88     69.58 o 
 -12   2  10       23.58       46.87     39.84 o 
 -11   2  10      397.32      397.62    103.87 o 
 -10   2  10      230.35      250.17     82.74 o 
  -9   2  10       36.19       73.11     40.43 o 
  -8   2  10        6.85       28.13     30.40 o 
  -7   2  10      162.20      193.07     63.31 o 
  -4   2  10       26.06       25.43     25.58 o 
  -3   2  10      493.39      594.03     89.49 o 
  -2   2  10       77.66       54.22     20.26 o 
  -1   2  10       24.62       14.50      5.82 o 
   0   2  10       31.77       33.11     25.23 o 
   1   2  10       18.16       28.67     24.16 o 
   2   2  10      217.60      218.18     50.41 o 
   3   2  10      205.03      197.92     29.69 o 
   4   2  10      361.50      342.54     63.38 o 
   5   2  10       52.27       55.80     25.14 o 
   6   2  10        5.00       -6.46     14.81 o 
 -16   3  10        2.64       -0.96     12.56 o 
 -15   3  10        7.08       15.05     28.51 o 
 -14   3  10       12.14       54.40     43.02 o 
 -13   3  10        2.67       35.61     38.61 o 
 -12   3  10       24.44       39.15     36.42 o 
 -11   3  10       16.04       -5.77     22.48 o 
 -10   3  10      140.48      102.25     53.37 o 
  -9   3  10       38.36        6.24     13.75 o 
 -13   4  10       29.67       69.52     58.92 o 
 -12   4  10        0.99       39.64     45.73 o 
 -11   4  10        9.78      -14.91     24.62 o 
 -10   4  10        2.88       20.98     32.15 o 
 -12  -4  11        2.40       -5.37     33.87 o 
 -11  -4  11        0.60       14.10     38.17 o 
 -10  -4  11       16.74       89.55     37.42 o 
  -9  -4  11       17.01       -7.46     24.88 o 
  -8  -4  11        3.67      -30.00     30.00 o 
  -7  -4  11        6.78      122.50     61.85 o 
  -6  -4  11        7.19       67.30     47.45 o 
  -5  -4  11        9.83        1.98     10.34 o 
  -4  -4  11       43.62       49.12     36.39 o 
  -3  -4  11        9.70        5.30     22.49 o 
  -2  -4  11        3.64       15.37     29.05 o 
  -1  -4  11       84.09       73.88     45.72 o 
   0  -4  11        4.59       15.11     22.28 o 
   1  -4  11       50.32      -12.21     31.46 o 
   2  -4  11        4.51       39.83     37.06 o 
   3  -4  11        2.30       54.37     43.37 o 
 -14  -3  11       25.10       31.61     16.84 o 
 -13  -3  11        2.68      -16.69     30.63 o 
 -12  -3  11       11.41       14.25     21.60 o 
 -11  -3  11       91.13      123.77     58.73 o 
 -10  -3  11       77.33      113.58     59.45 o 
  -9  -3  11        3.04       21.35     28.47 o 
  -8  -3  11       38.58       11.62     23.64 o 
  -7  -3  11       42.42       23.55     17.56 o 
  -6  -3  11      137.59      147.93     59.40 o 
  -5  -3  11        3.54       -8.09     21.36 o 
  -4  -3  11       23.22       40.58     38.49 o 
  -3  -3  11      169.75      301.04     84.34 o 
  -2  -3  11      105.06       76.41     46.78 o 
  -1  -3  11       46.52       57.13     40.80 o 
   0  -3  11      202.50      237.57     84.94 o 
   1  -3  11       80.98      119.14     65.28 o 
   2  -3  11        5.80       46.72     42.18 o 
   3  -3  11       16.20       75.24     55.35 o 
   4  -3  11       87.45       43.14     66.94 o 
   5  -3  11        3.16        5.99     17.65 o 
   6  -3  11       21.59      -17.54     42.68 o 
   7  -3  11       13.99       30.53     34.18 o 
 -14  -2  11       60.32       44.79     31.37 o 
 -12  -2  11       34.65       18.06     31.83 o 
 -11  -2  11       36.64      -13.52     14.19 o 
 -10  -2  11        8.80        9.17     11.10 o 
  -9  -2  11       70.82       41.98     39.93 o 
  -8  -2  11       51.18       53.98     39.58 o 
  -7  -2  11      158.92      172.19     64.88 o 
  -6  -2  11       38.61       75.27     36.19 o 
  -5  -2  11       57.21       88.96     45.67 o 
  -4  -2  11      132.77      106.61     48.88 o 
  -3  -2  11      135.46      177.83     62.76 o 
  -2  -2  11       42.99       33.63     26.85 o 
  -1  -2  11        6.39       -7.38     18.92 o 
   0  -2  11       66.78       92.26     47.71 o 
   1  -2  11      319.56      339.65     90.28 o 
   2  -2  11       10.85      -17.90     23.02 o 
   3  -2  11      246.82      332.52     93.26 o 
   4  -2  11      224.19      242.00     79.10 o 
   5  -2  11       30.18       44.18     36.12 o 
   6  -2  11       12.18       42.35     36.91 o 
   7  -2  11        6.90      -35.25     41.91 o 
   8  -2  11       29.44      -36.35     36.35 o 
   9  -2  11        6.78       -1.03     11.92 o 
 -19  -1  11        0.16       77.05     68.23 o 
 -18  -1  11        5.93       28.35     37.15 o 
 -17  -1  11       38.93       33.01     43.37 o 
 -16  -1  11       40.30       54.21     42.95 o 
 -15  -1  11       92.24      156.81     68.37 o 
 -14  -1  11       21.99        9.58     12.71 o 
 -13  -1  11      772.50      966.34    159.73 o 
 -12  -1  11      110.24      107.39     51.80 o 
 -11  -1  11      127.99      169.11     50.14 o 
 -10  -1  11       67.68       68.85     27.44 o 
  -9  -1  11      287.33      272.41     50.46 o 
  -8  -1  11       41.35       82.52     27.90 o 
  -7  -1  11       55.06       41.33     34.72 o 
  -6  -1  11       25.52       27.55     29.56 o 
  -5  -1  11       48.72       36.07     27.76 o 
  -4  -1  11      226.26      234.54     67.44 o 
  -3  -1  11       25.00       41.91     32.77 o 
  -2  -1  11      217.01      219.06     66.46 o 
  -1  -1  11      104.59       68.43     35.97 o 
   0  -1  11      231.90      244.94     67.65 o 
   1  -1  11      165.23       36.73     38.97 o 
   2  -1  11        7.83       25.20     31.63 o 
   3  -1  11       74.27       94.19     46.87 o 
   4  -1  11       21.18       19.50     22.71 o 
   5  -1  11       12.14       13.95     21.98 o 
   6  -1  11       41.11       14.54     29.74 o 
   7  -1  11       37.14       58.96     42.16 o 
   8  -1  11       90.08       38.21     37.29 o 
   9  -1  11       58.65      102.30     60.73 o 
  10  -1  11       34.72        1.69     10.92 o 
 -19   0  11        4.77        9.26     35.65 o 
 -18   0  11       44.37       92.98     66.02 o 
 -17   0  11        1.76       -9.12     11.22 o 
 -16   0  11        8.52       73.80     58.21 o 
 -15   0  11       91.31       57.12     49.87 o 
 -14   0  11      670.70      719.87    139.44 o 
 -13   0  11      165.75      144.20     67.57 o 
 -12   0  11      251.29      270.71     79.32 o 
 -11   0  11       28.15       32.88     43.02 o 
 -10   0  11       10.23       42.37     27.79 o 
  -9   0  11       13.10       -2.11     12.65 o 
  -8   0  11      213.35      198.74     43.43 o 
  -7   0  11      296.03      298.53     49.10 o 
  -6   0  11      585.38      660.66     84.26 o 
  -5   0  11      220.81      255.75     41.62 o 
  -4   0  11      150.82      175.79     36.05 o 
  -3   0  11      129.69      131.10     25.64 o 
  -2   0  11      175.89      176.80     25.16 o 
  -1   0  11        2.24       53.63     34.94 o 
   0   0  11      667.65      686.37    109.71 o 
   1   0  11      469.19      526.66     99.29 o 
   2   0  11       12.01       19.46     22.21 o 
   3   0  11      269.25      376.09     84.29 o 
   4   0  11       48.03       34.45     19.81 o 
   5   0  11        0.96       12.29     17.58 o 
   6   0  11       73.34      115.41     49.83 o 
   7   0  11       24.17       -0.49     25.41 o 
   8   0  11       15.46       37.37     52.67 o 
   9   0  11        8.14       20.89     14.79 o 
  10   0  11       27.46       69.32     46.50 o 
  11   0  11       45.17      -11.14     22.07 o 
 -19   1  11        0.15      -21.36     31.30 o 
 -18   1  11        5.86       -7.66     13.00 o 
 -17   1  11       39.04       31.19     28.44 o 
 -16   1  11       39.76        6.99     25.47 o 
 -15   1  11       93.27      106.67     58.23 o 
 -14   1  11       22.95       53.44     50.10 o 
 -13   1  11      771.55      886.99    158.17 o 
 -12   1  11      108.59      272.21     96.04 o 
 -11   1  11      131.20      199.31     74.37 o 
 -10   1  11       66.96       41.40     28.25 o 
  -9   1  11      282.03      249.43     70.30 o 
  -8   1  11       40.46       47.41     25.84 o 
  -7   1  11       56.00       41.52     23.66 o 
  -6   1  11       28.07       61.58     27.67 o 
  -5   1  11       48.26       47.19     17.58 o 
  -4   1  11      225.80      236.71     30.56 o 
  -3   1  11       23.28       33.92     14.03 o 
  -2   1  11      214.95      211.49     24.47 o 
  -1   1  11      109.84      110.93     39.21 o 
   0   1  11      226.87      214.58     60.68 o 
   1   1  11      165.63      245.62     64.34 o 
   2   1  11        8.06       41.05     27.44 o 
   3   1  11       74.37      101.66     39.61 o 
   4   1  11       21.25       22.10     21.35 o 
   5   1  11       13.64       28.86     32.23 o 
   6   1  11       40.11       27.16     30.52 o 
   7   1  11       37.39       55.92     37.86 o 
   8   1  11       91.66      130.00     55.15 o 
   9   1  11       59.61       61.45     48.85 o 
  10   1  11       35.68       20.58     24.80 o 
 -18   2  11        7.38      154.20     92.45 o 
 -17   2  11       29.95       87.77     57.11 o 
 -16   2  11       22.24       80.45     63.24 o 
 -15   2  11       97.32      134.14     80.83 o 
 -14   2  11       60.27       55.07     48.43 o 
 -13   2  11       46.84       77.24     62.71 o 
 -12   2  11       34.00       36.17     37.05 o 
 -11   2  11       37.17      117.51     56.76 o 
 -10   2  11        9.66       25.44     25.74 o 
  -9   2  11       71.11       95.87     49.79 o 
  -8   2  11       50.99       92.30     49.50 o 
  -7   2  11      160.13      116.20     48.39 o 
  -6   2  11       39.22       33.87     23.00 o 
  -5   2  11       59.14       59.50     32.40 o 
  -4   2  11      132.93      175.15     50.47 o 
  -3   2  11      133.56      134.70     44.36 o 
  -2   2  11       45.84       61.79     19.32 o 
  -1   2  11        6.42       71.26     35.54 o 
   0   2  11       66.22       52.72     28.33 o 
   1   2  11      320.61      359.36     68.78 o 
   2   2  11       11.26      -14.92     18.36 o 
   3   2  11      245.64      232.52     55.80 o 
   4   2  11      223.72      189.55     51.55 o 
   5   2  11       28.75       10.00     21.21 o 
 -16   3  11        3.84       31.51     63.58 o 
 -15   3  11       13.89       17.00     41.69 o 
 -14   3  11       25.26       27.79     30.27 o 
 -13   3  11        2.69      -25.48     31.29 o 
 -12   3  11       11.47      119.09     74.20 o 
 -11   3  11       90.10       95.85     47.46 o 
 -10   3  11       77.52      104.08     59.34 o 
  -9   3  11        3.00      -22.70     35.44 o 
 -12   4  11        2.41        2.05     11.03 o 
 -11   4  11        0.64      110.42     74.28 o 
 -10   4  11       16.45       14.78     38.64 o 
 -11  -4  12        0.18       -9.05     25.87 o 
 -10  -4  12        5.00       18.80     41.18 o 
  -9  -4  12       10.29      -29.47     29.93 o 
  -8  -4  12       27.65       -5.86     15.14 o 
  -7  -4  12        4.32       28.19     38.58 o 
  -6  -4  12       15.11       78.13     61.81 o 
  -5  -4  12        5.00        4.05     19.85 o 
  -4  -4  12        0.12        8.86     30.53 o 
  -3  -4  12       70.01       33.00     23.60 o 
  -2  -4  12        9.84        7.93     31.05 o 
  -1  -4  12       35.57       26.14     33.19 o 
   0  -4  12       48.22       52.91     38.20 o 
   1  -4  12       22.53        9.84     24.81 o 
   2  -4  12        2.70      120.27     70.27 o 
 -14  -3  12        7.91       -4.10     12.81 o 
 -13  -3  12        3.91       14.22     26.01 o 
 -12  -3  12       17.04      244.24     90.87 o 
 -11  -3  12        9.45       31.20     64.42 o 
 -10  -3  12        8.48      -31.74     31.74 o 
  -9  -3  12       27.00      121.83     57.83 o 
  -8  -3  12       27.36       55.68     47.53 o 
  -7  -3  12      111.87      165.83     65.31 o 
  -6  -3  12        4.54       20.99     17.41 o 
  -5  -3  12        0.97       -4.51     14.85 o 
  -4  -3  12       37.99       28.02     16.98 o 
  -3  -3  12       44.59       42.71     65.32 o 
  -2  -3  12       22.22       38.58     32.74 o 
  -1  -3  12       77.17      127.03     58.45 o 
   0  -3  12       28.62       11.20     16.54 o 
   1  -3  12       18.79        2.30     11.40 o 
   2  -3  12       37.25       16.41     24.96 o 
   3  -3  12       24.50       68.61     64.62 o 
   4  -3  12        7.12       52.93     38.25 o 
   5  -3  12        3.76       17.17     13.67 o 
   6  -3  12       13.44        0.31     10.27 o 
 -13  -2  12       36.02       45.96     37.64 o 
 -12  -2  12       79.04      119.38     67.77 o 
 -11  -2  12       69.09      100.41     55.61 o 
 -10  -2  12      112.50      144.07     64.44 o 
  -9  -2  12        0.17       66.86     49.42 o 
  -8  -2  12       15.27       -3.00     27.51 o 
  -7  -2  12       62.63       84.70     51.96 o 
  -6  -2  12       34.26      124.10     52.35 o 
  -5  -2  12      194.57      140.98     58.91 o 
  -4  -2  12       23.61       52.76     39.77 o 
  -3  -2  12       44.25       44.73     33.91 o 
  -2  -2  12       39.68       35.28     35.54 o 
  -1  -2  12      292.85      220.34     72.46 o 
   0  -2  12      233.36      280.81     84.62 o 
   1  -2  12      134.73      156.19     63.21 o 
   2  -2  12       88.38      126.64     56.31 o 
   3  -2  12        3.00        8.67     30.15 o 
   4  -2  12        7.73       22.83     30.88 o 
   5  -2  12        5.82       43.00     42.31 o 
   6  -2  12        2.97      -28.83     42.99 o 
   7  -2  12       13.01      339.10    106.07 o 
   8  -2  12       29.81       49.86     45.17 o 
 -19  -1  12       23.44      201.68     89.96 o 
 -18  -1  12       14.80       57.70     44.20 o 
 -17  -1  12       23.54      -51.14     51.14 o 
 -16  -1  12       75.41        6.06     37.31 o 
 -15  -1  12      117.41      180.72     76.36 o 
 -14  -1  12      179.97      123.71     63.94 o 
 -13  -1  12        7.12       50.93     39.64 o 
 -12  -1  12      227.79      184.01     66.98 o 
 -11  -1  12      348.67      444.93     71.46 o 
 -10  -1  12      172.63      145.65     44.25 o 
  -9  -1  12       84.84      151.99     39.49 o 
  -8  -1  12       14.34        9.21     25.66 o 
  -7  -1  12       17.43       12.92     21.08 o 
  -6  -1  12       27.97        4.14     14.57 o 
  -5  -1  12      166.36      173.87     63.76 o 
  -4  -1  12      118.80      105.26     49.13 o 
  -3  -1  12       71.81       52.89     34.94 o 
  -2  -1  12       33.23       64.71     36.94 o 
  -1  -1  12      306.12      181.06     59.54 o 
   0  -1  12       39.85       41.85     36.62 o 
   1  -1  12      736.15      728.10    132.22 o 
   2  -1  12      261.21      252.39     77.76 o 
   3  -1  12        3.00       -5.93     19.25 o 
   4  -1  12        4.90      -13.71     28.56 o 
   5  -1  12       48.24       83.79     49.82 o 
   6  -1  12       96.44      165.73     69.24 o 
   7  -1  12       26.99      102.54     59.89 o 
   8  -1  12       29.00       99.09     56.89 o 
   9  -1  12        0.38        8.49     36.72 o 
 -19   0  12        8.06       19.76     41.26 o 
 -18   0  12       75.40      106.12     62.05 o 
 -17   0  12       59.19       90.26     65.32 o 
 -16   0  12       18.57       -9.62     17.52 o 
 -15   0  12        4.31       31.87     39.84 o 
 -14   0  12      121.28      176.48     64.20 o 
 -13   0  12      181.67      223.43     77.17 o 
 -12   0  12        1.32      -12.35     29.37 o 
 -11   0  12      385.49      469.93     74.61 o 
 -10   0  12        2.61       31.41     23.54 o 
  -9   0  12       10.01       19.19     19.59 o 
  -8   0  12       99.27      109.50     38.71 o 
  -7   0  12        7.81       95.71     32.84 o 
  -6   0  12       82.04       83.45     27.04 o 
  -5   0  12       58.46       77.82     24.64 o 
  -4   0  12       16.88       10.13     10.63 o 
  -3   0  12       22.47       16.94      7.34 o 
  -2   0  12      485.17      491.98     66.07 o 
  -1   0  12       75.98       79.09     42.38 o 
   0   0  12      533.67      614.35    109.26 o 
   1   0  12      284.02      221.95     66.95 o 
   2   0  12       11.44       -9.37      9.37 o 
   3   0  12        0.65       -5.03     26.41 o 
   4   0  12        8.79       -8.58     17.06 o 
   5   0  12      292.62      333.17     89.20 o 
   6   0  12        6.35       15.42      9.95 o 
   7   0  12      131.35      167.51     66.68 o 
   8   0  12       77.26       85.71     52.79 o 
   9   0  12        0.07      -20.72     25.18 o 
  10   0  12       25.65       59.27     48.45 o 
 -19   1  12       23.60      -21.69     37.75 o 
 -18   1  12       14.64       59.28     40.80 o 
 -17   1  12       24.19      -13.62     33.82 o 
 -16   1  12       75.70       97.42     61.59 o 
 -15   1  12      116.37      134.03     64.07 o 
 -14   1  12      177.68      159.84     73.44 o 
 -13   1  12        7.20       43.90     40.76 o 
 -12   1  12      231.59      194.99     77.35 o 
 -11   1  12      349.40      417.43    100.45 o 
 -10   1  12      175.07      195.00     67.59 o 
  -9   1  12       81.77       52.69     16.75 o 
  -8   1  12       14.73       36.79     19.43 o 
  -7   1  12       16.22       48.53     26.69 o 
  -6   1  12       26.67       24.47     18.55 o 
  -5   1  12      167.11      194.15     43.38 o 
  -4   1  12      113.27       90.79     26.26 o 
  -3   1  12       73.68       64.85     16.39 o 
  -2   1  12       33.43       48.05     13.48 o 
  -1   1  12      310.43      279.92     39.62 o 
   0   1  12       39.76       41.39     14.67 o 
   1   1  12      740.22      734.56    109.63 o 
   2   1  12      268.35      214.18     66.97 o 
   3   1  12        3.15       13.73     20.35 o 
   4   1  12        4.35       -0.93     12.21 o 
   5   1  12       46.62       22.13     21.52 o 
   6   1  12       98.96       90.29     45.71 o 
   7   1  12       27.69       31.35     27.41 o 
   8   1  12       29.02       12.04     17.83 o 
   9   1  12        0.26       57.54     39.62 o 
 -17   2  12       13.87       15.65     38.05 o 
 -16   2  12        0.80      -32.12     47.64 o 
 -15   2  12       11.92       20.65     33.44 o 
 -14   2  12        4.83       18.15     38.55 o 
 -13   2  12       35.86      132.20     66.48 o 
 -12   2  12       79.40       46.94     37.84 o 
 -11   2  12       68.93       54.59     42.36 o 
 -10   2  12      114.10      132.39     59.23 o 
  -9   2  12        0.16       -8.44     13.19 o 
  -8   2  12       16.20       14.21     10.37 o 
  -7   2  12       63.52       80.63     40.06 o 
  -6   2  12       34.62       27.49     26.85 o 
  -5   2  12      196.32      253.19     46.62 o 
  -4   2  12       23.79       28.35     31.10 o 
  -3   2  12       44.48       33.68     22.23 o 
  -2   2  12       41.73       29.49     24.80 o 
  -1   2  12      292.56      269.19     66.01 o 
   0   2  12      235.78      226.63     61.67 o 
   1   2  12      132.59      108.40     41.75 o 
   2   2  12       90.37       75.25     35.29 o 
   3   2  12        3.60       15.84     25.95 o 
   4   2  12        7.40       -7.16     16.99 o 
 -15   3  12       42.50      216.03     93.92 o 
 -14   3  12        8.12      -20.81     31.56 o 
 -13   3  12        3.85      -10.05     21.83 o 
 -12   3  12       16.79      -38.25     38.25 o 
 -11   3  12        9.33       -2.79     32.21 o 
 -10   3  12        8.25      -11.24     19.67 o 
  -9   3  12       26.50       22.66     11.59 o 
  -8   3  12       27.58       36.52     28.06 o 
 -11   4  12        0.16      -36.50     38.94 o 
 -10   4  12        5.05       38.26     51.82 o 
 -10  -4  13       21.29       89.40     56.67 o 
  -9  -4  13       30.55       39.60     35.81 o 
  -8  -4  13       25.28        1.29     32.58 o 
  -7  -4  13       13.09      183.66     78.59 o 
  -6  -4  13       11.14       43.03     34.94 o 
  -5  -4  13       16.36       36.93     35.41 o 
  -4  -4  13       19.32        0.33      8.92 o 
  -3  -4  13       72.08       41.21     43.06 o 
  -2  -4  13       10.70       -3.89     27.56 o 
  -1  -4  13       76.32       19.33     26.00 o 
   0  -4  13        6.46      -10.65     34.81 o 
 -14  -3  13        1.58        6.72     33.33 o 
 -13  -3  13       14.88      -30.45     38.94 o 
 -12  -3  13       13.44       78.41     64.43 o 
 -11  -3  13       58.60       59.65     46.95 o 
 -10  -3  13       15.22       21.74     25.47 o 
  -9  -3  13        4.69       17.89     33.90 o 
  -8  -3  13       15.99       46.63     36.47 o 
  -7  -3  13       70.92      117.99     57.25 o 
  -6  -3  13       21.01       47.13     45.93 o 
  -5  -3  13       40.42      127.12     61.01 o 
  -4  -3  13       19.03        2.67     11.79 o 
  -3  -3  13        1.26        4.21     10.93 o 
  -2  -3  13        6.70       41.13     34.35 o 
  -1  -3  13       23.28       10.43     29.23 o 
   0  -3  13        8.89       15.17     25.83 o 
   1  -3  13        3.04       -5.48     20.93 o 
   2  -3  13       14.71       26.33     22.28 o 
   3  -3  13        0.69      -58.15     58.15 o 
   4  -3  13       12.55      188.86     81.15 o 
   5  -3  13       24.87       86.24     53.26 o 
 -13  -2  13       51.77      170.91     72.27 o 
 -12  -2  13       30.12       20.90     27.96 o 
 -11  -2  13       97.66       66.05     58.90 o 
 -10  -2  13       21.27       -1.34      9.50 o 
  -9  -2  13      114.46      195.06     78.52 o 
  -8  -2  13        8.37       50.77     43.68 o 
  -7  -2  13       85.82      161.77     63.88 o 
  -6  -2  13      107.54       95.30     46.07 o 
  -5  -2  13       45.69       41.91     30.52 o 
  -4  -2  13       25.49       -3.04     27.33 o 
  -3  -2  13      320.41      342.35     88.63 o 
  -2  -2  13      163.66      189.19     69.51 o 
  -1  -2  13      360.50      410.81    102.56 o 
   0  -2  13      171.02       88.37     47.04 o 
   1  -2  13      127.41      205.35     83.10 o 
   2  -2  13       17.68       71.41     49.57 o 
   3  -2  13       79.48       34.47     24.51 o 
   4  -2  13        9.70       -0.09     19.78 o 
   5  -2  13       25.01       41.58     37.21 o 
   6  -2  13       47.21       65.33     61.84 o 
   7  -2  13       30.59      200.25     82.71 o 
 -18  -1  13       10.66        7.26     18.23 o 
 -17  -1  13       11.95       39.40     26.69 o 
 -16  -1  13       12.83        7.11     17.41 o 
 -15  -1  13       11.64      -11.03     21.69 o 
 -14  -1  13       70.73       71.33     47.39 o 
 -13  -1  13       71.03      104.56     72.92 o 
 -12  -1  13        6.83        6.99     19.26 o 
 -11  -1  13       78.24       65.82     25.59 o 
 -10  -1  13       79.78       74.39     28.96 o 
  -9  -1  13       26.68       39.87     38.92 o 
  -8  -1  13        1.27       47.46     34.24 o 
  -7  -1  13       20.62       38.59     29.54 o 
  -6  -1  13      135.28      102.21     49.37 o 
  -5  -1  13       36.25       67.79     43.62 o 
  -4  -1  13      121.99      134.16     55.87 o 
  -3  -1  13       58.25       52.64     31.43 o 
  -2  -1  13        4.51      -14.84     19.98 o 
  -1  -1  13     1000.05     1024.20    155.53 o 
   0  -1  13      292.37      235.93     82.81 o 
   1  -1  13        4.71       -4.86     27.57 o 
   2  -1  13       85.04       87.69     43.22 o 
   3  -1  13      157.50       97.51     45.95 o 
   4  -1  13       32.82       79.26     42.03 o 
   5  -1  13        7.25       -8.80     18.11 o 
   6  -1  13       47.94       48.95     39.25 o 
   7  -1  13        6.41       12.96     23.71 o 
   8  -1  13        9.82      -23.78     44.40 o 
 -19   0  13       35.49       61.06     49.76 o 
 -18   0  13       51.46      137.54     72.19 o 
 -17   0  13       21.50      -46.70     46.70 o 
 -16   0  13       31.78       41.29     41.44 o 
 -15   0  13        0.15       70.11     59.33 o 
 -14   0  13      261.29      365.69    103.23 o 
 -13   0  13      154.92      111.55     54.52 o 
 -12   0  13      382.25      410.57    100.21 o 
 -11   0  13      414.01      540.83     82.40 o 
 -10   0  13       71.22       76.72     27.20 o 
  -9   0  13        1.30       38.69     21.72 o 
  -8   0  13       15.59       31.59     26.20 o 
  -7   0  13      541.38      570.63     71.42 o 
  -6   0  13      562.42      557.36     67.17 o 
  -5   0  13        1.96       12.22     13.78 o 
  -4   0  13        5.00       -0.12     10.81 o 
  -3   0  13       54.77       59.98     17.01 o 
  -2   0  13       85.61       95.22     50.92 o 
  -1   0  13      214.56      214.05     71.89 o 
   0   0  13       18.02       26.16     33.26 o 
   1   0  13       25.32       26.02     24.13 o 
   2   0  13       32.15       34.41     23.37 o 
   3   0  13       91.61       45.79     29.44 o 
   4   0  13        0.68       26.34     30.08 o 
   5   0  13       25.15       -7.82     30.92 o 
   6   0  13        3.47        7.60     22.91 o 
   7   0  13       56.89      143.83     64.42 o 
   8   0  13        3.25      202.88     77.90 o 
 -18   1  13       10.87       54.75     53.71 o 
 -17   1  13       11.59       -3.41     18.32 o 
 -16   1  13       12.80      -15.02     23.77 o 
 -15   1  13       11.32       -0.72     19.65 o 
 -14   1  13       70.64      160.73     70.90 o 
 -13   1  13       70.38      112.57     61.19 o 
 -12   1  13        6.92       58.12     55.01 o 
 -11   1  13       77.46       83.23     42.73 o 
 -10   1  13       77.80      108.90     49.22 o 
  -9   1  13       25.20       23.83     23.05 o 
  -8   1  13        1.24       -5.12     12.53 o 
  -7   1  13       18.96       32.17     23.92 o 
  -6   1  13      138.49      147.49     71.98 o 
  -5   1  13       35.95       64.82     19.20 o 
  -4   1  13      118.49      139.94     46.92 o 
  -3   1  13       59.50       46.02     19.97 o 
  -2   1  13        4.71       -8.84     10.29 o 
  -1   1  13      985.84     1076.52     78.39 o 
   0   1  13      291.81      280.89     37.43 o 
   1   1  13        3.97       20.73     22.01 o 
   2   1  13       88.05      178.69     60.65 o 
   3   1  13      155.65      141.40     52.42 o 
   4   1  13       31.36       10.72      8.20 o 
   5   1  13        7.03       26.46     51.15 o 
   6   1  13       47.27       47.17     49.70 o 
   7   1  13        5.76      -21.74     24.15 o 
   8   1  13        9.71      -49.92     49.92 o 
 -17   2  13        4.08       39.36     49.56 o 
 -16   2  13        3.12      -14.81     17.66 o 
 -15   2  13        9.32       59.95     47.28 o 
 -14   2  13      197.24      230.70     86.57 o 
 -13   2  13       51.88      250.66     94.24 o 
 -12   2  13       30.27       37.10     40.12 o 
 -11   2  13       97.30       98.48     59.78 o 
 -10   2  13       21.94       52.01     35.38 o 
  -9   2  13      115.03      120.20     59.15 o 
  -8   2  13        7.79        8.63     13.08 o 
  -7   2  13       84.63      170.14     63.16 o 
  -6   2  13      106.07      102.46     34.45 o 
  -5   2  13       43.68       39.62     21.17 o 
  -4   2  13       25.39       24.08     30.60 o 
  -3   2  13      321.05      297.34     77.76 o 
  -2   2  13      160.43      149.32     47.82 o 
  -1   2  13      359.26      255.12     75.96 o 
   0   2  13      171.65      165.81     53.84 o 
   1   2  13      129.05      235.43     65.66 o 
   2   2  13       18.33       10.12     15.79 o 
   3   2  13       76.39       49.66     26.82 o 
 -15   3  13        9.67      129.01     73.39 o 
 -14   3  13        1.51       92.17     68.66 o 
 -13   3  13       15.13       76.23     56.16 o 
 -12   3  13       13.36       62.22     47.77 o 
 -11   3  13       58.92      120.09     70.70 o 
 -10   3  13       15.43       -3.21     33.97 o 
  -9   3  13        4.95       22.89     27.58 o 
  -8   3  13       15.97      -27.71     28.98 o 
  -7   3  13       70.09       85.45     51.14 o 
 -10   4  13       21.33       40.77     51.03 o 
  -9   4  13       30.46      -36.07     37.40 o 
  -8  -4  14        5.21      -36.50     36.50 o 
  -7  -4  14        5.92      -18.95     25.69 o 
  -6  -4  14       26.67      232.93     89.47 o 
  -5  -4  14        4.49       30.01     31.96 o 
  -4  -4  14       20.19       13.60     22.90 o 
  -3  -4  14        9.86       59.87     44.25 o 
 -14  -3  14        7.13       -3.16     13.85 o 
 -13  -3  14       12.37       79.65     64.67 o 
 -12  -3  14       12.00       51.84     40.84 o 
 -11  -3  14       24.06       47.70     42.08 o 
 -10  -3  14       23.79       60.07     42.00 o 
  -9  -3  14        8.49       65.36     62.07 o 
  -8  -3  14       58.25       70.44     45.80 o 
  -7  -3  14       15.69       23.64     32.99 o 
  -6  -3  14        1.51       88.72     65.93 o 
  -5  -3  14       12.41       45.63     36.52 o 
  -4  -3  14        7.97      -37.60     37.60 o 
  -3  -3  14       31.36       28.15     30.23 o 
  -2  -3  14       27.55       71.74     52.51 o 
  -1  -3  14       20.59      107.97     57.16 o 
   0  -3  14        0.97       -9.23     11.45 o 
   1  -3  14        1.57      -17.90     17.90 o 
   2  -3  14        0.43      -47.50     47.50 o 
   3  -3  14        8.29       44.67     56.21 o 
 -14  -2  14       71.89      113.58     61.40 o 
 -13  -2  14        1.69      -45.93     52.10 o 
 -12  -2  14        4.65       89.92     52.45 o 
 -11  -2  14       33.60       26.54     31.77 o 
 -10  -2  14       65.71       70.30     44.66 o 
  -9  -2  14       38.78       69.17     48.06 o 
  -8  -2  14       18.81       34.34     39.51 o 
  -7  -2  14       67.62       68.53     44.50 o 
  -6  -2  14       11.36       -2.53     42.40 o 
  -5  -2  14        9.73        1.56     30.37 o 
  -4  -2  14        8.29       -5.54     14.76 o 
  -3  -2  14       32.68       63.11     41.07 o 
  -2  -2  14       16.16       67.22     47.61 o 
  -1  -2  14       41.14       45.56     36.55 o 
   0  -2  14      154.47      236.23     82.54 o 
   1  -2  14       53.76       93.78     44.41 o 
   2  -2  14       14.93       23.76     27.54 o 
   3  -2  14       49.98       22.53     30.22 o 
   4  -2  14       33.36        0.94     13.60 o 
   5  -2  14       15.48       97.89     52.37 o 
   6  -2  14        0.00      110.13     64.91 o 
 -18  -1  14        4.06      -17.83     28.81 o 
 -17  -1  14        1.75       95.55     58.29 o 
 -16  -1  14       37.33       37.86     46.80 o 
 -15  -1  14      101.81      159.90     66.87 o 
 -14  -1  14       31.36      171.14     62.20 o 
 -13  -1  14       36.96       22.90     69.06 o 
 -12  -1  14        0.40        7.13     17.37 o 
 -11  -1  14       81.66      124.94     47.99 o 
 -10  -1  14        6.64        9.03     22.46 o 
  -9  -1  14       39.24       27.76     31.68 o 
  -8  -1  14       18.43       -1.48     10.70 o 
  -7  -1  14      143.85      182.56     71.96 o 
  -6  -1  14       14.21       23.39     39.45 o 
  -5  -1  14      130.26       90.05     47.21 o 
  -4  -1  14      276.75      337.19     97.06 o 
  -3  -1  14        1.42      -26.10     26.10 o 
  -2  -1  14       14.75       22.86     22.19 o 
  -1  -1  14       20.80       54.48     38.06 o 
   0  -1  14      159.95      219.89     78.58 o 
   1  -1  14      100.37      168.41     65.74 o 
   2  -1  14       70.17       72.09     51.72 o 
   3  -1  14       79.69      161.87     74.08 o 
   4  -1  14       54.50       43.47     49.01 o 
   5  -1  14       28.99       29.06     30.55 o 
   6  -1  14       27.39       -4.30     33.34 o 
   7  -1  14       34.83       93.80     57.18 o 
 -18   0  14        0.21       14.66     33.60 o 
 -17   0  14      170.89      256.47     95.58 o 
 -16   0  14       39.95       59.33     44.03 o 
 -15   0  14       80.99      114.55     54.67 o 
 -14   0  14       51.88       75.50     41.01 o 
 -13   0  14      131.79       94.05     51.82 o 
 -12   0  14      294.20      348.39     69.28 o 
 -11   0  14      150.42      163.89     42.99 o 
 -10   0  14      127.94       94.47     51.19 o 
  -9   0  14        4.20        4.44     17.33 o 
  -8   0  14        7.49        3.93     12.00 o 
  -7   0  14       55.64       75.98     40.02 o 
  -6   0  14      258.46      260.72     93.16 o 
  -5   0  14        0.07       -6.45     15.17 o 
  -4   0  14        5.02       10.49     19.98 o 
  -3   0  14     2198.87     2274.27    225.42 o 
  -2   0  14       24.58       66.80     44.71 o 
  -1   0  14      131.28      142.55     53.75 o 
   0   0  14        0.02        2.19     13.27 o 
   1   0  14       55.13       36.45     30.86 o 
   2   0  14       11.86       -3.35     12.66 o 
   3   0  14        5.85       26.43     36.26 o 
   4   0  14        0.01      129.73     60.61 o 
   5   0  14        0.76       -0.08     25.97 o 
   6   0  14       19.59       -6.91     16.51 o 
   7   0  14        3.56       19.53     26.07 o 
 -18   1  14        3.97      -46.95     46.95 o 
 -17   1  14        1.78       74.20     65.72 o 
 -16   1  14       37.34      101.50     52.71 o 
 -15   1  14      101.44       55.32     38.38 o 
 -14   1  14       31.86       11.33     22.11 o 
 -13   1  14       36.59       52.24     48.89 o 
 -12   1  14        0.51      -10.67     26.21 o 
 -11   1  14       82.17       52.81     40.06 o 
 -10   1  14        6.04        5.30     15.07 o 
  -9   1  14       40.77       21.55     24.70 o 
  -8   1  14       18.37        1.75     17.41 o 
  -7   1  14      144.85      112.36     55.69 o 
  -6   1  14       14.83       20.50     15.31 o 
  -5   1  14      132.80      109.98     31.57 o 
  -4   1  14      283.86      311.49     49.18 o 
  -3   1  14        1.48       60.48     30.98 o 
  -2   1  14       15.87       14.72      8.63 o 
  -1   1  14       19.19       53.51     42.87 o 
   0   1  14      158.74      117.69     49.09 o 
   1   1  14      103.72      114.18     51.07 o 
   2   1  14       68.49      125.04     52.45 o 
   3   1  14       79.53      132.55     53.03 o 
   4   1  14       53.81       59.38     36.01 o 
   5   1  14       29.38      119.78     50.19 o 
   6   1  14       27.53       61.00     35.70 o 
   7   1  14       35.04       26.02     27.12 o 
 -17   2  14        2.08       61.44     50.84 o 
 -16   2  14       14.53       45.15     49.90 o 
 -15   2  14       16.13       -8.16     24.52 o 
 -14   2  14       72.61       87.69     50.05 o 
 -13   2  14        1.69       -2.09     14.96 o 
 -12   2  14        4.70       71.47     57.07 o 
 -11   2  14       33.01      123.85     68.59 o 
 -10   2  14       66.02      181.33     76.06 o 
  -9   2  14       39.08        5.92     19.50 o 
  -8   2  14       17.79       15.37     21.35 o 
  -7   2  14       67.86       39.03     24.03 o 
  -6   2  14       12.05       21.86     19.80 o 
  -5   2  14       10.52       -1.00     13.00 o 
  -4   2  14        8.21        8.87     13.89 o 
  -3   2  14       31.06        7.74     23.78 o 
  -2   2  14       15.99        5.49     12.11 o 
  -1   2  14       39.77       45.17     24.87 o 
   0   2  14      155.81      195.02     62.58 o 
   1   2  14       53.28       35.63     27.89 o 
   2   2  14       14.00       30.83     31.65 o 
 -14   3  14        7.07      124.10     70.24 o 
 -13   3  14       12.35       14.29     21.98 o 
 -12   3  14       11.84        5.51     17.55 o 
 -11   3  14       23.95       27.04     38.05 o 
 -10   3  14       24.32        0.72     11.22 o 
  -9   3  14        8.47        8.78     19.10 o 
  -8   3  14       58.32       11.80     20.24 o 
  -7   3  14       14.97       60.17     38.46 o 
 -13  -3  15        0.43      -24.69     41.25 o 
 -12  -3  15       17.64      195.93     85.49 o 
 -11  -3  15        0.52       48.17     40.53 o 
 -10  -3  15        8.28       26.80     30.65 o 
  -9  -3  15       11.26      -49.40     49.40 o 
  -8  -3  15       20.52       42.18     42.33 o 
  -7  -3  15       30.16       74.84     54.50 o 
  -6  -3  15       18.70       93.03     63.28 o 
  -5  -3  15       16.65      -19.24     25.44 o 
  -4  -3  15        6.17        0.35     27.23 o 
  -3  -3  15       10.97      235.13     82.06 o 
  -2  -3  15       15.66      -14.58     21.71 o 
  -1  -3  15        4.02        7.45     26.44 o 
   0  -3  15        2.21      127.06     67.69 o 
   1  -3  15        3.18       30.43     69.72 o 
 -14  -2  15        4.88       46.39     54.21 o 
 -13  -2  15       25.33       23.95     26.56 o 
 -12  -2  15        9.64       48.72     39.74 o 
 -11  -2  15       46.45       32.26     44.67 o 
 -10  -2  15       39.30       52.23     39.81 o 
  -9  -2  15       15.32      -19.01     25.34 o 
  -8  -2  15       29.14       -0.94     10.10 o 
  -7  -2  15       26.49        7.75     24.55 o 
  -6  -2  15       80.28      173.81     72.62 o 
  -5  -2  15       47.34      -12.02     14.65 o 
  -4  -2  15      105.08      130.19     65.54 o 
  -3  -2  15        8.29       11.08     26.77 o 
  -2  -2  15       12.56       76.40     44.98 o 
  -1  -2  15       10.99      -49.13     49.13 o 
   0  -2  15       14.04       -6.03     16.04 o 
   1  -2  15        5.23       19.68     38.06 o 
   2  -2  15       28.43       99.08     61.45 o 
   3  -2  15        9.57       -4.61     20.57 o 
   4  -2  15        2.88       82.23     67.26 o 
 -17  -1  15        0.70      188.61     94.51 o 
 -16  -1  15       19.59       42.46     34.16 o 
 -15  -1  15        3.33       -1.82     13.50 o 
 -14  -1  15       25.45        2.58     13.35 o 
 -13  -1  15      114.51      183.70     49.45 o 
 -12  -1  15      105.21       64.58     31.01 o 
 -11  -1  15       66.33       38.45     28.73 o 
 -10  -1  15      165.54      179.01     66.31 o 
  -9  -1  15       37.72       80.32     52.12 o 
  -8  -1  15        5.53      -29.20     35.28 o 
  -7  -1  15       12.72       88.93     57.12 o 
  -6  -1  15       97.31      103.45     71.93 o 
  -5  -1  15      213.89      293.87     90.79 o 
  -4  -1  15      420.11      411.42    106.17 o 
  -3  -1  15       28.98       62.73     50.05 o 
  -2  -1  15      182.46      183.66     71.39 o 
  -1  -1  15      225.47      274.94     84.32 o 
   0  -1  15      118.53      196.85     73.53 o 
   1  -1  15       56.50       37.96     31.57 o 
   2  -1  15        0.83        1.75     11.52 o 
   3  -1  15       32.53       60.62     51.31 o 
   4  -1  15       33.29      101.56     56.02 o 
   5  -1  15       31.87       14.83     23.67 o 
   6  -1  15       36.73       77.36     51.91 o 
 -18   0  15        0.03       13.46     24.88 o 
 -17   0  15       14.13      114.14     71.95 o 
 -16   0  15        0.07        1.55     25.66 o 
 -15   0  15        2.28      -22.56     31.34 o 
 -14   0  15        3.73       15.61     37.38 o 
 -13   0  15       93.08      152.11     61.86 o 
 -12   0  15       36.18       20.48     16.75 o 
 -11   0  15       82.86       85.10     74.34 o 
 -10   0  15        4.58       19.63     21.85 o 
  -9   0  15      116.04      164.07     45.80 o 
  -8   0  15        0.03       15.21     14.37 o 
  -7   0  15        2.24       29.84     50.78 o 
  -6   0  15       19.98       10.37     33.63 o 
  -5   0  15       30.98       41.82     31.17 o 
  -4   0  15      300.92      253.96     84.93 o 
  -3   0  15      475.11      607.49    121.77 o 
  -2   0  15      196.26      215.06     77.96 o 
  -1   0  15       60.12       71.66     43.78 o 
   0   0  15       29.26       65.67     41.23 o 
   1   0  15       49.39       38.35     28.28 o 
   2   0  15       25.60       96.91     54.19 o 
   3   0  15       11.55       41.24     41.78 o 
   4   0  15       24.95       -0.64     21.55 o 
   5   0  15       21.00      134.40     62.57 o 
   6   0  15       49.13      114.83     59.81 o 
 -17   1  15        0.70       30.64     31.88 o 
 -16   1  15       19.76      -24.75     24.75 o 
 -15   1  15        3.57       22.55     29.51 o 
 -14   1  15       25.67        4.62     14.80 o 
 -13   1  15      116.05       97.22     44.11 o 
 -12   1  15      104.46      145.21     67.77 o 
 -11   1  15       66.41       67.50     45.56 o 
 -10   1  15      168.47      178.18     51.74 o 
  -9   1  15       36.95       71.24     35.15 o 
  -8   1  15        5.40       15.19     16.90 o 
  -7   1  15       12.57        5.02     31.04 o 
  -6   1  15       96.25       70.26     99.99 o 
  -5   1  15      210.58      218.71     45.18 o 
  -4   1  15      420.73      470.86     61.73 o 
  -3   1  15       28.71       68.78     40.25 o 
  -2   1  15      186.30      224.05     77.46 o 
  -1   1  15      227.24      232.61     71.58 o 
   0   1  15      120.13      173.43     60.45 o 
   1   1  15       54.84       55.52     35.52 o 
   2   1  15        0.84        3.26      9.72 o 
   3   1  15       32.67      106.25     50.50 o 
   4   1  15       33.46      120.54     54.01 o 
   5   1  15       32.18       75.87     44.84 o 
   6   1  15       36.75       29.12     32.54 o 
 -16   2  15       15.37      -33.99     37.24 o 
 -15   2  15        5.09      -25.24     31.89 o 
 -14   2  15        4.66      -21.56     21.56 o 
 -13   2  15       24.95       26.86     30.24 o 
 -12   2  15        9.77       41.64     36.25 o 
 -11   2  15       45.70       79.60     43.10 o 
 -10   2  15       39.61       15.68     25.04 o 
  -9   2  15       15.61       26.54     30.53 o 
  -8   2  15       28.99       44.43     38.75 o 
  -7   2  15       26.48       17.10     22.31 o 
  -6   2  15       80.44       94.21     32.70 o 
  -5   2  15       47.20       68.56     26.09 o 
  -4   2  15      105.43      101.15     30.91 o 
  -3   2  15        9.13      -18.52     18.52 o 
  -2   2  15       12.31        2.90      9.83 o 
  -1   2  15       10.28       81.65     39.67 o 
   0   2  15       14.80       39.22     27.24 o 
   1   2  15        5.35        1.33     18.89 o 
 -13   3  15        0.43      103.99     62.81 o 
 -12   3  15       17.61       70.47     53.95 o 
 -11   3  15        0.52        7.19     36.33 o 
 -10   3  15        8.30       42.98     38.25 o 
  -9   3  15       11.47      -17.66     25.87 o 
  -8   3  15       20.56      -33.58     33.58 o 
  -7   3  15       30.58       22.91     28.75 o 
  -6   3  15       18.82       47.04     35.31 o 
 -12  -3  16       21.94       23.05     37.97 o 
 -11  -3  16        7.70      -21.12     27.92 o 
 -10  -3  16        7.55       36.00     35.86 o 
  -9  -3  16        2.49       12.99     58.61 o 
  -8  -3  16       14.82       57.22     55.18 o 
  -7  -3  16        8.39       75.21     67.29 o 
  -6  -3  16       32.72       85.16     58.25 o 
  -5  -3  16       11.50       34.20     35.70 o 
  -4  -3  16       27.47       63.10     52.33 o 
  -3  -3  16        2.12       51.13     42.54 o 
  -2  -3  16        5.56      -38.37     38.37 o 
  -1  -3  16       11.76      -33.96     48.77 o 
 -15  -2  16       17.05      115.93     65.46 o 
 -14  -2  16        0.32        8.10     28.97 o 
 -13  -2  16       15.87       22.22     45.37 o 
 -12  -2  16        3.65       27.93     29.26 o 
 -11  -2  16        0.01       19.04     48.58 o 
 -10  -2  16      117.36       87.46     49.74 o 
  -9  -2  16        5.84       34.73     37.95 o 
  -8  -2  16       19.17      129.90     64.62 o 
  -7  -2  16       16.13       -6.57     12.70 o 
  -6  -2  16       37.74       19.05     32.57 o 
  -5  -2  16       45.27       48.21     39.80 o 
  -4  -2  16       23.50       78.19     55.33 o 
  -3  -2  16       25.79      162.46     70.59 o 
  -2  -2  16       12.08       16.38     34.62 o 
  -1  -2  16       10.25      117.96     61.13 o 
   0  -2  16       56.12       45.54     39.28 o 
   1  -2  16        5.15        6.75     16.51 o 
   2  -2  16        0.20      -19.49     27.57 o 
 -17  -1  16        4.78      126.20     80.89 o 
 -16  -1  16       20.46      -19.13     21.69 o 
 -15  -1  16        5.86      -36.42     47.93 o 
 -14  -1  16       13.16       65.96     69.94 o 
 -13  -1  16       53.99       31.37     51.04 o 
 -12  -1  16        9.71      -28.76     36.43 o 
 -11  -1  16        3.71       30.66     19.70 o 
 -10  -1  16      119.13      101.05     70.05 o 
  -9  -1  16      138.12       48.97     55.13 o 
  -8  -1  16       21.56       42.12     50.36 o 
  -7  -1  16      261.39      435.43    113.38 o 
  -6  -1  16       15.93       21.36     31.69 o 
  -5  -1  16      201.64      300.26     95.52 o 
  -4  -1  16      326.70      294.07     94.74 o 
  -3  -1  16       42.93      100.37     61.02 o 
  -2  -1  16       27.68      137.21     67.03 o 
  -1  -1  16      120.11      133.84     64.81 o 
   0  -1  16        5.93       15.99     30.41 o 
   1  -1  16        7.64       61.07     51.98 o 
   2  -1  16       35.39      112.47     59.06 o 
   3  -1  16       47.27       54.81     45.77 o 
   4  -1  16        0.91      -42.10     42.10 o 
 -17   0  16        6.23      125.02     72.48 o 
 -16   0  16        6.48        6.70     26.78 o 
 -15   0  16      172.99      224.41     84.77 o 
 -14   0  16       43.12       75.45     48.25 o 
 -13   0  16        1.44        9.45     38.37 o 
 -12   0  16        2.44        8.44     12.49 o 
 -11   0  16       21.78       31.12     25.86 o 
 -10   0  16      178.93      154.66     44.05 o 
  -9   0  16       25.35       21.84     30.82 o 
  -8   0  16        4.81       51.80     38.22 o 
  -7   0  16      149.64      143.28     69.14 o 
  -6   0  16       69.24       66.53     21.55 o 
  -5   0  16       53.60       27.28     32.55 o 
  -4   0  16        8.37       -7.91     19.44 o 
  -3   0  16        0.88       32.51     30.40 o 
  -2   0  16        0.02       33.18     11.68 o 
  -1   0  16       70.09       60.19     31.77 o 
   0   0  16       10.63      -17.70     30.72 o 
   1   0  16        2.54       77.56     44.25 o 
   2   0  16       13.18       -3.60     16.17 o 
   3   0  16       28.34       40.66     31.72 o 
   4   0  16       59.57      166.36     77.77 o 
   5   0  16       29.46      -44.18     44.18 o 
 -17   1  16        4.71       49.88     43.89 o 
 -16   1  16       20.54      178.61     86.27 o 
 -15   1  16        5.91       33.60     34.50 o 
 -14   1  16       13.15       31.97     44.49 o 
 -13   1  16       53.11       35.67     35.92 o 
 -12   1  16        9.42       17.08     25.95 o 
 -11   1  16        3.78       -6.78     26.13 o 
 -10   1  16      120.32      224.64     54.72 o 
  -9   1  16      137.12      114.15     64.48 o 
  -8   1  16       21.83       43.47     25.29 o 
  -7   1  16      261.35      252.15     57.69 o 
  -6   1  16       15.82       52.35     26.63 o 
  -5   1  16      198.33      136.45     69.61 o 
  -4   1  16      323.62      366.59     96.37 o 
  -3   1  16       43.62       -3.80     26.35 o 
  -2   1  16       25.87       47.29     39.24 o 
  -1   1  16      120.43      101.14     48.46 o 
   0   1  16        5.52        9.38     19.44 o 
   1   1  16        7.38       44.71     36.40 o 
   2   1  16       35.56       33.74     27.14 o 
   3   1  16       48.05       71.74     41.68 o 
   4   1  16        1.03      -12.12     14.74 o 
 -15   2  16       16.95      -15.21     26.69 o 
 -14   2  16        0.38       -8.89     34.05 o 
 -13   2  16       15.72       -5.91     18.17 o 
 -12   2  16        3.49       30.18     35.25 o 
 -11   2  16        0.02        2.79     29.32 o 
 -10   2  16      117.41      170.06     63.28 o 
  -9   2  16        5.65       14.87     20.33 o 
  -8   2  16       18.68       61.65     26.55 o 
  -7   2  16       15.91       17.27     40.37 o 
  -6   2  16       38.00        6.86     27.31 o 
  -5   2  16       45.51       67.58     26.25 o 
  -4   2  16       23.27       32.19     27.13 o 
  -3   2  16       25.64      -26.46     26.46 o 
  -2   2  16       12.18       29.21     34.31 o 
  -1   2  16       10.64       56.10     41.30 o 
   0   2  16       54.60       74.33     41.01 o 
 -12   3  16       22.05        8.35     28.05 o 
 -11   3  16        7.62      -35.11     35.11 o 
 -10   3  16        7.75      -10.79     21.11 o 
  -9   3  16        2.56       47.67     39.43 o 
  -8   3  16       14.61      -18.61     33.80 o 
  -7   3  16        8.40      -20.79     32.67 o 
  -6   3  16       32.78       67.58     47.30 o 
  -5   3  16       11.86       11.67     24.71 o 
  -9  -3  17        4.42      -35.40     50.95 o 
  -8  -3  17       22.87       -9.22     28.38 o 
  -7  -3  17       11.53      -21.57     50.26 o 
  -6  -3  17       11.11       11.09     23.17 o 
  -5  -3  17       18.56       42.58     57.74 o 
 -14  -2  17       21.37      -43.91     43.91 o 
 -13  -2  17       28.56       80.70     55.04 o 
 -12  -2  17        5.56       35.05     46.52 o 
 -11  -2  17       51.10       75.28     51.61 o 
 -10  -2  17       91.52       66.06     45.19 o 
  -9  -2  17       37.09       -6.45     33.28 o 
  -8  -2  17       31.70       39.38     50.63 o 
  -7  -2  17       16.32       46.38     47.62 o 
  -6  -2  17        3.97       35.85     32.49 o 
  -5  -2  17        5.23       13.08     34.28 o 
  -4  -2  17       12.25       16.54     28.19 o 
  -3  -2  17        4.97       49.32     41.28 o 
  -2  -2  17        0.73      -22.13     28.67 o 
  -1  -2  17       32.95       42.37     37.89 o 
   0  -2  17       53.87      191.61     80.44 o 
   1  -2  17       24.08       64.76     52.14 o 
 -14  -1  17       19.80       38.53     50.27 o 
 -13  -1  17       15.89      -47.78     47.78 o 
 -12  -1  17       43.16       42.90     36.71 o 
 -11  -1  17        2.19       93.31     57.09 o 
 -10  -1  17      201.19      170.51     72.05 o 
  -9  -1  17       87.93       71.37     48.77 o 
  -8  -1  17       26.05       -1.30     25.51 o 
  -7  -1  17      238.72      309.49     97.91 o 
  -6  -1  17       15.16       -7.22     17.73 o 
  -5  -1  17        3.98      -33.43     33.43 o 
  -4  -1  17        9.37       -1.57     25.15 o 
  -3  -1  17       39.37       25.73     22.04 o 
  -2  -1  17       25.70       95.21     50.63 o 
  -1  -1  17       27.12       19.40     26.27 o 
   0  -1  17       14.30       25.98     37.04 o 
   1  -1  17        2.46      149.95     70.34 o 
   2  -1  17        4.34       27.52     30.44 o 
 -16   0  17        0.02       14.63     23.90 o 
 -15   0  17       46.94       46.47     40.71 o 
 -14   0  17        0.16        0.52     25.59 o 
 -13   0  17        4.19       25.02     21.09 o 
 -12   0  17      102.37      212.98    104.30 o 
 -11   0  17        0.10       51.86     37.34 o 
 -10   0  17        3.50       30.87     32.15 o 
  -9   0  17       58.76       27.53     17.56 o 
  -8   0  17      382.38      515.06     74.77 o 
  -7   0  17      199.67      234.41     96.38 o 
  -6   0  17      310.16      293.27     92.09 o 
  -5   0  17      116.77      219.70     86.06 o 
  -4   0  17        2.14      -18.81     27.73 o 
  -3   0  17        1.12       14.41     38.42 o 
  -2   0  17        0.13      -17.00     23.09 o 
  -1   0  17       40.07       51.70     43.55 o 
   0   0  17        8.47      -19.29     20.87 o 
   1   0  17        5.65       15.68     27.12 o 
   2   0  17      229.50      228.39     81.59 o 
   3   0  17       36.28        3.22     13.67 o 
 -16   1  17        1.88       64.52     42.41 o 
 -15   1  17       45.27      156.03     78.42 o 
 -14   1  17       19.71       56.56     43.98 o 
 -13   1  17       15.86       28.30     34.89 o 
 -12   1  17       43.75       45.69     38.53 o 
 -11   1  17        2.13      -12.67     12.67 o 
 -10   1  17      198.59      258.68     57.81 o 
  -9   1  17       88.24       89.04     42.17 o 
  -8   1  17       26.61       30.08     24.70 o 
  -7   1  17      241.91      347.05     92.65 o 
  -6   1  17       15.22        0.23     21.57 o 
  -5   1  17        3.61       38.61     41.67 o 
  -4   1  17        9.35      121.34     57.36 o 
  -3   1  17       38.46       70.90     54.39 o 
  -2   1  17       26.96        3.78     12.27 o 
  -1   1  17       26.77       64.88     41.01 o 
   0   1  17       13.87        5.52     28.62 o 
   1   1  17        2.85      -26.77     32.99 o 
   2   1  17        4.46      -23.84     34.16 o 
 -14   2  17       21.66      -24.20     30.61 o 
 -13   2  17       28.52      -41.54     41.54 o 
 -12   2  17        5.47       31.05     32.49 o 
 -11   2  17       51.93       24.20     26.01 o 
 -10   2  17       91.44      154.40     65.78 o 
  -9   2  17       36.64       73.42     46.49 o 
  -8   2  17       32.31       41.99     23.40 o 
  -7   2  17       15.95       64.26     33.55 o 
  -6   2  17        4.22       41.98     39.68 o 
  -5   2  17        5.16       -7.43     15.72 o 
  -4   2  17       12.82      -25.94     25.94 o 
  -3   2  17        5.08      -29.38     29.38 o 
  -2   2  17        0.68       52.57     42.69 o 
  -9   3  17        4.40       78.75     49.13 o 
  -8   3  17       22.67       47.73     45.01 o 
  -7   3  17       11.45       51.80     37.07 o 
 -12  -2  18       23.19       19.30     28.76 o 
 -11  -2  18       23.09      -14.21     23.08 o 
 -10  -2  18       73.26       62.95     57.57 o 
  -9  -2  18       24.39      204.75     87.72 o 
  -8  -2  18       37.76       67.75     50.52 o 
  -7  -2  18        5.16       56.57     47.82 o 
  -6  -2  18       33.83       62.74     62.57 o 
  -5  -2  18       11.39       63.76     47.86 o 
  -4  -2  18       29.40       74.96     54.18 o 
  -3  -2  18        2.55      -53.29     53.29 o 
  -2  -2  18        1.52      -37.78     37.78 o 
 -14  -1  18       42.45       19.34     33.09 o 
 -13  -1  18       54.12      -12.49     32.47 o 
 -12  -1  18       17.83       73.41     52.64 o 
 -11  -1  18       51.80       48.01     31.47 o 
 -10  -1  18        3.05       37.36     44.05 o 
  -9  -1  18       89.18      189.52     72.83 o 
  -8  -1  18        3.69       17.45     23.07 o 
  -7  -1  18       36.90       79.68     66.94 o 
  -6  -1  18        4.53        9.78     26.45 o 
  -5  -1  18        7.76      -13.72     44.73 o 
  -4  -1  18        9.81      132.86     70.04 o 
  -3  -1  18       46.66      129.10     66.25 o 
  -2  -1  18       39.10       15.22     15.93 o 
  -1  -1  18        2.30       27.02     31.24 o 
   0  -1  18       31.43      264.41     93.51 o 
 -15   0  18        0.03      153.80     73.12 o 
 -14   0  18        3.32      -23.04     31.26 o 
 -13   0  18        0.29       65.00     54.27 o 
 -12   0  18       32.84       29.96     58.53 o 
 -11   0  18       63.82      156.59     47.38 o 
 -10   0  18       39.10      142.41     70.22 o 
  -9   0  18        0.77        5.78     13.18 o 
  -8   0  18      150.41       89.78     55.15 o 
  -7   0  18        2.04        9.98     20.81 o 
  -6   0  18       42.69       95.78     60.96 o 
  -5   0  18        0.05        1.08     28.20 o 
  -4   0  18       12.73      171.50     92.14 o 
  -3   0  18       32.41       27.98     46.58 o 
  -2   0  18        0.03      -40.95     40.95 o 
  -1   0  18      145.94      245.03     85.26 o 
   0   0  18       30.25       32.68     33.14 o 
   1   0  18      189.49      201.79     82.86 o 
 -14   1  18       42.72       72.37     43.12 o 
 -13   1  18       54.20      122.80     61.15 o 
 -12   1  18       17.74       13.65     19.68 o 
 -11   1  18       51.24       83.74     36.25 o 
 -10   1  18        2.94      -10.57     41.43 o 
  -9   1  18       89.05       65.49     38.84 o 
  -8   1  18        3.77       45.94     37.78 o 
  -7   1  18       36.48       41.19     32.73 o 
  -6   1  18        4.33       25.31     19.49 o 
  -5   1  18        8.05       15.82     22.87 o 
  -4   1  18        9.60      -17.12     24.10 o 
  -3   1  18       47.92      -16.27     22.95 o 
  -2   1  18       39.55       11.54     27.32 o 
  -1   1  18        2.30      -17.22     22.94 o 
   0   1  18       30.53      -22.51     25.54 o 
 -12   2  18       23.28       36.06     40.31 o 
 -11   2  18       23.00       29.62     43.02 o 
 -10   2  18       73.56      102.79     45.66 o 
  -9   2  18       24.51      -18.84     28.04 o 
  -8   2  18       37.75       15.61     30.59 o 
  -7   2  18        5.40       19.28     24.58 o 
  -6   2  18       32.92       28.75     28.54 o 
  -5   2  18       11.35       64.96     41.19 o 
  -4   2  18       28.50        3.06     11.79 o 
  -3   2  18        2.72       -8.05     15.56 o 
  -8  -2  19       40.05       -3.87     18.09 o 
  -7  -2  19       10.50       58.07     49.54 o 
 -13  -1  19       19.86      118.12     75.81 o 
 -12  -1  19        5.65       14.62     39.89 o 
 -11  -1  19       71.32      114.82     65.50 o 
 -10  -1  19       31.61        3.93     17.22 o 
  -9  -1  19       40.75       87.11     74.68 o 
  -8  -1  19        6.99       -8.33     12.52 o 
  -7  -1  19        4.62      -11.72     22.75 o 
  -6  -1  19        0.79        2.52     27.83 o 
  -5  -1  19        4.99       34.38     36.65 o 
  -4  -1  19        5.66       26.18     33.72 o 
  -3  -1  19       13.81       26.06     36.82 o 
  -2  -1  19        4.54       72.18     51.45 o 
 -13   0  19        3.79      -23.85     50.38 o 
 -12   0  19       80.72      142.66     73.58 o 
 -11   0  19        4.37      -10.37     28.60 o 
 -10   0  19       82.88      103.28     65.05 o 
  -9   0  19        3.59       -4.80     14.75 o 
  -8   0  19       40.30        5.45     15.26 o 
  -7   0  19       43.11       13.22     31.04 o 
  -6   0  19        0.25      -20.15     22.83 o 
  -5   0  19        4.47      -38.02     38.02 o 
  -4   0  19       23.93        9.10     12.12 o 
  -3   0  19       19.17      -39.08     39.08 o 
  -2   0  19      181.27      215.17     84.93 o 
  -1   0  19       75.80      113.66     61.29 o 
 -13   1  19       20.19       14.91     22.43 o 
 -12   1  19        5.68      115.83     96.01 o 
 -11   1  19       72.07       68.87     63.92 o 
 -10   1  19       31.67       48.22     45.34 o 
  -9   1  19       41.08       -3.85     25.46 o 
  -8   1  19        6.87      -24.42     28.32 o 
  -7   1  19        4.44       48.13     39.04 o 
  -6   1  19        0.72        4.47     13.07 o 
  -5   1  19        4.75       60.22     46.09 o 
  -4   1  19        5.69       51.38     40.51 o 
  -3   1  19       14.17      172.09     73.37 o 
  -2   1  19        4.46      -32.81     33.09 o 
  -8   2  19       40.08       33.91     30.78 o 
  -7   2  19       10.21      107.10     57.05 o 
  -8  -1  20       20.48      110.13     71.29 o 
 -11   0  20        0.25       92.49     64.10 o 
 -10   0  20        5.75      118.38     67.48 o 
  -9   0  20       38.69      -46.46     46.46 o 
  -8   0  20        0.10        4.47     24.26 o 
  -7   0  20        5.55       -4.78     16.68 o 
  -6   0  20        0.30       83.96     71.49 o 
  -5   0  20        1.19        8.49     27.30 o 
  -8   1  20       19.83      -18.32     21.89 o 
                                                 
