# Supplementary material for: Acemetacin cocrystals and salts: structure solution from powder X-ray data and form selection of the piperazine salt
Source: IUCrJ. 2014 Feb 28;1(Pt 2):136–50. doi: 10.1107/S2052252514004229 (PMC4062091; doi:10.1107/S2052252514004229)
Supplement: Supplementary file 4 [file m-01-00136-ACM-CPRsup4.rtv]

#==============================================================================
# This CIF contains the laboratory powder pattern for ACM-CPR
#==============================================================================
data_ACM-CPR 

_pd_block_id      CPR

loop_
      _pd_proc_point_id
      _pd_proc_2theta_corrected
      _pd_proc_intensity_net
      _pd_calc_intensity_net
      _pd_proc_ls_weight         # x100 !
   1  3.0000   1324   1264  0.0755
   2  3.0080   1369   1260  0.0730
   3  3.0160   1372   1256  0.0729
   4  3.0240   1379   1252  0.0725
   5  3.0320   1362   1247  0.0734
   6  3.0400   1333   1243  0.0750
   7  3.0480   1347   1239  0.0742
   8  3.0560   1344   1235  0.0744
   9  3.0640   1339   1231  0.0747
  10  3.0720   1329   1227  0.0752
  11  3.0800   1283   1222  0.0779
  12  3.0880   1293   1218  0.0773
  13  3.0960   1314   1214  0.0761
  14  3.1040   1305   1210  0.0766
  15  3.1120   1312   1206  0.0762
  16  3.1200   1303   1203  0.0767
  17  3.1280   1298   1199  0.0770
  18  3.1360   1302   1195  0.0768
  19  3.1440   1257   1191  0.0796
  20  3.1520   1258   1187  0.0795
  21  3.1600   1255   1183  0.0797
  22  3.1680   1263   1179  0.0792
  23  3.1760   1291   1176  0.0775
  24  3.1840   1232   1172  0.0812
  25  3.1920   1222   1168  0.0818
  26  3.2000   1207   1165  0.0829
  27  3.2080   1243   1161  0.0805
  28  3.2160   1227   1157  0.0815
  29  3.2240   1206   1154  0.0829
  30  3.2320   1231   1150  0.0812
  31  3.2400   1225   1147  0.0816
  32  3.2480   1190   1143  0.0840
  33  3.2560   1181   1140  0.0847
  34  3.2640   1167   1136  0.0857
  35  3.2720   1177   1140  0.0850
  36  3.2800   1166   1140  0.0858
  37  3.2880   1126   1137  0.0888
  38  3.2960   1137   1134  0.0880
  39  3.3040   1158   1131  0.0864
  40  3.3120   1140   1128  0.0877
  41  3.3200   1139   1125  0.0878
  42  3.3280   1149   1122  0.0870
  43  3.3360   1154   1119  0.0867
  44  3.3440   1109   1116  0.0902
  45  3.3520   1156   1113  0.0865
  46  3.3600   1094   1110  0.0914
  47  3.3680   1085   1107  0.0922
  48  3.3760   1111   1104  0.0900
  49  3.3840   1101   1101  0.0908
  50  3.3920   1058   1099  0.0945
  51  3.4000   1085   1096  0.0922
  52  3.4080   1097   1093  0.0912
  53  3.4160   1073   1091  0.0932
  54  3.4240   1046   1088  0.0956
  55  3.4320   1068   1085  0.0936
  56  3.4400   1040   1083  0.0962
  57  3.4480   1011   1080  0.0989
  58  3.4560   1009   1078  0.0991
  59  3.4640   1029   1075  0.0972
  60  3.4720   1034   1073  0.0967
  61  3.4800   1035   1070  0.0966
  62  3.4880   1055   1068  0.0948
  63  3.4960   1045   1066  0.0957
  64  3.5040   1008   1063  0.0992
  65  3.5120   1005   1061  0.0995
  66  3.5200   1025   1059  0.0976
  67  3.5280   1016   1057  0.0984
  68  3.5360    986   1055  0.1014
  69  3.5440    970   1053  0.1031
  70  3.5520    989   1050  0.1011
  71  3.5600    998   1048  0.1002
  72  3.5680   1016   1047  0.0984
  73  3.5760    997   1045  0.1003
  74  3.5840    977   1043  0.1024
  75  3.5920    977   1041  0.1024
  76  3.6000   1007   1039  0.0993
  77  3.6080   1006   1037  0.0994
  78  3.6160    987   1036  0.1013
  79  3.6240    958   1034  0.1044
  80  3.6320    971   1033  0.1030
  81  3.6400    990   1031  0.1010
  82  3.6480    992   1030  0.1008
  83  3.6560    963   1028  0.1038
  84  3.6640    953   1027  0.1049
  85  3.6720    988   1026  0.1012
  86  3.6800    999   1025  0.1001
  87  3.6880    980   1024  0.1020
  88  3.6960    960   1023  0.1042
  89  3.7040    942   1022  0.1062
  90  3.7120    937   1021  0.1067
  91  3.7200    978   1020  0.1022
  92  3.7280    997   1020  0.1003
  93  3.7360    940   1019  0.1064
  94  3.7440    954   1019  0.1048
  95  3.7520    956   1019  0.1046
  96  3.7600    934   1019  0.1071
  97  3.7680    968   1019  0.1033
  98  3.7760    927   1019  0.1079
  99  3.7840    948   1019  0.1055
 100  3.7920    951   1020  0.1052
 101  3.8000    958   1020  0.1044
 102  3.8080    977   1021  0.1024
 103  3.8160    981   1022  0.1019
 104  3.8240    969   1023  0.1032
 105  3.8320    961   1025  0.1041
 106  3.8400    990   1027  0.1010
 107  3.8480    985   1029  0.1015
 108  3.8560    949   1031  0.1054
 109  3.8640    966   1034  0.1035
 110  3.8720    988   1037  0.1012
 111  3.8800    994   1041  0.1006
 112  3.8880   1041   1045  0.0961
 113  3.8960   1040   1049  0.0962
 114  3.9040   1033   1054  0.0968
 115  3.9120   1033   1060  0.0968
 116  3.9200   1050   1066  0.0952
 117  3.9280   1061   1074  0.0943
 118  3.9360   1080   1082  0.0926
 119  3.9440   1083   1091  0.0923
 120  3.9520   1106   1101  0.0904
 121  3.9600   1131   1112  0.0884
 122  3.9680   1110   1125  0.0901
 123  3.9760   1123   1139  0.0890
 124  3.9840   1132   1155  0.0883
 125  3.9920   1155   1173  0.0866
 126  4.0000   1191   1192  0.0840
 127  4.0080   1218   1214  0.0821
 128  4.0160   1220   1238  0.0820
 129  4.0240   1239   1265  0.0807
 130  4.0320   1265   1295  0.0791
 131  4.0400   1269   1327  0.0788
 132  4.0480   1288   1363  0.0776
 133  4.0560   1328   1401  0.0753
 134  4.0640   1360   1442  0.0735
 135  4.0720   1406   1486  0.0711
 136  4.0800   1433   1531  0.0698
 137  4.0880   1474   1578  0.0678
 138  4.0960   1563   1624  0.0640
 139  4.1040   1580   1669  0.0633
 140  4.1120   1633   1711  0.0612
 141  4.1200   1713   1747  0.0584
 142  4.1280   1835   1775  0.0545
 143  4.1360   1943   1793  0.0515
 144  4.1440   1952   1800  0.0512
 145  4.1520   1966   1784  0.0509
 146  4.1600   2021   1740  0.0495
 147  4.1680   1915   1668  0.0522
 148  4.1760   1749   1578  0.0572
 149  4.1840   1574   1479  0.0635
 150  4.1920   1316   1378  0.0760
 151  4.2000   1145   1282  0.0873
 152  4.2080   1051   1196  0.0951
 153  4.2160    997   1123  0.1003
 154  4.2240    982   1062  0.1018
 155  4.2320    934   1013  0.1071
 156  4.2400    890    976  0.1124
 157  4.2480    893    948  0.1120
 158  4.2560    868    927  0.1152
 159  4.2640    876    912  0.1142
 160  4.2720    853    902  0.1172
 161  4.2800    875    894  0.1143
 162  4.2880    858    888  0.1166
 163  4.2960    853    883  0.1172
 164  4.3040    856    879  0.1168
 165  4.3120    855    876  0.1170
 166  4.3200    854    873  0.1171
 167  4.3280    844    870  0.1185
 168  4.3360    860    868  0.1163
 169  4.3440    842    866  0.1188
 170  4.3520    872    864  0.1147
 171  4.3600    834    862  0.1199
 172  4.3680    842    860  0.1188
 173  4.3760    824    858  0.1214
 174  4.3840    835    857  0.1198
 175  4.3920    854    855  0.1171
 176  4.4000    852    853  0.1174
 177  4.4080    847    852  0.1181
 178  4.4160    850    850  0.1176
 179  4.4240    854    849  0.1171
 180  4.4320    831    848  0.1203
 181  4.4400    805    846  0.1242
 182  4.4480    821    845  0.1218
 183  4.4560    810    844  0.1235
 184  4.4640    848    843  0.1179
 185  4.4720    826    842  0.1211
 186  4.4800    859    841  0.1164
 187  4.4880    800    839  0.1250
 188  4.4960    842    838  0.1188
 189  4.5040    844    837  0.1185
 190  4.5120    845    836  0.1183
 191  4.5200    858    835  0.1166
 192  4.5280    857    834  0.1167
 193  4.5360    861    833  0.1161
 194  4.5440    852    832  0.1174
 195  4.5520    844    831  0.1185
 196  4.5600    819    831  0.1221
 197  4.5680    832    830  0.1202
 198  4.5760    843    829  0.1186
 199  4.5840    834    828  0.1199
 200  4.5920    830    827  0.1205
 201  4.6000    843    826  0.1186
 202  4.6080    837    825  0.1195
 203  4.6160    814    825  0.1229
 204  4.6240    832    824  0.1202
 205  4.6320    846    823  0.1182
 206  4.6400    811    822  0.1233
 207  4.6480    843    821  0.1186
 208  4.6560    814    821  0.1229
 209  4.6640    820    820  0.1220
 210  4.6720    837    819  0.1195
 211  4.6800    856    819  0.1168
 212  4.6880    849    818  0.1178
 213  4.6960    827    817  0.1209
 214  4.7040    828    816  0.1208
 215  4.7120    834    816  0.1199
 216  4.7200    800    815  0.1250
 217  4.7280    818    814  0.1222
 218  4.7360    795    814  0.1258
 219  4.7440    811    813  0.1233
 220  4.7520    811    813  0.1233
 221  4.7600    802    812  0.1247
 222  4.7680    826    811  0.1211
 223  4.7760    819    811  0.1221
 224  4.7840    810    810  0.1235
 225  4.7920    844    810  0.1185
 226  4.8000    852    809  0.1174
 227  4.8080    814    809  0.1229
 228  4.8160    798    808  0.1253
 229  4.8240    818    807  0.1222
 230  4.8320    827    807  0.1209
 231  4.8400    822    806  0.1217
 232  4.8480    815    806  0.1227
 233  4.8560    859    805  0.1164
 234  4.8640    852    805  0.1174
 235  4.8720    825    804  0.1212
 236  4.8800    840    804  0.1190
 237  4.8880    822    803  0.1217
 238  4.8960    856    803  0.1168
 239  4.9040    817    803  0.1224
 240  4.9120    808    802  0.1238
 241  4.9200    786    802  0.1272
 242  4.9280    818    801  0.1222
 243  4.9360    801    801  0.1248
 244  4.9440    809    800  0.1236
 245  4.9520    845    800  0.1183
 246  4.9600    830    800  0.1205
 247  4.9680    831    799  0.1203
 248  4.9760    812    799  0.1232
 249  4.9840    786    798  0.1272
 250  4.9920    798    798  0.1253
 251  5.0000    818    798  0.1222
 252  5.0080    848    797  0.1179
 253  5.0160    802    797  0.1247
 254  5.0240    820    796  0.1220
 255  5.0320    761    796  0.1314
 256  5.0400    792    795  0.1263
 257  5.0480    790    795  0.1266
 258  5.0560    848    794  0.1179
 259  5.0640    790    794  0.1266
 260  5.0720    832    794  0.1202
 261  5.0800    779    793  0.1284
 262  5.0880    765    793  0.1307
 263  5.0960    824    793  0.1214
 264  5.1040    812    793  0.1232
 265  5.1120    831    792  0.1203
 266  5.1200    827    792  0.1209
 267  5.1280    821    792  0.1218
 268  5.1360    809    792  0.1236
 269  5.1440    789    791  0.1267
 270  5.1520    777    791  0.1287
 271  5.1600    788    791  0.1269
 272  5.1680    814    790  0.1229
 273  5.1760    825    790  0.1212
 274  5.1840    818    790  0.1222
 275  5.1920    824    790  0.1214
 276  5.2000    832    790  0.1202
 277  5.2080    832    789  0.1202
 278  5.2160    808    789  0.1238
 279  5.2240    824    789  0.1214
 280  5.2320    793    789  0.1261
 281  5.2400    775    788  0.1290
 282  5.2480    817    788  0.1224
 283  5.2560    789    788  0.1267
 284  5.2640    776    788  0.1289
 285  5.2720    839    788  0.1192
 286  5.2800    799    787  0.1252
 287  5.2880    834    787  0.1199
 288  5.2960    801    787  0.1248
 289  5.3040    784    787  0.1276
 290  5.3120    784    787  0.1276
 291  5.3200    796    787  0.1256
 292  5.3280    795    786  0.1258
 293  5.3360    804    786  0.1244
 294  5.3440    831    786  0.1203
 295  5.3520    818    786  0.1222
 296  5.3600    791    786  0.1264
 297  5.3680    795    786  0.1258
 298  5.3760    808    786  0.1238
 299  5.3840    819    785  0.1221
 300  5.3920    790    785  0.1266
 301  5.4000    800    785  0.1250
 302  5.4080    812    785  0.1232
 303  5.4160    818    785  0.1222
 304  5.4240    800    785  0.1250
 305  5.4320    765    785  0.1307
 306  5.4400    775    785  0.1290
 307  5.4480    782    784  0.1279
 308  5.4560    827    784  0.1209
 309  5.4640    814    784  0.1229
 310  5.4720    793    784  0.1261
 311  5.4800    791    784  0.1264
 312  5.4880    757    784  0.1321
 313  5.4960    807    784  0.1239
 314  5.5040    801    784  0.1248
 315  5.5120    790    784  0.1266
 316  5.5200    794    784  0.1259
 317  5.5280    803    784  0.1245
 318  5.5360    805    784  0.1242
 319  5.5440    798    783  0.1253
 320  5.5520    799    783  0.1252
 321  5.5600    796    783  0.1256
 322  5.5680    782    783  0.1279
 323  5.5760    809    783  0.1236
 324  5.5840    845    783  0.1183
 325  5.5920    810    783  0.1235
 326  5.6000    800    783  0.1250
 327  5.6080    796    783  0.1256
 328  5.6160    803    783  0.1245
 329  5.6240    765    783  0.1307
 330  5.6320    800    783  0.1250
 331  5.6400    779    783  0.1284
 332  5.6480    810    783  0.1235
 333  5.6560    792    783  0.1263
 334  5.6640    801    783  0.1248
 335  5.6720    805    783  0.1242
 336  5.6800    765    783  0.1307
 337  5.6880    772    783  0.1295
 338  5.6960    790    783  0.1266
 339  5.7040    795    782  0.1258
 340  5.7120    790    782  0.1266
 341  5.7200    808    782  0.1238
 342  5.7280    813    782  0.1230
 343  5.7360    801    782  0.1248
 344  5.7440    790    782  0.1266
 345  5.7520    784    782  0.1276
 346  5.7600    806    782  0.1241
 347  5.7680    803    782  0.1245
 348  5.7760    815    782  0.1227
 349  5.7840    830    782  0.1205
 350  5.7920    833    782  0.1200
 351  5.8000    809    782  0.1236
 352  5.8080    776    782  0.1289
 353  5.8160    810    782  0.1235
 354  5.8240    792    782  0.1263
 355  5.8320    806    782  0.1241
 356  5.8400    793    782  0.1261
 357  5.8480    804    782  0.1244
 358  5.8560    795    782  0.1258
 359  5.8640    807    782  0.1239
 360  5.8720    786    782  0.1272
 361  5.8800    765    782  0.1307
 362  5.8880    748    782  0.1337
 363  5.8960    783    782  0.1277
 364  5.9040    812    782  0.1232
 365  5.9120    812    782  0.1232
 366  5.9200    797    782  0.1255
 367  5.9280    773    782  0.1294
 368  5.9360    768    782  0.1302
 369  5.9440    780    782  0.1282
 370  5.9520    786    782  0.1272
 371  5.9600    789    782  0.1267
 372  5.9680    790    782  0.1266
 373  5.9760    781    782  0.1280
 374  5.9840    795    782  0.1258
 375  5.9920    802    782  0.1247
 376  6.0000    807    782  0.1239
 377  6.0080    778    783  0.1285
 378  6.0160    798    783  0.1253
 379  6.0240    811    783  0.1233
 380  6.0320    815    783  0.1227
 381  6.0400    818    783  0.1222
 382  6.0480    795    783  0.1258
 383  6.0560    803    783  0.1245
 384  6.0640    797    783  0.1255
 385  6.0720    784    783  0.1276
 386  6.0800    784    783  0.1276
 387  6.0880    771    783  0.1297
 388  6.0960    773    783  0.1294
 389  6.1040    780    783  0.1282
 390  6.1120    782    783  0.1279
 391  6.1200    794    783  0.1259
 392  6.1280    795    783  0.1258
 393  6.1360    800    783  0.1250
 394  6.1440    802    783  0.1247
 395  6.1520    763    783  0.1311
 396  6.1600    785    783  0.1274
 397  6.1680    828    783  0.1208
 398  6.1760    801    783  0.1248
 399  6.1840    783    783  0.1277
 400  6.1920    796    783  0.1256
 401  6.2000    807    783  0.1239
 402  6.2080    794    783  0.1259
 403  6.2160    781    783  0.1280
 404  6.2240    769    783  0.1300
 405  6.2320    754    783  0.1326
 406  6.2400    779    783  0.1284
 407  6.2480    776    783  0.1289
 408  6.2560    777    783  0.1287
 409  6.2640    785    783  0.1274
 410  6.2720    801    783  0.1248
 411  6.2800    782    783  0.1279
 412  6.2880    774    783  0.1292
 413  6.2960    791    783  0.1264
 414  6.3040    788    783  0.1269
 415  6.3120    778    783  0.1285
 416  6.3200    773    783  0.1294
 417  6.3280    772    784  0.1295
 418  6.3360    785    784  0.1274
 419  6.3440    783    784  0.1277
 420  6.3520    750    784  0.1333
 421  6.3600    776    784  0.1289
 422  6.3680    748    784  0.1337
 423  6.3760    815    784  0.1227
 424  6.3840    806    784  0.1241
 425  6.3920    817    784  0.1224
 426  6.4000    769    784  0.1300
 427  6.4080    775    784  0.1290
 428  6.4160    794    784  0.1259
 429  6.4240    807    784  0.1239
 430  6.4320    777    784  0.1287
 431  6.4400    785    784  0.1274
 432  6.4480    792    784  0.1263
 433  6.4560    775    784  0.1290
 434  6.4640    780    784  0.1282
 435  6.4720    773    784  0.1294
 436  6.4800    774    784  0.1292
 437  6.4880    785    784  0.1274
 438  6.4960    782    784  0.1279
 439  6.5040    785    784  0.1274
 440  6.5120    776    784  0.1289
 441  6.5200    786    788  0.1272
 442  6.5280    785    788  0.1274
 443  6.5360    770    790  0.1299
 444  6.5440    792    790  0.1263
 445  6.5520    790    790  0.1266
 446  6.5600    769    790  0.1300
 447  6.5680    808    790  0.1238
 448  6.5760    800    790  0.1250
 449  6.5840    805    790  0.1242
 450  6.5920    779    791  0.1284
 451  6.6000    795    791  0.1258
 452  6.6080    798    791  0.1253
 453  6.6160    776    791  0.1289
 454  6.6240    799    791  0.1252
 455  6.6320    800    791  0.1250
 456  6.6400    805    791  0.1242
 457  6.6480    798    792  0.1253
 458  6.6560    760    792  0.1316
 459  6.6640    766    792  0.1305
 460  6.6720    781    792  0.1280
 461  6.6800    766    792  0.1305
 462  6.6880    768    792  0.1302
 463  6.6960    777    792  0.1287
 464  6.7040    793    793  0.1261
 465  6.7120    784    793  0.1276
 466  6.7200    772    793  0.1295
 467  6.7280    823    793  0.1215
 468  6.7360    795    793  0.1258
 469  6.7440    766    794  0.1305
 470  6.7520    840    794  0.1190
 471  6.7600    746    794  0.1340
 472  6.7680    783    794  0.1277
 473  6.7760    800    794  0.1250
 474  6.7840    786    795  0.1272
 475  6.7920    770    795  0.1299
 476  6.8000    778    795  0.1285
 477  6.8080    786    795  0.1272
 478  6.8160    768    796  0.1302
 479  6.8240    800    796  0.1250
 480  6.8320    801    796  0.1248
 481  6.8400    798    797  0.1253
 482  6.8480    787    797  0.1271
 483  6.8560    790    797  0.1266
 484  6.8640    794    798  0.1259
 485  6.8720    780    798  0.1282
 486  6.8800    791    798  0.1264
 487  6.8880    807    799  0.1239
 488  6.8960    819    799  0.1221
 489  6.9040    793    800  0.1261
 490  6.9120    798    800  0.1253
 491  6.9200    793    800  0.1261
 492  6.9280    812    801  0.1232
 493  6.9360    786    802  0.1272
 494  6.9440    812    802  0.1232
 495  6.9520    779    803  0.1284
 496  6.9600    790    803  0.1266
 497  6.9680    777    804  0.1287
 498  6.9760    799    805  0.1252
 499  6.9840    805    805  0.1242
 500  6.9920    786    806  0.1272
 501  7.0000    786    807  0.1272
 502  7.0080    817    808  0.1224
 503  7.0160    814    808  0.1229
 504  7.0240    844    809  0.1185
 505  7.0320    833    810  0.1200
 506  7.0400    832    811  0.1202
 507  7.0480    836    813  0.1196
 508  7.0560    819    814  0.1221
 509  7.0640    826    815  0.1211
 510  7.0720    834    817  0.1199
 511  7.0800    859    818  0.1164
 512  7.0880    821    820  0.1218
 513  7.0960    841    822  0.1189
 514  7.1040    870    824  0.1149
 515  7.1120    843    826  0.1186
 516  7.1200    871    828  0.1148
 517  7.1280    860    831  0.1163
 518  7.1360    870    834  0.1149
 519  7.1440    886    837  0.1129
 520  7.1520    861    841  0.1161
 521  7.1600    891    845  0.1122
 522  7.1680    869    850  0.1151
 523  7.1760    893    855  0.1120
 524  7.1840    900    860  0.1111
 525  7.1920    906    867  0.1104
 526  7.2000    912    873  0.1096
 527  7.2080    925    881  0.1081
 528  7.2160    941    889  0.1063
 529  7.2240    960    898  0.1042
 530  7.2320    972    908  0.1029
 531  7.2400    967    919  0.1034
 532  7.2480    961    931  0.1041
 533  7.2560    966    944  0.1035
 534  7.2640    995    958  0.1005
 535  7.2720   1041    973  0.0961
 536  7.2800   1042    989  0.0960
 537  7.2880   1049   1006  0.0953
 538  7.2960   1077   1024  0.0929
 539  7.3040   1103   1045  0.0907
 540  7.3120   1102   1064  0.0907
 541  7.3200   1134   1085  0.0882
 542  7.3280   1167   1106  0.0857
 543  7.3360   1180   1127  0.0847
 544  7.3440   1206   1149  0.0829
 545  7.3520   1193   1170  0.0838
 546  7.3600   1178   1190  0.0849
 547  7.3680   1195   1209  0.0837
 548  7.3760   1225   1226  0.0816
 549  7.3840   1221   1242  0.0819
 550  7.3920   1196   1254  0.0836
 551  7.4000   1198   1264  0.0835
 552  7.4080   1173   1270  0.0853
 553  7.4160   1139   1269  0.0878
 554  7.4240   1137   1238  0.0880
 555  7.4320   1153   1186  0.0867
 556  7.4400   1123   1118  0.0890
 557  7.4480   1023   1043  0.0978
 558  7.4560    968    973  0.1033
 559  7.4640    928    916  0.1078
 560  7.4720    870    874  0.1149
 561  7.4800    835    844  0.1198
 562  7.4880    828    824  0.1208
 563  7.4960    796    812  0.1256
 564  7.5040    781    804  0.1280
 565  7.5120    787    799  0.1271
 566  7.5200    767    795  0.1304
 567  7.5280    809    793  0.1236
 568  7.5360    808    791  0.1238
 569  7.5440    775    789  0.1290
 570  7.5520    774    788  0.1292
 571  7.5600    794    787  0.1259
 572  7.5680    787    786  0.1271
 573  7.5760    762    785  0.1312
 574  7.5840    758    784  0.1319
 575  7.5920    768    784  0.1302
 576  7.6000    750    783  0.1333
 577  7.6080    738    783  0.1355
 578  7.6160    743    782  0.1346
 579  7.6240    754    782  0.1326
 580  7.6320    776    781  0.1289
 581  7.6400    763    781  0.1311
 582  7.6480    751    781  0.1332
 583  7.6560    770    781  0.1299
 584  7.6640    740    780  0.1351
 585  7.6720    764    780  0.1309
 586  7.6800    740    780  0.1351
 587  7.6880    714    780  0.1401
 588  7.6960    766    780  0.1305
 589  7.7040    793    780  0.1261
 590  7.7120    780    779  0.1282
 591  7.7200    735    779  0.1361
 592  7.7280    783    779  0.1277
 593  7.7360    760    779  0.1316
 594  7.7440    760    779  0.1316
 595  7.7520    765    779  0.1307
 596  7.7600    786    779  0.1272
 597  7.7680    762    779  0.1312
 598  7.7760    744    779  0.1344
 599  7.7840    753    779  0.1328
 600  7.7920    758    780  0.1319
 601  7.8000    768    780  0.1302
 602  7.8080    775    780  0.1290
 603  7.8160    772    780  0.1295
 604  7.8240    774    780  0.1292
 605  7.8320    762    781  0.1312
 606  7.8400    765    781  0.1307
 607  7.8480    769    781  0.1300
 608  7.8560    776    782  0.1289
 609  7.8640    782    782  0.1279
 610  7.8720    791    783  0.1264
 611  7.8800    772    788  0.1295
 612  7.8880    779    789  0.1284
 613  7.8960    783    789  0.1277
 614  7.9040    792    793  0.1263
 615  7.9120    826    794  0.1211
 616  7.9200    768    795  0.1302
 617  7.9280    774    797  0.1292
 618  7.9360    792    798  0.1263
 619  7.9440    818    800  0.1222
 620  7.9520    798    802  0.1253
 621  7.9600    800    804  0.1250
 622  7.9680    795    807  0.1258
 623  7.9760    799    810  0.1252
 624  7.9840    819    813  0.1221
 625  7.9920    815    816  0.1227
 626  8.0000    820    820  0.1220
 627  8.0080    836    824  0.1196
 628  8.0160    826    829  0.1211
 629  8.0240    822    834  0.1217
 630  8.0320    823    840  0.1215
 631  8.0400    828    846  0.1208
 632  8.0480    816    853  0.1225
 633  8.0560    867    860  0.1153
 634  8.0640    853    868  0.1172
 635  8.0720    870    876  0.1149
 636  8.0800    883    885  0.1133
 637  8.0880    898    895  0.1114
 638  8.0960    868    905  0.1152
 639  8.1040    874    915  0.1144
 640  8.1120    901    926  0.1110
 641  8.1200    915    937  0.1093
 642  8.1280    926    948  0.1080
 643  8.1360    926    959  0.1080
 644  8.1440    983    970  0.1017
 645  8.1520    992    981  0.1008
 646  8.1600   1012    991  0.0988
 647  8.1680   1025   1000  0.0976
 648  8.1760   1018   1009  0.0982
 649  8.1840   1059   1016  0.0944
 650  8.1920   1083   1021  0.0923
 651  8.2000   1066   1025  0.0938
 652  8.2080   1073   1026  0.0932
 653  8.2160   1075   1012  0.0930
 654  8.2240   1040    987  0.0962
 655  8.2320   1030    955  0.0971
 656  8.2400   1016    918  0.0984
 657  8.2480    946    882  0.1057
 658  8.2560    904    852  0.1106
 659  8.2640    865    828  0.1156
 660  8.2720    858    812  0.1166
 661  8.2800    843    800  0.1186
 662  8.2880    819    793  0.1221
 663  8.2960    800    789  0.1250
 664  8.3040    803    786  0.1245
 665  8.3120    784    784  0.1276
 666  8.3200    767    783  0.1304
 667  8.3280    781    781  0.1280
 668  8.3360    765    780  0.1307
 669  8.3440    752    779  0.1330
 670  8.3520    775    778  0.1290
 671  8.3600    797    777  0.1255
 672  8.3680    796    777  0.1256
 673  8.3760    792    777  0.1263
 674  8.3840    787    777  0.1271
 675  8.3920    784    777  0.1276
 676  8.4000    811    778  0.1233
 677  8.4080    785    778  0.1274
 678  8.4160    793    779  0.1261
 679  8.4240    783    780  0.1277
 680  8.4320    794    781  0.1259
 681  8.4400    805    783  0.1242
 682  8.4480    825    784  0.1212
 683  8.4560    781    786  0.1280
 684  8.4640    814    787  0.1229
 685  8.4720    806    789  0.1241
 686  8.4800    799    792  0.1252
 687  8.4880    832    794  0.1202
 688  8.4960    839    797  0.1192
 689  8.5040    838    800  0.1193
 690  8.5120    843    804  0.1186
 691  8.5200    857    808  0.1167
 692  8.5280    864    813  0.1157
 693  8.5360    863    818  0.1159
 694  8.5440    866    824  0.1155
 695  8.5520    884    831  0.1131
 696  8.5600    877    838  0.1140
 697  8.5680    858    846  0.1166
 698  8.5760    875    855  0.1143
 699  8.5840    874    865  0.1144
 700  8.5920    903    877  0.1107
 701  8.6000    903    889  0.1107
 702  8.6080    936    902  0.1068
 703  8.6160    963    917  0.1038
 704  8.6240    959    933  0.1043
 705  8.6320    961    951  0.1041
 706  8.6400    965    970  0.1036
 707  8.6480    984    990  0.1016
 708  8.6560   1021   1011  0.0979
 709  8.6640   1073   1034  0.0932
 710  8.6720   1078   1058  0.0928
 711  8.6800   1102   1084  0.0907
 712  8.6880   1093   1110  0.0915
 713  8.6960   1127   1137  0.0887
 714  8.7040   1176   1164  0.0850
 715  8.7120   1205   1192  0.0830
 716  8.7200   1233   1220  0.0811
 717  8.7280   1252   1247  0.0799
 718  8.7360   1284   1273  0.0779
 719  8.7440   1304   1297  0.0767
 720  8.7520   1289   1319  0.0776
 721  8.7600   1297   1338  0.0771
 722  8.7680   1341   1354  0.0746
 723  8.7760   1375   1365  0.0727
 724  8.7840   1332   1373  0.0751
 725  8.7920   1318   1362  0.0759
 726  8.8000   1258   1314  0.0795
 727  8.8080   1191   1245  0.0840
 728  8.8160   1168   1161  0.0856
 729  8.8240   1083   1068  0.0923
 730  8.8320   1013    981  0.0987
 731  8.8400    954    909  0.1048
 732  8.8480    890    852  0.1124
 733  8.8560    843    812  0.1186
 734  8.8640    822    784  0.1217
 735  8.8720    763    765  0.1311
 736  8.8800    751    753  0.1332
 737  8.8880    747    745  0.1339
 738  8.8960    737    739  0.1357
 739  8.9040    736    735  0.1359
 740  8.9120    725    731  0.1379
 741  8.9200    711    728  0.1406
 742  8.9280    725    726  0.1379
 743  8.9360    722    724  0.1385
 744  8.9440    710    722  0.1408
 745  8.9520    735    720  0.1361
 746  8.9600    719    719  0.1391
 747  8.9680    714    717  0.1401
 748  8.9760    712    716  0.1404
 749  8.9840    717    715  0.1395
 750  8.9920    717    714  0.1395
 751  9.0000    703    713  0.1422
 752  9.0080    705    712  0.1418
 753  9.0160    707    711  0.1414
 754  9.0240    682    710  0.1466
 755  9.0320    703    709  0.1422
 756  9.0400    711    708  0.1406
 757  9.0480    702    707  0.1425
 758  9.0560    683    706  0.1464
 759  9.0640    703    706  0.1422
 760  9.0720    695    705  0.1439
 761  9.0800    700    704  0.1429
 762  9.0880    699    704  0.1431
 763  9.0960    684    703  0.1462
 764  9.1040    676    702  0.1479
 765  9.1120    681    702  0.1468
 766  9.1200    673    701  0.1486
 767  9.1280    668    700  0.1497
 768  9.1360    674    699  0.1484
 769  9.1440    671    699  0.1490
 770  9.1520    719    698  0.1391
 771  9.1600    690    698  0.1449
 772  9.1680    674    697  0.1484
 773  9.1760    704    696  0.1420
 774  9.1840    702    696  0.1425
 775  9.1920    680    695  0.1471
 776  9.2000    720    695  0.1389
 777  9.2080    686    694  0.1458
 778  9.2160    659    693  0.1517
 779  9.2240    671    693  0.1490
 780  9.2320    685    692  0.1460
 781  9.2400    691    692  0.1447
 782  9.2480    672    691  0.1488
 783  9.2560    692    690  0.1445
 784  9.2640    675    690  0.1481
 785  9.2720    640    689  0.1563
 786  9.2800    660    689  0.1515
 787  9.2880    704    688  0.1420
 788  9.2960    711    688  0.1406
 789  9.3040    699    687  0.1431
 790  9.3120    691    686  0.1447
 791  9.3200    684    686  0.1462
 792  9.3280    692    685  0.1445
 793  9.3360    696    685  0.1437
 794  9.3440    702    684  0.1425
 795  9.3520    675    684  0.1481
 796  9.3600    674    683  0.1484
 797  9.3680    644    683  0.1553
 798  9.3760    652    682  0.1534
 799  9.3840    691    681  0.1447
 800  9.3920    690    681  0.1449
 801  9.4000    669    680  0.1495
 802  9.4080    663    680  0.1508
 803  9.4160    687    679  0.1456
 804  9.4240    703    679  0.1422
 805  9.4320    695    678  0.1439
 806  9.4400    669    678  0.1495
 807  9.4480    680    677  0.1471
 808  9.4560    686    676  0.1458
 809  9.4640    689    676  0.1451
 810  9.4720    662    675  0.1511
 811  9.4800    666    675  0.1502
 812  9.4880    671    674  0.1490
 813  9.4960    662    674  0.1511
 814  9.5040    675    673  0.1481
 815  9.5120    678    673  0.1475
 816  9.5200    686    672  0.1458
 817  9.5280    682    671  0.1466
 818  9.5360    676    671  0.1479
 819  9.5440    655    670  0.1527
 820  9.5520    664    670  0.1506
 821  9.5600    664    669  0.1506
 822  9.5680    670    669  0.1493
 823  9.5760    675    668  0.1481
 824  9.5840    667    668  0.1499
 825  9.5920    663    667  0.1508
 826  9.6000    706    666  0.1416
 827  9.6080    675    666  0.1481
 828  9.6160    698    665  0.1433
 829  9.6240    710    665  0.1408
 830  9.6320    691    664  0.1447
 831  9.6400    687    664  0.1456
 832  9.6480    698    663  0.1433
 833  9.6560    692    663  0.1445
 834  9.6640    691    662  0.1447
 835  9.6720    681    662  0.1468
 836  9.6800    681    661  0.1468
 837  9.6880    688    660  0.1453
 838  9.6960    685    660  0.1460
 839  9.7040    688    659  0.1453
 840  9.7120    660    659  0.1515
 841  9.7200    666    658  0.1502
 842  9.7280    639    657  0.1565
 843  9.7360    650    657  0.1538
 844  9.7440    658    656  0.1520
 845  9.7520    647    656  0.1546
 846  9.7600    666    655  0.1502
 847  9.7680    676    655  0.1479
 848  9.7760    658    711  0.1520
 849  9.7840    660    711  0.1515
 850  9.7920    644    711  0.1553
 851  9.8000    640    712  0.1563
 852  9.8080    647    741  0.1546
 853  9.8160    657    742  0.1522
 854  9.8240    642    743  0.1558
 855  9.8320    639    744  0.1565
 856  9.8400    651    745  0.1536
 857  9.8480    650    746  0.1538
 858  9.8560    656    748  0.1524
 859  9.8640    670    749  0.1493
 860  9.8720    676    750  0.1479
 861  9.8800    674    752  0.1484
 862  9.8880    663    753  0.1508
 863  9.8960    650    755  0.1538
 864  9.9040    636    756  0.1572
 865  9.9120    654    758  0.1529
 866  9.9200    664    760  0.1506
 867  9.9280    691    762  0.1447
 868  9.9360    677    763  0.1477
 869  9.9440    670    765  0.1493
 870  9.9520    664    767  0.1506
 871  9.9600    657    770  0.1522
 872  9.9680    659    772  0.1517
 873  9.9760    678    774  0.1475
 874  9.9840    651    776  0.1536
 875  9.9920    681    779  0.1468
 876 10.0000    694    781  0.1441
 877 10.0080    700    784  0.1429
 878 10.0160    697    787  0.1435
 879 10.0240    694    790  0.1441
 880 10.0320    688    793  0.1453
 881 10.0400    678    796  0.1475
 882 10.0480    688    799  0.1453
 883 10.0560    701    802  0.1427
 884 10.0640    689    806  0.1451
 885 10.0720    701    810  0.1427
 886 10.0800    728    813  0.1374
 887 10.0880    712    817  0.1404
 888 10.0960    737    822  0.1357
 889 10.1040    751    826  0.1332
 890 10.1120    744    831  0.1344
 891 10.1200    730    835  0.1370
 892 10.1280    765    840  0.1307
 893 10.1360    748    845  0.1337
 894 10.1440    791    851  0.1264
 895 10.1520    754    856  0.1326
 896 10.1600    768    862  0.1302
 897 10.1680    768    868  0.1302
 898 10.1760    805    875  0.1242
 899 10.1840    827    882  0.1209
 900 10.1920    859    889  0.1164
 901 10.2000    834    896  0.1199
 902 10.2080    836    904  0.1196
 903 10.2160    853    912  0.1172
 904 10.2240    867    921  0.1153
 905 10.2320    902    930  0.1109
 906 10.2400    925    939  0.1081
 907 10.2480    935    949  0.1070
 908 10.2560    959    960  0.1043
 909 10.2640    972    971  0.1029
 910 10.2720    992    983  0.1008
 911 10.2800   1023    995  0.0978
 912 10.2880   1007   1008  0.0993
 913 10.2960   1040   1022  0.0962
 914 10.3040   1083   1037  0.0923
 915 10.3120   1089   1053  0.0918
 916 10.3200   1143   1070  0.0875
 917 10.3280   1173   1088  0.0853
 918 10.3360   1204   1108  0.0831
 919 10.3440   1180   1129  0.0847
 920 10.3520   1292   1152  0.0774
 921 10.3600   1290   1177  0.0775
 922 10.3680   1333   1204  0.0750
 923 10.3760   1403   1234  0.0713
 924 10.3840   1406   1267  0.0711
 925 10.3920   1464   1303  0.0683
 926 10.4000   1514   1343  0.0661
 927 10.4080   1575   1387  0.0635
 928 10.4160   1611   1436  0.0621
 929 10.4240   1631   1491  0.0613
 930 10.4320   1730   1552  0.0578
 931 10.4400   1843   1621  0.0543
 932 10.4480   1886   1697  0.0530
 933 10.4560   1949   1782  0.0513
 934 10.4640   2012   1877  0.0497
 935 10.4720   2034   1982  0.0492
 936 10.4800   2169   2100  0.0461
 937 10.4880   2326   2230  0.0430
 938 10.4960   2392   2374  0.0418
 939 10.5040   2510   2533  0.0398
 940 10.5120   2680   2708  0.0373
 941 10.5200   2887   2899  0.0346
 942 10.5280   2958   3108  0.0338
 943 10.5360   3114   3334  0.0321
 944 10.5440   3313   3579  0.0302
 945 10.5520   3478   3843  0.0288
 946 10.5600   3701   4125  0.0270
 947 10.5680   3947   4425  0.0253
 948 10.5760   4314   4742  0.0232
 949 10.5840   4609   5075  0.0217
 950 10.5920   4945   5424  0.0202
 951 10.6000   5292   5784  0.0189
 952 10.6080   5700   6155  0.0175
 953 10.6160   6194   6531  0.0161
 954 10.6240   6625   6910  0.0151
 955 10.6320   7048   7286  0.0142
 956 10.6400   7575   7652  0.0132
 957 10.6480   8087   8003  0.0124
 958 10.6560   8562   8332  0.0117
 959 10.6640   8944   8638  0.0112
 960 10.6720   9273   8897  0.0108
 961 10.6800   9580   9109  0.0104
 962 10.6880   9607   9272  0.0104
 963 10.6960   9673   9373  0.0103
 964 10.7040   9264   9186  0.0108
 965 10.7120   8761   8560  0.0114
 966 10.7200   7996   7705  0.0125
 967 10.7280   7009   6753  0.0143
 968 10.7360   5792   5675  0.0173
 969 10.7440   4736   4606  0.0211
 970 10.7520   3850   3658  0.0260
 971 10.7600   3015   2885  0.0332
 972 10.7680   2334   2290  0.0428
 973 10.7760   1892   1855  0.0529
 974 10.7840   1558   1547  0.0642
 975 10.7920   1292   1335  0.0774
 976 10.8000   1150   1189  0.0870
 977 10.8080   1071   1088  0.0934
 978 10.8160    996   1015  0.1004
 979 10.8240    941    960  0.1063
 980 10.8320    913    917  0.1095
 981 10.8400    905    882  0.1105
 982 10.8480    861    853  0.1161
 983 10.8560    847    828  0.1181
 984 10.8640    821    807  0.1218
 985 10.8720    789    789  0.1267
 986 10.8800    785    773  0.1274
 987 10.8880    780    760  0.1282
 988 10.8960    772    747  0.1295
 989 10.9040    727    737  0.1376
 990 10.9120    749    727  0.1335
 991 10.9200    737    719  0.1357
 992 10.9280    728    711  0.1374
 993 10.9360    694    705  0.1441
 994 10.9440    698    699  0.1433
 995 10.9520    718    693  0.1393
 996 10.9600    732    689  0.1366
 997 10.9680    724    684  0.1381
 998 10.9760    697    680  0.1435
 999 10.9840    692    677  0.1445
1000 10.9920    716    673  0.1397
1001 11.0000    731    671  0.1368
1002 11.0080    703    668  0.1422
1003 11.0160    678    666  0.1475
1004 11.0240    705    664  0.1418
1005 11.0320    704    662  0.1420
1006 11.0400    708    660  0.1412
1007 11.0480    672    659  0.1488
1008 11.0560    668    657  0.1497
1009 11.0640    672    656  0.1488
1010 11.0720    692    655  0.1445
1011 11.0800    718    655  0.1393
1012 11.0880    671    654  0.1490
1013 11.0960    684    653  0.1462
1014 11.1040    710    653  0.1408
1015 11.1120    690    653  0.1449
1016 11.1200    696    653  0.1437
1017 11.1280    672    653  0.1488
1018 11.1360    663    653  0.1508
1019 11.1440    666    654  0.1502
1020 11.1520    694    654  0.1441
1021 11.1600    711    655  0.1406
1022 11.1680    699    656  0.1431
1023 11.1760    696    657  0.1437
1024 11.1840    693    658  0.1443
1025 11.1920    680    660  0.1471
1026 11.2000    689    661  0.1451
1027 11.2080    705    663  0.1418
1028 11.2160    715    665  0.1399
1029 11.2240    728    667  0.1374
1030 11.2320    731    670  0.1368
1031 11.2400    737    673  0.1357
1032 11.2480    747    676  0.1339
1033 11.2560    726    680  0.1377
1034 11.2640    722    684  0.1385
1035 11.2720    716    689  0.1397
1036 11.2800    725    694  0.1379
1037 11.2880    749    700  0.1335
1038 11.2960    759    706  0.1318
1039 11.3040    745    714  0.1342
1040 11.3120    769    722  0.1300
1041 11.3200    789    731  0.1267
1042 11.3280    799    742  0.1252
1043 11.3360    812    754  0.1232
1044 11.3440    813    767  0.1230
1045 11.3520    833    782  0.1200
1046 11.3600    859    799  0.1164
1047 11.3680    882    818  0.1134
1048 11.3760    916    839  0.1092
1049 11.3840    925    863  0.1081
1050 11.3920    916    888  0.1092
1051 11.4000    950    917  0.1053
1052 11.4080    996    948  0.1004
1053 11.4160   1047    983  0.0955
1054 11.4240   1030   1020  0.0971
1055 11.4320   1104   1060  0.0906
1056 11.4400   1130   1104  0.0885
1057 11.4480   1160   1151  0.0862
1058 11.4560   1191   1200  0.0840
1059 11.4640   1214   1253  0.0824
1060 11.4720   1289   1309  0.0776
1061 11.4800   1335   1367  0.0749
1062 11.4880   1380   1427  0.0725
1063 11.4960   1487   1489  0.0672
1064 11.5040   1551   1552  0.0645
1065 11.5120   1622   1616  0.0617
1066 11.5200   1698   1679  0.0589
1067 11.5280   1718   1741  0.0582
1068 11.5360   1763   1800  0.0567
1069 11.5440   1843   1856  0.0543
1070 11.5520   1911   1909  0.0523
1071 11.5600   1928   1953  0.0519
1072 11.5680   1914   1990  0.0522
1073 11.5760   1902   2019  0.0526
1074 11.5840   1869   2038  0.0535
1075 11.5920   1839   2019  0.0544
1076 11.6000   1795   1927  0.0557
1077 11.6080   1720   1792  0.0581
1078 11.6160   1611   1644  0.0621
1079 11.6240   1432   1478  0.0698
1080 11.6320   1317   1300  0.0759
1081 11.6400   1151   1139  0.0869
1082 11.6480   1091   1001  0.0917
1083 11.6560   1001    892  0.0999
1084 11.6640    855    806  0.1170
1085 11.6720    752    745  0.1330
1086 11.6800    733    701  0.1364
1087 11.6880    685    670  0.1460
1088 11.6960    659    649  0.1517
1089 11.7040    677    633  0.1477
1090 11.7120    646    621  0.1548
1091 11.7200    633    612  0.1580
1092 11.7280    632    605  0.1582
1093 11.7360    609    599  0.1642
1094 11.7440    606    594  0.1650
1095 11.7520    626    589  0.1597
1096 11.7600    618    586  0.1618
1097 11.7680    614    582  0.1629
1098 11.7760    625    580  0.1600
1099 11.7840    591    577  0.1692
1100 11.7920    601    575  0.1664
1101 11.8000    626    573  0.1597
1102 11.8080    603    571  0.1658
1103 11.8160    613    569  0.1631
1104 11.8240    559    568  0.1789
1105 11.8320    595    566  0.1681
1106 11.8400    588    565  0.1701
1107 11.8480    581    564  0.1721
1108 11.8560    580    563  0.1724
1109 11.8640    591    562  0.1692
1110 11.8720    592    561  0.1689
1111 11.8800    542    560  0.1845
1112 11.8880    574    560  0.1742
1113 11.8960    574    559  0.1742
1114 11.9040    561    558  0.1783
1115 11.9120    560    558  0.1786
1116 11.9200    568    557  0.1761
1117 11.9280    569    557  0.1757
1118 11.9360    569    556  0.1757
1119 11.9440    581    556  0.1721
1120 11.9520    574    555  0.1742
1121 11.9600    563    555  0.1776
1122 11.9680    587    555  0.1704
1123 11.9760    589    554  0.1698
1124 11.9840    568    554  0.1761
1125 11.9920    568    554  0.1761
1126 12.0000    574    554  0.1742
1127 12.0080    567    554  0.1764
1128 12.0160    566    553  0.1767
1129 12.0240    561    553  0.1783
1130 12.0320    571    553  0.1751
1131 12.0400    562    553  0.1779
1132 12.0480    535    553  0.1869
1133 12.0560    561    553  0.1783
1134 12.0640    580    553  0.1724
1135 12.0720    579    553  0.1727
1136 12.0800    577    553  0.1733
1137 12.0880    588    554  0.1701
1138 12.0960    574    554  0.1742
1139 12.1040    582    554  0.1718
1140 12.1120    596    554  0.1678
1141 12.1200    591    555  0.1692
1142 12.1280    596    555  0.1678
1143 12.1360    604    555  0.1656
1144 12.1440    588    556  0.1701
1145 12.1520    576    557  0.1736
1146 12.1600    593    557  0.1686
1147 12.1680    599    558  0.1669
1148 12.1760    605    559  0.1653
1149 12.1840    579    560  0.1727
1150 12.1920    615    561  0.1626
1151 12.2000    610    563  0.1639
1152 12.2080    618    564  0.1618
1153 12.2160    624    566  0.1603
1154 12.2240    615    568  0.1626
1155 12.2320    612    571  0.1634
1156 12.2400    607    573  0.1647
1157 12.2480    624    576  0.1603
1158 12.2560    630    580  0.1587
1159 12.2640    631    584  0.1585
1160 12.2720    660    588  0.1515
1161 12.2800    628    593  0.1592
1162 12.2880    636    598  0.1572
1163 12.2960    639    604  0.1565
1164 12.3040    639    611  0.1565
1165 12.3120    648    618  0.1543
1166 12.3200    646    626  0.1548
1167 12.3280    653    634  0.1531
1168 12.3360    636    643  0.1572
1169 12.3440    641    653  0.1560
1170 12.3520    655    664  0.1527
1171 12.3600    641    675  0.1560
1172 12.3680    654    687  0.1529
1173 12.3760    690    700  0.1449
1174 12.3840    698    713  0.1433
1175 12.3920    740    727  0.1351
1176 12.4000    743    740  0.1346
1177 12.4080    744    754  0.1344
1178 12.4160    794    768  0.1259
1179 12.4240    785    782  0.1274
1180 12.4320    793    796  0.1261
1181 12.4400    823    808  0.1215
1182 12.4480    839    820  0.1192
1183 12.4560    871    830  0.1148
1184 12.4640    863    839  0.1159
1185 12.4720    872    846  0.1147
1186 12.4800    870    851  0.1149
1187 12.4880    851    852  0.1175
1188 12.4960    861    838  0.1161
1189 12.5040    851    812  0.1175
1190 12.5120    798    781  0.1253
1191 12.5200    751    749  0.1332
1192 12.5280    704    712  0.1420
1193 12.5360    677    676  0.1477
1194 12.5440    651    643  0.1536
1195 12.5520    631    615  0.1585
1196 12.5600    609    592  0.1642
1197 12.5680    579    575  0.1727
1198 12.5760    537    563  0.1862
1199 12.5840    553    553  0.1808
1200 12.5920    549    547  0.1821
1201 12.6000    555    542  0.1802
1202 12.6080    533    538  0.1876
1203 12.6160    528    535  0.1894
1204 12.6240    527    533  0.1898
1205 12.6320    524    531  0.1908
1206 12.6400    536    530  0.1866
1207 12.6480    527    528  0.1898
1208 12.6560    543    527  0.1842
1209 12.6640    547    526  0.1828
1210 12.6720    527    525  0.1898
1211 12.6800    500    524  0.2000
1212 12.6880    492    523  0.2033
1213 12.6960    503    523  0.1988
1214 12.7040    517    522  0.1934
1215 12.7120    533    521  0.1876
1216 12.7200    528    521  0.1894
1217 12.7280    505    520  0.1980
1218 12.7360    503    519  0.1988
1219 12.7440    511    519  0.1957
1220 12.7520    521    518  0.1919
1221 12.7600    548    518  0.1825
1222 12.7680    503    518  0.1988
1223 12.7760    541    517  0.1848
1224 12.7840    505    517  0.1980
1225 12.7920    522    516  0.1916
1226 12.8000    511    516  0.1957
1227 12.8080    524    515  0.1908
1228 12.8160    507    515  0.1972
1229 12.8240    524    515  0.1908
1230 12.8320    517    514  0.1934
1231 12.8400    515    514  0.1942
1232 12.8480    513    514  0.1949
1233 12.8560    509    513  0.1965
1234 12.8640    511    513  0.1957
1235 12.8720    499    513  0.2004
1236 12.8800    500    512  0.2000
1237 12.8880    512    512  0.1953
1238 12.8960    494    512  0.2024
1239 12.9040    494    511  0.2024
1240 12.9120    498    511  0.2008
1241 12.9200    501    511  0.1996
1242 12.9280    500    510  0.2000
1243 12.9360    503    510  0.1988
1244 12.9440    506    510  0.1976
1245 12.9520    485    509  0.2062
1246 12.9600    505    509  0.1980
1247 12.9680    495    509  0.2020
1248 12.9760    495    508  0.2020
1249 12.9840    491    508  0.2037
1250 12.9920    478    508  0.2092
1251 13.0000    505    507  0.1980
1252 13.0080    496    507  0.2016
1253 13.0160    498    507  0.2008
1254 13.0240    477    506  0.2096
1255 13.0320    491    506  0.2037
1256 13.0400    519    506  0.1927
1257 13.0480    512    505  0.1953
1258 13.0560    491    505  0.2037
1259 13.0640    488    505  0.2049
1260 13.0720    499    504  0.2004
1261 13.0800    491    509  0.2037
1262 13.0880    476    508  0.2101
1263 13.0960    495    508  0.2020
1264 13.1040    492    508  0.2033
1265 13.1120    462    510  0.2165
1266 13.1200    473    510  0.2114
1267 13.1280    500    510  0.2000
1268 13.1360    526    509  0.1901
1269 13.1440    514    509  0.1946
1270 13.1520    493    509  0.2028
1271 13.1600    496    509  0.2016
1272 13.1680    489    508  0.2045
1273 13.1760    468    508  0.2137
1274 13.1840    491    508  0.2037
1275 13.1920    488    508  0.2049
1276 13.2000    475    508  0.2105
1277 13.2080    486    507  0.2058
1278 13.2160    493    507  0.2028
1279 13.2240    475    507  0.2105
1280 13.2320    494    507  0.2024
1281 13.2400    495    507  0.2020
1282 13.2480    487    507  0.2053
1283 13.2560    496    506  0.2016
1284 13.2640    480    506  0.2083
1285 13.2720    465    506  0.2151
1286 13.2800    468    506  0.2137
1287 13.2880    483    506  0.2070
1288 13.2960    494    505  0.2024
1289 13.3040    495    505  0.2020
1290 13.3120    472    505  0.2119
1291 13.3200    456    505  0.2193
1292 13.3280    500    505  0.2000
1293 13.3360    481    505  0.2079
1294 13.3440    490    505  0.2041
1295 13.3520    505    505  0.1980
1296 13.3600    479    504  0.2088
1297 13.3680    490    504  0.2041
1298 13.3760    506    504  0.1976
1299 13.3840    510    504  0.1961
1300 13.3920    483    504  0.2070
1301 13.4000    483    504  0.2070
1302 13.4080    489    504  0.2045
1303 13.4160    501    504  0.1996
1304 13.4240    504    504  0.1984
1305 13.4320    494    504  0.2024
1306 13.4400    489    504  0.2045
1307 13.4480    496    504  0.2016
1308 13.4560    501    504  0.1996
1309 13.4640    492    504  0.2033
1310 13.4720    496    504  0.2016
1311 13.4800    498    504  0.2008
1312 13.4880    484    504  0.2066
1313 13.4960    516    504  0.1938
1314 13.5040    502    504  0.1992
1315 13.5120    534    504  0.1873
1316 13.5200    507    504  0.1972
1317 13.5280    488    505  0.2049
1318 13.5360    521    505  0.1919
1319 13.5440    491    505  0.2037
1320 13.5520    507    505  0.1972
1321 13.5600    509    506  0.1965
1322 13.5680    493    506  0.2028
1323 13.5760    494    506  0.2024
1324 13.5840    509    507  0.1965
1325 13.5920    505    507  0.1980
1326 13.6000    492    508  0.2033
1327 13.6080    501    509  0.1996
1328 13.6160    510    509  0.1961
1329 13.6240    505    510  0.1980
1330 13.6320    500    511  0.2000
1331 13.6400    510    512  0.1961
1332 13.6480    518    513  0.1931
1333 13.6560    503    514  0.1988
1334 13.6640    507    515  0.1972
1335 13.6720    513    517  0.1949
1336 13.6800    506    518  0.1976
1337 13.6880    525    520  0.1905
1338 13.6960    527    522  0.1898
1339 13.7040    483    524  0.2070
1340 13.7120    522    527  0.1916
1341 13.7200    496    529  0.2016
1342 13.7280    540    533  0.1852
1343 13.7360    522    536  0.1916
1344 13.7440    520    540  0.1923
1345 13.7520    541    545  0.1848
1346 13.7600    541    550  0.1848
1347 13.7680    551    556  0.1815
1348 13.7760    564    563  0.1773
1349 13.7840    562    571  0.1779
1350 13.7920    555    579  0.1802
1351 13.8000    570    589  0.1754
1352 13.8080    586    600  0.1706
1353 13.8160    595    612  0.1681
1354 13.8240    603    625  0.1658
1355 13.8320    595    640  0.1681
1356 13.8400    603    657  0.1658
1357 13.8480    634    675  0.1577
1358 13.8560    644    694  0.1553
1359 13.8640    686    716  0.1458
1360 13.8720    725    739  0.1379
1361 13.8800    694    764  0.1441
1362 13.8880    715    790  0.1399
1363 13.8960    747    819  0.1339
1364 13.9040    738    848  0.1355
1365 13.9120    812    879  0.1232
1366 13.9200    860    912  0.1163
1367 13.9280    897    947  0.1115
1368 13.9360    935    981  0.1070
1369 13.9440    959   1015  0.1043
1370 13.9520   1012   1050  0.0988
1371 13.9600   1042   1084  0.0960
1372 13.9680   1129   1117  0.0886
1373 13.9760   1208   1147  0.0828
1374 13.9840   1230   1175  0.0813
1375 13.9920   1294   1200  0.0773
1376 14.0000   1340   1221  0.0746
1377 14.0080   1321   1237  0.0757
1378 14.0160   1313   1248  0.0762
1379 14.0240   1294   1243  0.0773
1380 14.0320   1268   1203  0.0789
1381 14.0400   1234   1139  0.0810
1382 14.0480   1127   1067  0.0887
1383 14.0560   1042    994  0.0960
1384 14.0640    959    914  0.1043
1385 14.0720    843    832  0.1186
1386 14.0800    778    755  0.1285
1387 14.0880    658    688  0.1520
1388 14.0960    627    655  0.1595
1389 14.1040    612    611  0.1634
1390 14.1120    566    577  0.1767
1391 14.1200    545    552  0.1835
1392 14.1280    505    533  0.1980
1393 14.1360    496    529  0.2016
1394 14.1440    494    519  0.2024
1395 14.1520    511    511  0.1957
1396 14.1600    500    504  0.2000
1397 14.1680    497    499  0.2012
1398 14.1760    504    503  0.1984
1399 14.1840    496    499  0.2016
1400 14.1920    473    496  0.2114
1401 14.2000    472    494  0.2119
1402 14.2080    497    495  0.2012
1403 14.2160    506    493  0.1976
1404 14.2240    504    492  0.1984
1405 14.2320    469    490  0.2132
1406 14.2400    480    489  0.2083
1407 14.2480    466    488  0.2146
1408 14.2560    496    487  0.2016
1409 14.2640    470    486  0.2128
1410 14.2720    462    485  0.2165
1411 14.2800    460    485  0.2174
1412 14.2880    458    484  0.2183
1413 14.2960    483    484  0.2070
1414 14.3040    486    483  0.2058
1415 14.3120    476    483  0.2101
1416 14.3200    458    483  0.2183
1417 14.3280    468    483  0.2137
1418 14.3360    464    483  0.2155
1419 14.3440    471    483  0.2123
1420 14.3520    465    483  0.2151
1421 14.3600    451    483  0.2217
1422 14.3680    451    484  0.2217
1423 14.3760    473    484  0.2114
1424 14.3840    502    484  0.1992
1425 14.3920    506    485  0.1976
1426 14.4000    488    485  0.2049
1427 14.4080    491    486  0.2037
1428 14.4160    513    487  0.1949
1429 14.4240    494    488  0.2024
1430 14.4320    507    489  0.1972
1431 14.4400    491    490  0.2037
1432 14.4480    468    491  0.2137
1433 14.4560    498    492  0.2008
1434 14.4640    502    494  0.1992
1435 14.4720    491    495  0.2037
1436 14.4800    489    497  0.2045
1437 14.4880    525    498  0.1905
1438 14.4960    499    500  0.2004
1439 14.5040    494    502  0.2024
1440 14.5120    501    505  0.1996
1441 14.5200    504    507  0.1984
1442 14.5280    510    510  0.1961
1443 14.5360    519    512  0.1927
1444 14.5440    518    515  0.1931
1445 14.5520    534    518  0.1873
1446 14.5600    539    522  0.1855
1447 14.5680    535    526  0.1869
1448 14.5760    553    530  0.1808
1449 14.5840    570    534  0.1754
1450 14.5920    578    539  0.1730
1451 14.6000    581    544  0.1721
1452 14.6080    582    549  0.1718
1453 14.6160    578    555  0.1730
1454 14.6240    577    562  0.1733
1455 14.6320    596    569  0.1678
1456 14.6400    600    577  0.1667
1457 14.6480    626    586  0.1597
1458 14.6560    624    595  0.1603
1459 14.6640    628    605  0.1592
1460 14.6720    651    616  0.1536
1461 14.6800    653    628  0.1531
1462 14.6880    641    642  0.1560
1463 14.6960    661    656  0.1513
1464 14.7040    667    672  0.1499
1465 14.7120    701    689  0.1427
1466 14.7200    743    708  0.1346
1467 14.7280    787    729  0.1271
1468 14.7360    806    752  0.1241
1469 14.7440    804    777  0.1244
1470 14.7520    816    804  0.1225
1471 14.7600    851    834  0.1175
1472 14.7680    881    867  0.1135
1473 14.7760    899    903  0.1112
1474 14.7840    940    942  0.1064
1475 14.7920    973    985  0.1028
1476 14.8000    992   1032  0.1008
1477 14.8080   1052   1083  0.0951
1478 14.8160   1098   1140  0.0911
1479 14.8240   1193   1200  0.0838
1480 14.8320   1228   1266  0.0814
1481 14.8400   1299   1337  0.0770
1482 14.8480   1403   1414  0.0713
1483 14.8560   1410   1498  0.0709
1484 14.8640   1507   1587  0.0664
1485 14.8720   1665   1684  0.0601
1486 14.8800   1754   1782  0.0570
1487 14.8880   1826   1879  0.0548
1488 14.8960   1964   1979  0.0509
1489 14.9040   2100   2086  0.0476
1490 14.9120   2232   2204  0.0448
1491 14.9200   2463   2329  0.0406
1492 14.9280   2621   2464  0.0382
1493 14.9360   2743   2609  0.0365
1494 14.9440   2933   2765  0.0341
1495 14.9520   3152   2933  0.0317
1496 14.9600   3352   3112  0.0298
1497 14.9680   3492   3299  0.0286
1498 14.9760   3720   3492  0.0269
1499 14.9840   4002   3687  0.0250
1500 14.9920   4228   3884  0.0237
1501 15.0000   4389   4256  0.0228
1502 15.0080   4530   4444  0.0221
1503 15.0160   4659   4622  0.0215
1504 15.0240   4720   4786  0.0212
1505 15.0320   4779   4932  0.0209
1506 15.0400   4797   5057  0.0208
1507 15.0480   4815   5148  0.0208
1508 15.0560   4819   5096  0.0208
1509 15.0640   4685   4914  0.0213
1510 15.0720   4496   4663  0.0222
1511 15.0800   4217   4397  0.0237
1512 15.0880   3971   4126  0.0252
1513 15.0960   3665   3818  0.0273
1514 15.1040   3382   3502  0.0296
1515 15.1120   3152   3206  0.0317
1516 15.1200   2902   2944  0.0345
1517 15.1280   2644   2713  0.0378
1518 15.1360   2438   2472  0.0410
1519 15.1440   2254   2230  0.0444
1520 15.1520   2048   2005  0.0488
1521 15.1600   1839   1806  0.0544
1522 15.1680   1622   1623  0.0617
1523 15.1760   1462   1446  0.0684
1524 15.1840   1280   1282  0.0781
1525 15.1920   1153   1137  0.0867
1526 15.2000   1025   1015  0.0976
1527 15.2080    919    914  0.1088
1528 15.2160    833    833  0.1200
1529 15.2240    781    769  0.1280
1530 15.2320    706    718  0.1416
1531 15.2400    682    679  0.1466
1532 15.2480    635    648  0.1575
1533 15.2560    625    623  0.1600
1534 15.2640    577    602  0.1733
1535 15.2720    593    585  0.1686
1536 15.2800    583    571  0.1715
1537 15.2880    561    559  0.1783
1538 15.2960    547    548  0.1828
1539 15.3040    548    539  0.1825
1540 15.3120    548    531  0.1825
1541 15.3200    543    523  0.1842
1542 15.3280    535    517  0.1869
1543 15.3360    525    511  0.1905
1544 15.3440    536    506  0.1866
1545 15.3520    544    501  0.1838
1546 15.3600    524    497  0.1908
1547 15.3680    513    493  0.1949
1548 15.3760    517    489  0.1934
1549 15.3840    512    486  0.1953
1550 15.3920    493    483  0.2028
1551 15.4000    494    481  0.2024
1552 15.4080    533    478  0.1876
1553 15.4160    520    476  0.1923
1554 15.4240    496    474  0.2016
1555 15.4320    513    473  0.1949
1556 15.4400    530    471  0.1887
1557 15.4480    513    470  0.1949
1558 15.4560    505    469  0.1980
1559 15.4640    506    468  0.1976
1560 15.4720    523    467  0.1912
1561 15.4800    503    467  0.1988
1562 15.4880    517    467  0.1934
1563 15.4960    530    467  0.1887
1564 15.5040    520    467  0.1923
1565 15.5120    530    509  0.1887
1566 15.5200    531    511  0.1883
1567 15.5280    527    512  0.1898
1568 15.5360    547    515  0.1828
1569 15.5440    545    517  0.1835
1570 15.5520    529    541  0.1890
1571 15.5600    546    545  0.1832
1572 15.5680    547    549  0.1828
1573 15.5760    563    554  0.1776
1574 15.5840    586    559  0.1706
1575 15.5920    556    565  0.1799
1576 15.6000    546    572  0.1832
1577 15.6080    598    579  0.1672
1578 15.6160    591    586  0.1692
1579 15.6240    613    595  0.1631
1580 15.6320    584    604  0.1712
1581 15.6400    600    613  0.1667
1582 15.6480    615    624  0.1626
1583 15.6560    641    634  0.1560
1584 15.6640    653    646  0.1531
1585 15.6720    631    657  0.1585
1586 15.6800    626    669  0.1597
1587 15.6880    659    682  0.1517
1588 15.6960    683    694  0.1464
1589 15.7040    688    707  0.1453
1590 15.7120    710    719  0.1408
1591 15.7200    723    732  0.1383
1592 15.7280    729    744  0.1372
1593 15.7360    781    754  0.1280
1594 15.7440    762    764  0.1312
1595 15.7520    795    773  0.1258
1596 15.7600    801    780  0.1248
1597 15.7680    781    786  0.1280
1598 15.7760    800    786  0.1250
1599 15.7840    818    775  0.1222
1600 15.7920    778    759  0.1285
1601 15.8000    770    740  0.1299
1602 15.8080    717    722  0.1395
1603 15.8160    707    703  0.1414
1604 15.8240    687    683  0.1456
1605 15.8320    658    663  0.1520
1606 15.8400    627    645  0.1595
1607 15.8480    621    630  0.1610
1608 15.8560    595    619  0.1681
1609 15.8640    564    611  0.1773
1610 15.8720    561    605  0.1783
1611 15.8800    558    602  0.1792
1612 15.8880    548    600  0.1825
1613 15.8960    557    600  0.1795
1614 15.9040    564    601  0.1773
1615 15.9120    551    603  0.1815
1616 15.9200    543    606  0.1842
1617 15.9280    545    609  0.1835
1618 15.9360    550    612  0.1818
1619 15.9440    574    616  0.1742
1620 15.9520    583    621  0.1715
1621 15.9600    581    626  0.1721
1622 15.9680    588    631  0.1701
1623 15.9760    600    636  0.1667
1624 15.9840    614    642  0.1629
1625 15.9920    586    649  0.1706
1626 16.0000    556    655  0.1799
1627 16.0080    624    662  0.1603
1628 16.0160    623    667  0.1605
1629 16.0240    596    675  0.1678
1630 16.0320    622    683  0.1608
1631 16.0400    621    692  0.1610
1632 16.0480    652    701  0.1534
1633 16.0560    669    710  0.1495
1634 16.0640    671    721  0.1490
1635 16.0720    679    732  0.1473
1636 16.0800    681    744  0.1468
1637 16.0880    715    757  0.1399
1638 16.0960    741    770  0.1350
1639 16.1040    718    784  0.1393
1640 16.1120    717    800  0.1395
1641 16.1200    757    817  0.1321
1642 16.1280    781    835  0.1280
1643 16.1360    807    856  0.1239
1644 16.1440    833    878  0.1200
1645 16.1520    928    902  0.1078
1646 16.1600    898    929  0.1114
1647 16.1680    979    958  0.1021
1648 16.1760   1030    991  0.0971
1649 16.1840   1063   1028  0.0941
1650 16.1920   1095   1068  0.0913
1651 16.2000   1147   1113  0.0872
1652 16.2080   1222   1164  0.0818
1653 16.2160   1282   1221  0.0780
1654 16.2240   1355   1284  0.0738
1655 16.2320   1403   1356  0.0713
1656 16.2400   1510   1435  0.0662
1657 16.2480   1633   1524  0.0612
1658 16.2560   1730   1623  0.0578
1659 16.2640   1879   1733  0.0532
1660 16.2720   2061   1856  0.0485
1661 16.2800   2205   1991  0.0454
1662 16.2880   2346   2140  0.0426
1663 16.2960   2527   2303  0.0396
1664 16.3040   2730   2482  0.0366
1665 16.3120   2927   2676  0.0342
1666 16.3200   3140   2886  0.0318
1667 16.3280   3299   3113  0.0303
1668 16.3360   3648   3355  0.0274
1669 16.3440   3888   3613  0.0257
1670 16.3520   4124   3887  0.0242
1671 16.3600   4356   4174  0.0230
1672 16.3680   4641   4473  0.0215
1673 16.3760   4772   4784  0.0210
1674 16.3840   5146   5102  0.0194
1675 16.3920   5401   5426  0.0185
1676 16.4000   5707   5751  0.0175
1677 16.4080   5940   6073  0.0168
1678 16.4160   6212   6387  0.0161
1679 16.4240   6593   6688  0.0152
1680 16.4320   6930   6969  0.0144
1681 16.4400   7273   7223  0.0137
1682 16.4480   7486   7446  0.0134
1683 16.4560   7607   7629  0.0131
1684 16.4640   7782   7769  0.0129
1685 16.4720   7754   7844  0.0129
1686 16.4800   7645   7659  0.0131
1687 16.4880   7357   7231  0.0136
1688 16.4960   6820   6672  0.0147
1689 16.5040   6136   6080  0.0163
1690 16.5120   5529   5509  0.0181
1691 16.5200   4706   4898  0.0212
1692 16.5280   4083   4252  0.0245
1693 16.5360   3462   3627  0.0289
1694 16.5440   2884   3062  0.0347
1695 16.5520   2320   2579  0.0431
1696 16.5600   1951   2180  0.0513
1697 16.5680   1633   1861  0.0612
1698 16.5760   1353   1610  0.0739
1699 16.5840   1190   1415  0.0840
1700 16.5920   1086   1265  0.0921
1701 16.6000    999   1151  0.1001
1702 16.6080    946   1062  0.1057
1703 16.6160    931    994  0.1074
1704 16.6240    880    939  0.1136
1705 16.6320    839    895  0.1192
1706 16.6400    847    858  0.1181
1707 16.6480    840    827  0.1190
1708 16.6560    831    801  0.1203
1709 16.6640    826    778  0.1211
1710 16.6720    794    759  0.1259
1711 16.6800    763    741  0.1311
1712 16.6880    747    722  0.1339
1713 16.6960    740    702  0.1351
1714 16.7040    735    682  0.1361
1715 16.7120    698    664  0.1433
1716 16.7200    689    647  0.1451
1717 16.7280    639    631  0.1565
1718 16.7360    639    615  0.1565
1719 16.7440    634    599  0.1577
1720 16.7520    609    592  0.1642
1721 16.7600    594    580  0.1684
1722 16.7680    595    569  0.1681
1723 16.7760    606    560  0.1650
1724 16.7840    580    552  0.1724
1725 16.7920    561    545  0.1783
1726 16.8000    561    542  0.1783
1727 16.8080    566    537  0.1767
1728 16.8160    553    532  0.1808
1729 16.8240    532    528  0.1880
1730 16.8320    521    524  0.1919
1731 16.8400    521    521  0.1919
1732 16.8480    532    518  0.1880
1733 16.8560    536    515  0.1866
1734 16.8640    546    513  0.1832
1735 16.8720    534    511  0.1873
1736 16.8800    543    509  0.1842
1737 16.8880    536    507  0.1866
1738 16.8960    522    505  0.1916
1739 16.9040    492    503  0.2033
1740 16.9120    534    502  0.1873
1741 16.9200    510    501  0.1961
1742 16.9280    498    500  0.2008
1743 16.9360    503    499  0.1988
1744 16.9440    506    498  0.1976
1745 16.9520    533    497  0.1876
1746 16.9600    511    496  0.1957
1747 16.9680    524    495  0.1908
1748 16.9760    507    495  0.1972
1749 16.9840    489    494  0.2045
1750 16.9920    503    494  0.1988
1751 17.0000    518    494  0.1931
1752 17.0080    506    493  0.1976
1753 17.0160    482    493  0.2075
1754 17.0240    485    493  0.2062
1755 17.0320    509    493  0.1965
1756 17.0400    513    493  0.1949
1757 17.0480    521    493  0.1919
1758 17.0560    501    498  0.1996
1759 17.0640    505    499  0.1980
1760 17.0720    533    499  0.1876
1761 17.0800    505    499  0.1980
1762 17.0880    513    500  0.1949
1763 17.0960    506    500  0.1976
1764 17.1040    497    504  0.2012
1765 17.1120    487    504  0.2053
1766 17.1200    487    505  0.2053
1767 17.1280    484    506  0.2066
1768 17.1360    504    507  0.1984
1769 17.1440    494    508  0.2024
1770 17.1520    534    509  0.1873
1771 17.1600    509    510  0.1965
1772 17.1680    499    512  0.2004
1773 17.1760    508    513  0.1969
1774 17.1840    512    515  0.1953
1775 17.1920    505    516  0.1980
1776 17.2000    506    518  0.1976
1777 17.2080    529    520  0.1890
1778 17.2160    531    522  0.1883
1779 17.2240    510    524  0.1961
1780 17.2320    507    526  0.1972
1781 17.2400    518    529  0.1931
1782 17.2480    541    531  0.1848
1783 17.2560    521    534  0.1919
1784 17.2640    542    537  0.1845
1785 17.2720    511    540  0.1957
1786 17.2800    526    543  0.1901
1787 17.2880    525    546  0.1905
1788 17.2960    533    550  0.1876
1789 17.3040    556    553  0.1799
1790 17.3120    549    557  0.1821
1791 17.3200    564    561  0.1773
1792 17.3280    533    565  0.1876
1793 17.3360    563    570  0.1776
1794 17.3440    563    574  0.1776
1795 17.3520    579    579  0.1727
1796 17.3600    591    584  0.1692
1797 17.3680    585    590  0.1709
1798 17.3760    594    595  0.1684
1799 17.3840    609    601  0.1642
1800 17.3920    623    607  0.1605
1801 17.4000    641    612  0.1560
1802 17.4080    658    618  0.1520
1803 17.4160    662    625  0.1511
1804 17.4240    648    633  0.1543
1805 17.4320    665    642  0.1504
1806 17.4400    663    652  0.1508
1807 17.4480    692    657  0.1445
1808 17.4560    704    670  0.1420
1809 17.4640    730    684  0.1370
1810 17.4720    721    701  0.1387
1811 17.4800    757    720  0.1321
1812 17.4880    822    737  0.1217
1813 17.4960    811    760  0.1233
1814 17.5040    812    786  0.1232
1815 17.5120    847    814  0.1181
1816 17.5200    870    844  0.1149
1817 17.5280    922    877  0.1085
1818 17.5360    934    913  0.1071
1819 17.5440    922    952  0.1085
1820 17.5520    979    993  0.1021
1821 17.5600   1017   1038  0.0983
1822 17.5680   1046   1085  0.0956
1823 17.5760   1132   1134  0.0883
1824 17.5840   1204   1186  0.0831
1825 17.5920   1226   1240  0.0816
1826 17.6000   1267   1304  0.0789
1827 17.6080   1339   1361  0.0747
1828 17.6160   1382   1419  0.0724
1829 17.6240   1401   1478  0.0714
1830 17.6320   1492   1536  0.0670
1831 17.6400   1564   1593  0.0639
1832 17.6480   1613   1649  0.0620
1833 17.6560   1696   1688  0.0590
1834 17.6640   1756   1719  0.0569
1835 17.6720   1762   1744  0.0568
1836 17.6800   1741   1767  0.0574
1837 17.6880   1779   1788  0.0562
1838 17.6960   1833   1802  0.0546
1839 17.7040   1851   1811  0.0540
1840 17.7120   1783   1814  0.0561
1841 17.7200   1728   1813  0.0579
1842 17.7280   1705   1795  0.0587
1843 17.7360   1624   1740  0.0616
1844 17.7440   1535   1658  0.0651
1845 17.7520   1501   1567  0.0666
1846 17.7600   1446   1478  0.0692
1847 17.7680   1342   1396  0.0745
1848 17.7760   1273   1309  0.0786
1849 17.7840   1248   1220  0.0801
1850 17.7920   1200   1136  0.0833
1851 17.8000   1141   1061  0.0876
1852 17.8080   1109    999  0.0902
1853 17.8160   1063    950  0.0941
1854 17.8240   1109    915  0.0902
1855 17.8320   1038    891  0.0963
1856 17.8400   1060    880  0.0943
1857 17.8480   1054    875  0.0949
1858 17.8560   1048    878  0.0954
1859 17.8640   1074    886  0.0931
1860 17.8720   1097    901  0.0912
1861 17.8800   1108    919  0.0903
1862 17.8880   1131    943  0.0884
1863 17.8960   1140    970  0.0877
1864 17.9040   1157    999  0.0864
1865 17.9120   1206   1031  0.0829
1866 17.9200   1231   1066  0.0812
1867 17.9280   1254   1103  0.0797
1868 17.9360   1272   1142  0.0786
1869 17.9440   1302   1183  0.0768
1870 17.9520   1316   1224  0.0760
1871 17.9600   1358   1266  0.0736
1872 17.9680   1438   1307  0.0695
1873 17.9760   1426   1348  0.0701
1874 17.9840   1419   1386  0.0705
1875 17.9920   1419   1422  0.0705
1876 18.0000   1431   1455  0.0699
1877 18.0080   1452   1483  0.0689
1878 18.0160   1484   1506  0.0674
1879 18.0240   1422   1523  0.0703
1880 18.0320   1400   1537  0.0714
1881 18.0400   1336   1504  0.0749
1882 18.0480   1308   1445  0.0765
1883 18.0560   1216   1374  0.0822
1884 18.0640   1187   1301  0.0842
1885 18.0720   1086   1231  0.0921
1886 18.0800   1041   1165  0.0961
1887 18.0880    970   1087  0.1031
1888 18.0960    944   1010  0.1059
1889 18.1040    874    939  0.1144
1890 18.1120    825    877  0.1212
1891 18.1200    781    826  0.1280
1892 18.1280    748    783  0.1337
1893 18.1360    737    750  0.1357
1894 18.1440    711    724  0.1406
1895 18.1520    701    704  0.1427
1896 18.1600    708    688  0.1412
1897 18.1680    676    677  0.1479
1898 18.1760    648    669  0.1543
1899 18.1840    621    663  0.1610
1900 18.1920    619    659  0.1616
1901 18.2000    633    656  0.1580
1902 18.2080    605    654  0.1653
1903 18.2160    596    654  0.1678
1904 18.2240    638    654  0.1567
1905 18.2320    577    656  0.1733
1906 18.2400    626    658  0.1597
1907 18.2480    606    660  0.1650
1908 18.2560    627    664  0.1595
1909 18.2640    633    668  0.1580
1910 18.2720    632    673  0.1582
1911 18.2800    631    679  0.1585
1912 18.2880    612    686  0.1634
1913 18.2960    643    694  0.1555
1914 18.3040    640    704  0.1563
1915 18.3120    654    714  0.1529
1916 18.3200    688    726  0.1453
1917 18.3280    704    739  0.1420
1918 18.3360    720    764  0.1389
1919 18.3440    725    781  0.1379
1920 18.3520    727    800  0.1376
1921 18.3600    746    822  0.1340
1922 18.3680    786    845  0.1272
1923 18.3760    779    872  0.1284
1924 18.3840    815    906  0.1227
1925 18.3920    849    938  0.1178
1926 18.4000    892    974  0.1121
1927 18.4080    958   1013  0.1044
1928 18.4160    941   1056  0.1063
1929 18.4240   1033   1102  0.0968
1930 18.4320   1087   1151  0.0920
1931 18.4400   1111   1205  0.0900
1932 18.4480   1203   1262  0.0831
1933 18.4560   1244   1323  0.0804
1934 18.4640   1345   1386  0.0743
1935 18.4720   1455   1453  0.0687
1936 18.4800   1522   1523  0.0657
1937 18.4880   1605   1595  0.0623
1938 18.4960   1715   1669  0.0583
1939 18.5040   1765   1744  0.0567
1940 18.5120   1850   1819  0.0541
1941 18.5200   2001   1893  0.0500
1942 18.5280   2116   1965  0.0473
1943 18.5360   2207   2034  0.0453
1944 18.5440   2269   2098  0.0441
1945 18.5520   2316   2156  0.0432
1946 18.5600   2326   2207  0.0430
1947 18.5680   2349   2250  0.0426
1948 18.5760   2351   2283  0.0425
1949 18.5840   2221   2276  0.0450
1950 18.5920   2220   2217  0.0450
1951 18.6000   2096   2132  0.0477
1952 18.6080   2045   2028  0.0489
1953 18.6160   1953   1927  0.0512
1954 18.6240   1824   1833  0.0548
1955 18.6320   1707   1732  0.0586
1956 18.6400   1650   1626  0.0606
1957 18.6480   1505   1526  0.0664
1958 18.6560   1429   1435  0.0700
1959 18.6640   1381   1359  0.0724
1960 18.6720   1313   1300  0.0762
1961 18.6800   1271   1257  0.0787
1962 18.6880   1246   1228  0.0803
1963 18.6960   1242   1211  0.0805
1964 18.7040   1268   1203  0.0789
1965 18.7120   1260   1202  0.0794
1966 18.7200   1231   1210  0.0812
1967 18.7280   1231   1224  0.0812
1968 18.7360   1220   1243  0.0820
1969 18.7440   1286   1266  0.0778
1970 18.7520   1304   1291  0.0767
1971 18.7600   1384   1319  0.0723
1972 18.7680   1375   1350  0.0727
1973 18.7760   1370   1381  0.0730
1974 18.7840   1404   1413  0.0712
1975 18.7920   1432   1445  0.0698
1976 18.8000   1516   1478  0.0660
1977 18.8080   1494   1512  0.0669
1978 18.8160   1535   1548  0.0651
1979 18.8240   1561   1580  0.0641
1980 18.8320   1549   1600  0.0646
1981 18.8400   1568   1612  0.0638
1982 18.8480   1626   1624  0.0615
1983 18.8560   1624   1640  0.0616
1984 18.8640   1635   1663  0.0612
1985 18.8720   1669   1692  0.0599
1986 18.8800   1700   1724  0.0588
1987 18.8880   1731   1760  0.0578
1988 18.8960   1791   1802  0.0558
1989 18.9040   1848   1852  0.0541
1990 18.9120   1865   1911  0.0536
1991 18.9200   1964   1977  0.0509
1992 18.9280   2120   2051  0.0472
1993 18.9360   2187   2128  0.0457
1994 18.9440   2308   2209  0.0433
1995 18.9520   2434   2292  0.0411
1996 18.9600   2491   2374  0.0401
1997 18.9680   2594   2453  0.0386
1998 18.9760   2659   2528  0.0376
1999 18.9840   2675   2597  0.0374
2000 18.9920   2711   2657  0.0369
2001 19.0000   2718   2707  0.0368
2002 19.0080   2664   2746  0.0375
2003 19.0160   2616   2747  0.0382
2004 19.0240   2526   2680  0.0396
2005 19.0320   2433   2565  0.0411
2006 19.0400   2349   2429  0.0426
2007 19.0480   2266   2292  0.0441
2008 19.0560   2126   2164  0.0470
2009 19.0640   1996   2035  0.0501
2010 19.0720   1893   1896  0.0528
2011 19.0800   1791   1757  0.0558
2012 19.0880   1693   1630  0.0591
2013 19.0960   1593   1521  0.0628
2014 19.1040   1516   1433  0.0660
2015 19.1120   1460   1366  0.0685
2016 19.1200   1430   1320  0.0699
2017 19.1280   1419   1292  0.0705
2018 19.1360   1371   1279  0.0729
2019 19.1440   1364   1281  0.0733
2020 19.1520   1358   1294  0.0736
2021 19.1600   1342   1317  0.0745
2022 19.1680   1423   1350  0.0703
2023 19.1760   1396   1390  0.0716
2024 19.1840   1431   1437  0.0699
2025 19.1920   1459   1490  0.0685
2026 19.2000   1526   1550  0.0655
2027 19.2080   1555   1614  0.0643
2028 19.2160   1632   1682  0.0613
2029 19.2240   1714   1755  0.0583
2030 19.2320   1779   1831  0.0562
2031 19.2400   1824   1909  0.0548
2032 19.2480   1924   1993  0.0520
2033 19.2560   2033   2073  0.0492
2034 19.2640   2122   2151  0.0471
2035 19.2720   2202   2227  0.0454
2036 19.2800   2260   2299  0.0442
2037 19.2880   2324   2365  0.0430
2038 19.2960   2386   2427  0.0419
2039 19.3040   2439   2477  0.0410
2040 19.3120   2441   2518  0.0410
2041 19.3200   2422   2542  0.0413
2042 19.3280   2393   2506  0.0418
2043 19.3360   2340   2421  0.0427
2044 19.3440   2206   2308  0.0453
2045 19.3520   2189   2189  0.0457
2046 19.3600   2132   2076  0.0469
2047 19.3680   1951   1971  0.0513
2048 19.3760   1904   1858  0.0525
2049 19.3840   1815   1739  0.0551
2050 19.3920   1735   1627  0.0576
2051 19.4000   1657   1528  0.0604
2052 19.4080   1577   1448  0.0634
2053 19.4160   1514   1387  0.0661
2054 19.4240   1494   1344  0.0669
2055 19.4320   1462   1318  0.0684
2056 19.4400   1451   1307  0.0689
2057 19.4480   1428   1308  0.0700
2058 19.4560   1408   1320  0.0710
2059 19.4640   1425   1341  0.0702
2060 19.4720   1432   1369  0.0698
2061 19.4800   1469   1403  0.0681
2062 19.4880   1513   1442  0.0661
2063 19.4960   1541   1484  0.0649
2064 19.5040   1609   1529  0.0622
2065 19.5120   1607   1576  0.0622
2066 19.5200   1672   1624  0.0598
2067 19.5280   1662   1671  0.0602
2068 19.5360   1747   1717  0.0572
2069 19.5440   1753   1760  0.0570
2070 19.5520   1850   1800  0.0541
2071 19.5600   1813   1835  0.0552
2072 19.5680   1778   1863  0.0562
2073 19.5760   1793   1887  0.0558
2074 19.5840   1768   1882  0.0566
2075 19.5920   1738   1841  0.0575
2076 19.6000   1665   1775  0.0601
2077 19.6080   1612   1701  0.0620
2078 19.6160   1559   1626  0.0641
2079 19.6240   1474   1558  0.0678
2080 19.6320   1407   1489  0.0711
2081 19.6400   1376   1414  0.0727
2082 19.6480   1314   1338  0.0761
2083 19.6560   1227   1267  0.0815
2084 19.6640   1183   1205  0.0845
2085 19.6720   1148   1154  0.0871
2086 19.6800   1113   1112  0.0898
2087 19.6880   1091   1080  0.0917
2088 19.6960   1104   1056  0.0906
2089 19.7040   1064   1038  0.0940
2090 19.7120   1035   1022  0.0966
2091 19.7200   1026   1008  0.0975
2092 19.7280   1024    995  0.0977
2093 19.7360   1002    981  0.0998
2094 19.7440    990    968  0.1010
2095 19.7520   1021    956  0.0979
2096 19.7600    962    945  0.1040
2097 19.7680    977    935  0.1024
2098 19.7760    962    928  0.1040
2099 19.7840    965    921  0.1036
2100 19.7920    953    915  0.1049
2101 19.8000    944    911  0.1059
2102 19.8080    935    909  0.1070
2103 19.8160    947    909  0.1056
2104 19.8240    949    910  0.1054
2105 19.8320    931    912  0.1074
2106 19.8400    927    915  0.1079
2107 19.8480    935    917  0.1070
2108 19.8560    937    919  0.1067
2109 19.8640    917    920  0.1091
2110 19.8720    891    915  0.1122
2111 19.8800    871    901  0.1148
2112 19.8880    881    882  0.1135
2113 19.8960    866    862  0.1155
2114 19.9040    791    843  0.1264
2115 19.9120    801    825  0.1248
2116 19.9200    810    808  0.1235
2117 19.9280    823    789  0.1215
2118 19.9360    761    770  0.1314
2119 19.9440    752    754  0.1330
2120 19.9520    745    740  0.1342
2121 19.9600    723    729  0.1383
2122 19.9680    721    721  0.1387
2123 19.9760    738    717  0.1355
2124 19.9840    741    716  0.1350
2125 19.9920    768    717  0.1302
2126 20.0000    774    723  0.1292
2127 20.0080    762    727  0.1312
2128 20.0160    775    736  0.1290
2129 20.0240    781    747  0.1280
2130 20.0320    786    760  0.1272
2131 20.0400    826    779  0.1211
2132 20.0480    859    797  0.1164
2133 20.0560    891    817  0.1122
2134 20.0640    912    839  0.1096
2135 20.0720    908    864  0.1101
2136 20.0800    936    891  0.1068
2137 20.0880    959    932  0.1043
2138 20.0960    935    966  0.1070
2139 20.1040   1003   1001  0.0997
2140 20.1120   1041   1038  0.0961
2141 20.1200   1052   1077  0.0951
2142 20.1280   1072   1118  0.0933
2143 20.1360   1112   1166  0.0899
2144 20.1440   1155   1210  0.0866
2145 20.1520   1174   1256  0.0852
2146 20.1600   1219   1301  0.0820
2147 20.1680   1246   1347  0.0803
2148 20.1760   1287   1391  0.0777
2149 20.1840   1368   1435  0.0731
2150 20.1920   1409   1475  0.0710
2151 20.2000   1431   1512  0.0699
2152 20.2080   1480   1545  0.0676
2153 20.2160   1505   1573  0.0664
2154 20.2240   1503   1595  0.0665
2155 20.2320   1523   1610  0.0657
2156 20.2400   1524   1595  0.0656
2157 20.2480   1484   1550  0.0674
2158 20.2560   1473   1486  0.0679
2159 20.2640   1412   1414  0.0708
2160 20.2720   1393   1343  0.0718
2161 20.2800   1336   1277  0.0749
2162 20.2880   1243   1210  0.0805
2163 20.2960   1175   1137  0.0851
2164 20.3040   1129   1062  0.0886
2165 20.3120   1087    988  0.0920
2166 20.3200   1014    924  0.0986
2167 20.3280    969    869  0.1032
2168 20.3360    950    823  0.1053
2169 20.3440    905    784  0.1105
2170 20.3520    873    753  0.1145
2171 20.3600    831    726  0.1203
2172 20.3680    790    706  0.1266
2173 20.3760    774    690  0.1292
2174 20.3840    778    677  0.1285
2175 20.3920    780    666  0.1282
2176 20.4000    764    658  0.1309
2177 20.4080    757    651  0.1321
2178 20.4160    755    645  0.1325
2179 20.4240    715    640  0.1399
2180 20.4320    706    636  0.1416
2181 20.4400    698    633  0.1433
2182 20.4480    680    631  0.1471
2183 20.4560    649    629  0.1541
2184 20.4640    663    627  0.1508
2185 20.4720    646    626  0.1548
2186 20.4800    659    625  0.1517
2187 20.4880    652    624  0.1534
2188 20.4960    640    624  0.1563
2189 20.5040    638    624  0.1567
2190 20.5120    594    627  0.1684
2191 20.5200    589    628  0.1698
2192 20.5280    598    629  0.1672
2193 20.5360    611    630  0.1637
2194 20.5440    613    631  0.1631
2195 20.5520    623    632  0.1605
2196 20.5600    625    634  0.1600
2197 20.5680    608    637  0.1645
2198 20.5760    580    638  0.1724
2199 20.5840    575    640  0.1739
2200 20.5920    595    642  0.1681
2201 20.6000    602    645  0.1661
2202 20.6080    609    648  0.1642
2203 20.6160    615    651  0.1626
2204 20.6240    598    654  0.1672
2205 20.6320    603    658  0.1658
2206 20.6400    575    662  0.1739
2207 20.6480    601    666  0.1664
2208 20.6560    627    671  0.1595
2209 20.6640    621    676  0.1610
2210 20.6720    613    681  0.1631
2211 20.6800    617    687  0.1621
2212 20.6880    632    694  0.1582
2213 20.6960    639    700  0.1565
2214 20.7040    658    708  0.1520
2215 20.7120    657    717  0.1522
2216 20.7200    656    726  0.1524
2217 20.7280    683    736  0.1464
2218 20.7360    664    747  0.1506
2219 20.7440    665    765  0.1504
2220 20.7520    694    779  0.1441
2221 20.7600    703    794  0.1422
2222 20.7680    735    811  0.1361
2223 20.7760    761    830  0.1314
2224 20.7840    771    850  0.1297
2225 20.7920    822    876  0.1217
2226 20.8000    841    902  0.1189
2227 20.8080    865    931  0.1156
2228 20.8160    896    962  0.1116
2229 20.8240    983    997  0.1017
2230 20.8320    987   1036  0.1013
2231 20.8400   1063   1079  0.0941
2232 20.8480   1119   1127  0.0894
2233 20.8560   1153   1179  0.0867
2234 20.8640   1209   1235  0.0827
2235 20.8720   1279   1297  0.0782
2236 20.8800   1341   1365  0.0746
2237 20.8880   1401   1438  0.0714
2238 20.8960   1435   1517  0.0697
2239 20.9040   1548   1601  0.0646
2240 20.9120   1660   1690  0.0602
2241 20.9200   1745   1785  0.0573
2242 20.9280   1844   1885  0.0542
2243 20.9360   2003   1991  0.0499
2244 20.9440   2127   2102  0.0470
2245 20.9520   2206   2217  0.0453
2246 20.9600   2337   2335  0.0428
2247 20.9680   2512   2455  0.0398
2248 20.9760   2644   2577  0.0378
2249 20.9840   2729   2699  0.0366
2250 20.9920   2851   2819  0.0351
2251 21.0000   2984   2928  0.0335
2252 21.0080   3093   3025  0.0323
2253 21.0160   3187   3111  0.0314
2254 21.0240   3279   3189  0.0305
2255 21.0320   3425   3260  0.0292
2256 21.0400   3480   3311  0.0287
2257 21.0480   3438   3336  0.0291
2258 21.0560   3418   3335  0.0293
2259 21.0640   3380   3316  0.0296
2260 21.0720   3269   3286  0.0306
2261 21.0800   3150   3225  0.0317
2262 21.0880   3011   3103  0.0332
2263 21.0960   2851   2933  0.0351
2264 21.1040   2684   2740  0.0373
2265 21.1120   2515   2544  0.0398
2266 21.1200   2331   2360  0.0429
2267 21.1280   2195   2192  0.0456
2268 21.1360   1992   2022  0.0502
2269 21.1440   1783   1848  0.0561
2270 21.1520   1639   1679  0.0610
2271 21.1600   1491   1524  0.0671
2272 21.1680   1393   1387  0.0718
2273 21.1760   1298   1269  0.0770
2274 21.1840   1199   1171  0.0834
2275 21.1920   1117   1090  0.0895
2276 21.2000   1057   1023  0.0946
2277 21.2080    967    970  0.1034
2278 21.2160    930    926  0.1075
2279 21.2240    880    891  0.1136
2280 21.2320    852    862  0.1174
2281 21.2400    860    840  0.1163
2282 21.2480    824    823  0.1214
2283 21.2560    817    810  0.1224
2284 21.2640    839    800  0.1192
2285 21.2720    806    793  0.1241
2286 21.2800    812    789  0.1232
2287 21.2880    796    786  0.1256
2288 21.2960    801    786  0.1248
2289 21.3040    813    789  0.1230
2290 21.3120    807    793  0.1239
2291 21.3200    797    800  0.1255
2292 21.3280    814    809  0.1229
2293 21.3360    831    819  0.1203
2294 21.3440    834    832  0.1199
2295 21.3520    849    847  0.1178
2296 21.3600    876    864  0.1142
2297 21.3680    913    883  0.1095
2298 21.3760    908    903  0.1101
2299 21.3840    936    929  0.1068
2300 21.3920    933    954  0.1072
2301 21.4000   1015    984  0.0985
2302 21.4080   1062   1012  0.0942
2303 21.4160   1067   1041  0.0937
2304 21.4240   1051   1072  0.0951
2305 21.4320   1150   1104  0.0870
2306 21.4400   1205   1138  0.0830
2307 21.4480   1224   1171  0.0817
2308 21.4560   1245   1210  0.0803
2309 21.4640   1285   1242  0.0778
2310 21.4720   1335   1273  0.0749
2311 21.4800   1382   1303  0.0724
2312 21.4880   1418   1331  0.0705
2313 21.4960   1423   1356  0.0703
2314 21.5040   1414   1378  0.0707
2315 21.5120   1425   1393  0.0702
2316 21.5200   1422   1385  0.0703
2317 21.5280   1384   1365  0.0723
2318 21.5360   1341   1339  0.0746
2319 21.5440   1310   1314  0.0763
2320 21.5520   1307   1292  0.0765
2321 21.5600   1267   1276  0.0789
2322 21.5680   1189   1261  0.0841
2323 21.5760   1179   1244  0.0848
2324 21.5840   1223   1229  0.0818
2325 21.5920   1172   1219  0.0853
2326 21.6000   1214   1216  0.0824
2327 21.6080   1147   1220  0.0872
2328 21.6160   1207   1233  0.0829
2329 21.6240   1239   1252  0.0807
2330 21.6320   1253   1278  0.0798
2331 21.6400   1304   1309  0.0767
2332 21.6480   1363   1345  0.0734
2333 21.6560   1452   1384  0.0689
2334 21.6640   1471   1426  0.0680
2335 21.6720   1502   1470  0.0666
2336 21.6800   1591   1514  0.0629
2337 21.6880   1634   1557  0.0612
2338 21.6960   1682   1599  0.0595
2339 21.7040   1706   1638  0.0586
2340 21.7120   1696   1673  0.0590
2341 21.7200   1728   1704  0.0579
2342 21.7280   1765   1728  0.0567
2343 21.7360   1757   1745  0.0569
2344 21.7440   1687   1733  0.0593
2345 21.7520   1642   1689  0.0609
2346 21.7600   1526   1626  0.0655
2347 21.7680   1509   1555  0.0663
2348 21.7760   1447   1484  0.0691
2349 21.7840   1393   1418  0.0718
2350 21.7920   1288   1356  0.0776
2351 21.8000   1261   1287  0.0793
2352 21.8080   1154   1214  0.0867
2353 21.8160   1157   1141  0.0864
2354 21.8240   1089   1073  0.0918
2355 21.8320   1033   1012  0.0968
2356 21.8400    951    959  0.1052
2357 21.8480    925    914  0.1081
2358 21.8560    880    873  0.1136
2359 21.8640    843    837  0.1186
2360 21.8720    784    806  0.1276
2361 21.8800    751    780  0.1332
2362 21.8880    735    757  0.1361
2363 21.8960    719    739  0.1391
2364 21.9040    709    722  0.1410
2365 21.9120    687    707  0.1456
2366 21.9200    674    694  0.1484
2367 21.9280    669    682  0.1495
2368 21.9360    645    672  0.1550
2369 21.9440    619    664  0.1616
2370 21.9520    619    656  0.1616
2371 21.9600    611    651  0.1637
2372 21.9680    639    646  0.1565
2373 21.9760    608    642  0.1645
2374 21.9840    592    640  0.1689
2375 21.9920    604    646  0.1656
2376 22.0000    603    644  0.1658
2377 22.0080    608    644  0.1645
2378 22.0160    595    644  0.1681
2379 22.0240    568    645  0.1761
2380 22.0320    590    646  0.1695
2381 22.0400    608    647  0.1645
2382 22.0480    627    653  0.1595
2383 22.0560    652    656  0.1534
2384 22.0640    644    659  0.1553
2385 22.0720    621    663  0.1610
2386 22.0800    646    665  0.1548
2387 22.0880    677    670  0.1477
2388 22.0960    676    676  0.1479
2389 22.1040    682    683  0.1466
2390 22.1120    693    693  0.1443
2391 22.1200    716    703  0.1397
2392 22.1280    719    713  0.1391
2393 22.1360    715    724  0.1399
2394 22.1440    782    737  0.1279
2395 22.1520    804    752  0.1244
2396 22.1600    825    769  0.1212
2397 22.1680    906    789  0.1104
2398 22.1760    901    810  0.1110
2399 22.1840    886    833  0.1129
2400 22.1920    952    860  0.1050
2401 22.2000    991    889  0.1009
2402 22.2080   1018    922  0.0982
2403 22.2160   1057    958  0.0946
2404 22.2240   1107    997  0.0903
2405 22.2320   1118   1041  0.0894
2406 22.2400   1149   1088  0.0870
2407 22.2480   1182   1140  0.0846
2408 22.2560   1223   1197  0.0818
2409 22.2640   1276   1258  0.0784
2410 22.2720   1344   1323  0.0744
2411 22.2800   1382   1395  0.0724
2412 22.2880   1433   1470  0.0698
2413 22.2960   1553   1548  0.0644
2414 22.3040   1607   1631  0.0622
2415 22.3120   1662   1717  0.0602
2416 22.3200   1746   1806  0.0573
2417 22.3280   1802   1896  0.0555
2418 22.3360   1899   1988  0.0527
2419 22.3440   2012   2081  0.0497
2420 22.3520   2083   2172  0.0480
2421 22.3600   2128   2261  0.0470
2422 22.3680   2272   2346  0.0440
2423 22.3760   2398   2426  0.0417
2424 22.3840   2509   2498  0.0399
2425 22.3920   2540   2549  0.0394
2426 22.4000   2551   2579  0.0392
2427 22.4080   2604   2580  0.0384
2428 22.4160   2658   2557  0.0376
2429 22.4240   2643   2522  0.0378
2430 22.4320   2604   2481  0.0384
2431 22.4400   2563   2436  0.0390
2432 22.4480   2505   2384  0.0399
2433 22.4560   2439   2325  0.0410
2434 22.4640   2346   2237  0.0426
2435 22.4720   2259   2121  0.0443
2436 22.4800   2165   1989  0.0462
2437 22.4880   1999   1856  0.0500
2438 22.4960   1864   1730  0.0536
2439 22.5040   1718   1616  0.0582
2440 22.5120   1598   1528  0.0626
2441 22.5200   1439   1431  0.0695
2442 22.5280   1313   1336  0.0762
2443 22.5360   1200   1245  0.0833
2444 22.5440   1089   1163  0.0918
2445 22.5520   1025   1090  0.0976
2446 22.5600    978   1028  0.1022
2447 22.5680    911    982  0.1098
2448 22.5760    863    939  0.1159
2449 22.5840    814    905  0.1229
2450 22.5920    785    878  0.1274
2451 22.6000    751    856  0.1332
2452 22.6080    757    840  0.1321
2453 22.6160    725    829  0.1379
2454 22.6240    716    821  0.1397
2455 22.6320    724    816  0.1381
2456 22.6400    735    814  0.1361
2457 22.6480    753    814  0.1328
2458 22.6560    758    816  0.1319
2459 22.6640    765    820  0.1307
2460 22.6720    773    826  0.1294
2461 22.6800    775    834  0.1290
2462 22.6880    813    843  0.1230
2463 22.6960    846    853  0.1182
2464 22.7040    865    864  0.1156
2465 22.7120    892    878  0.1121
2466 22.7200    868    892  0.1152
2467 22.7280    908    906  0.1101
2468 22.7360    909    922  0.1100
2469 22.7440   1015    938  0.0985
2470 22.7520    973    954  0.1028
2471 22.7600   1010    972  0.0990
2472 22.7680   1025    991  0.0976
2473 22.7760   1074   1007  0.0931
2474 22.7840   1100   1021  0.0909
2475 22.7920   1161   1035  0.0861
2476 22.8000   1164   1049  0.0859
2477 22.8080   1166   1067  0.0858
2478 22.8160   1192   1090  0.0839
2479 22.8240   1249   1117  0.0801
2480 22.8320   1300   1147  0.0769
2481 22.8400   1319   1179  0.0758
2482 22.8480   1346   1216  0.0743
2483 22.8560   1386   1257  0.0722
2484 22.8640   1431   1304  0.0699
2485 22.8720   1498   1356  0.0668
2486 22.8800   1559   1413  0.0641
2487 22.8880   1658   1475  0.0603
2488 22.8960   1751   1542  0.0571
2489 22.9040   1797   1613  0.0556
2490 22.9120   1827   1688  0.0547
2491 22.9200   1868   1765  0.0535
2492 22.9280   1909   1844  0.0524
2493 22.9360   2015   1925  0.0496
2494 22.9440   2118   2005  0.0472
2495 22.9520   2119   2083  0.0472
2496 22.9600   2168   2159  0.0461
2497 22.9680   2194   2231  0.0456
2498 22.9760   2221   2314  0.0450
2499 22.9840   2312   2374  0.0433
2500 22.9920   2312   2427  0.0433
2501 23.0000   2269   2456  0.0441
2502 23.0080   2249   2439  0.0445
2503 23.0160   2215   2389  0.0451
2504 23.0240   2191   2323  0.0456
2505 23.0320   2158   2254  0.0463
2506 23.0400   2089   2198  0.0479
2507 23.0480   2044   2141  0.0489
2508 23.0560   1977   2089  0.0506
2509 23.0640   1884   2026  0.0531
2510 23.0720   1901   1958  0.0526
2511 23.0800   1902   1889  0.0526
2512 23.0880   1830   1826  0.0546
2513 23.0960   1779   1772  0.0562
2514 23.1040   1721   1727  0.0581
2515 23.1120   1693   1691  0.0591
2516 23.1200   1665   1660  0.0601
2517 23.1280   1637   1623  0.0611
2518 23.1360   1541   1582  0.0649
2519 23.1440   1533   1540  0.0652
2520 23.1520   1548   1501  0.0646
2521 23.1600   1497   1466  0.0668
2522 23.1680   1460   1436  0.0685
2523 23.1760   1429   1411  0.0700
2524 23.1840   1378   1387  0.0726
2525 23.1920   1349   1365  0.0741
2526 23.2000   1347   1348  0.0742
2527 23.2080   1331   1333  0.0751
2528 23.2160   1324   1322  0.0755
2529 23.2240   1330   1317  0.0752
2530 23.2320   1344   1316  0.0744
2531 23.2400   1382   1321  0.0724
2532 23.2480   1395   1330  0.0717
2533 23.2560   1442   1345  0.0693
2534 23.2640   1445   1360  0.0692
2535 23.2720   1450   1378  0.0690
2536 23.2800   1488   1398  0.0672
2537 23.2880   1534   1419  0.0652
2538 23.2960   1458   1436  0.0686
2539 23.3040   1457   1446  0.0686
2540 23.3120   1533   1453  0.0652
2541 23.3200   1534   1459  0.0652
2542 23.3280   1500   1467  0.0667
2543 23.3360   1484   1481  0.0674
2544 23.3440   1456   1500  0.0687
2545 23.3520   1460   1526  0.0685
2546 23.3600   1436   1555  0.0696
2547 23.3680   1473   1588  0.0679
2548 23.3760   1512   1628  0.0661
2549 23.3840   1518   1675  0.0659
2550 23.3920   1560   1729  0.0641
2551 23.4000   1618   1791  0.0618
2552 23.4080   1676   1862  0.0597
2553 23.4160   1755   1939  0.0570
2554 23.4240   1845   2023  0.0542
2555 23.4320   1973   2114  0.0507
2556 23.4400   2082   2208  0.0480
2557 23.4480   2224   2305  0.0450
2558 23.4560   2415   2403  0.0414
2559 23.4640   2566   2501  0.0390
2560 23.4720   2674   2594  0.0374
2561 23.4800   2743   2685  0.0365
2562 23.4880   2947   2768  0.0339
2563 23.4960   3018   2844  0.0331
2564 23.5040   3092   2908  0.0323
2565 23.5120   3113   2960  0.0321
2566 23.5200   3021   2992  0.0331
2567 23.5280   3081   2958  0.0325
2568 23.5360   2943   2868  0.0340
2569 23.5440   2825   2745  0.0354
2570 23.5520   2708   2614  0.0369
2571 23.5600   2576   2482  0.0388
2572 23.5680   2446   2360  0.0409
2573 23.5760   2270   2251  0.0441
2574 23.5840   2116   2135  0.0473
2575 23.5920   1984   2007  0.0504
2576 23.6000   1847   1876  0.0541
2577 23.6080   1732   1754  0.0577
2578 23.6160   1600   1643  0.0625
2579 23.6240   1526   1549  0.0655
2580 23.6320   1443   1472  0.0693
2581 23.6400   1387   1411  0.0721
2582 23.6480   1335   1365  0.0749
2583 23.6560   1295   1331  0.0772
2584 23.6640   1308   1309  0.0765
2585 23.6720   1303   1295  0.0767
2586 23.6800   1259   1290  0.0794
2587 23.6880   1230   1291  0.0813
2588 23.6960   1289   1297  0.0776
2589 23.7040   1356   1308  0.0737
2590 23.7120   1392   1322  0.0718
2591 23.7200   1419   1340  0.0705
2592 23.7280   1418   1358  0.0705
2593 23.7360   1452   1374  0.0689
2594 23.7440   1462   1388  0.0684
2595 23.7520   1469   1403  0.0681
2596 23.7600   1497   1421  0.0668
2597 23.7680   1504   1445  0.0665
2598 23.7760   1542   1473  0.0649
2599 23.7840   1600   1506  0.0625
2600 23.7920   1606   1544  0.0623
2601 23.8000   1618   1583  0.0618
2602 23.8080   1654   1624  0.0605
2603 23.8160   1679   1666  0.0596
2604 23.8240   1662   1714  0.0602
2605 23.8320   1720   1770  0.0581
2606 23.8400   1753   1835  0.0570
2607 23.8480   1820   1911  0.0549
2608 23.8560   1879   1997  0.0532
2609 23.8640   1901   2090  0.0526
2610 23.8720   2012   2191  0.0497
2611 23.8800   2092   2299  0.0478
2612 23.8880   2196   2415  0.0455
2613 23.8960   2342   2537  0.0427
2614 23.9040   2484   2666  0.0403
2615 23.9120   2678   2800  0.0373
2616 23.9200   2813   2937  0.0355
2617 23.9280   2990   3076  0.0334
2618 23.9360   3185   3213  0.0314
2619 23.9440   3378   3346  0.0296
2620 23.9520   3580   3472  0.0279
2621 23.9600   3685   3589  0.0271
2622 23.9680   3763   3693  0.0266
2623 23.9760   3934   3782  0.0254
2624 23.9840   4040   3853  0.0248
2625 23.9920   4008   3893  0.0250
2626 24.0000   3933   3843  0.0254
2627 24.0080   3800   3715  0.0263
2628 24.0160   3691   3538  0.0271
2629 24.0240   3439   3347  0.0291
2630 24.0320   3277   3159  0.0305
2631 24.0400   3110   2986  0.0322
2632 24.0480   2948   2829  0.0339
2633 24.0560   2661   2669  0.0376
2634 24.0640   2554   2489  0.0392
2635 24.0720   2257   2301  0.0443
2636 24.0800   2145   2121  0.0466
2637 24.0880   1971   1958  0.0507
2638 24.0960   1765   1816  0.0567
2639 24.1040   1652   1698  0.0605
2640 24.1120   1549   1601  0.0646
2641 24.1200   1487   1525  0.0672
2642 24.1280   1434   1465  0.0697
2643 24.1360   1401   1420  0.0714
2644 24.1440   1382   1386  0.0724
2645 24.1520   1358   1363  0.0736
2646 24.1600   1360   1347  0.0735
2647 24.1680   1391   1335  0.0719
2648 24.1760   1406   1328  0.0711
2649 24.1840   1392   1323  0.0718
2650 24.1920   1384   1318  0.0723
2651 24.2000   1378   1313  0.0726
2652 24.2080   1330   1308  0.0752
2653 24.2160   1350   1296  0.0741
2654 24.2240   1287   1268  0.0777
2655 24.2320   1268   1228  0.0789
2656 24.2400   1221   1183  0.0819
2657 24.2480   1141   1137  0.0876
2658 24.2560   1130   1094  0.0885
2659 24.2640   1070   1054  0.0935
2660 24.2720   1040   1018  0.0962
2661 24.2800    985    981  0.1015
2662 24.2880    964    941  0.1037
2663 24.2960    913    902  0.1095
2664 24.3040    888    865  0.1126
2665 24.3120    843    831  0.1186
2666 24.3200    812    803  0.1232
2667 24.3280    798    780  0.1253
2668 24.3360    781    763  0.1280
2669 24.3440    781    750  0.1280
2670 24.3520    774    741  0.1292
2671 24.3600    737    736  0.1357
2672 24.3680    727    735  0.1376
2673 24.3760    742    737  0.1348
2674 24.3840    702    743  0.1425
2675 24.3920    730    751  0.1370
2676 24.4000    775    762  0.1290
2677 24.4080    762    776  0.1312
2678 24.4160    760    793  0.1316
2679 24.4240    793    812  0.1261
2680 24.4320    782    833  0.1279
2681 24.4400    800    857  0.1250
2682 24.4480    813    883  0.1230
2683 24.4560    841    911  0.1189
2684 24.4640    869    941  0.1151
2685 24.4720    928    973  0.1078
2686 24.4800    971   1006  0.1030
2687 24.4880    993   1041  0.1007
2688 24.4960   1058   1075  0.0945
2689 24.5040   1104   1111  0.0906
2690 24.5120   1154   1145  0.0867
2691 24.5200   1207   1179  0.0829
2692 24.5280   1240   1212  0.0806
2693 24.5360   1281   1244  0.0781
2694 24.5440   1326   1267  0.0754
2695 24.5520   1349   1291  0.0741
2696 24.5600   1367   1310  0.0732
2697 24.5680   1374   1320  0.0728
2698 24.5760   1345   1308  0.0743
2699 24.5840   1353   1280  0.0739
2700 24.5920   1353   1242  0.0739
2701 24.6000   1267   1202  0.0789
2702 24.6080   1209   1163  0.0827
2703 24.6160   1138   1128  0.0879
2704 24.6240   1151   1097  0.0869
2705 24.6320   1085   1065  0.0922
2706 24.6400   1055   1031  0.0948
2707 24.6480    995    992  0.1005
2708 24.6560    947    953  0.1056
2709 24.6640    865    918  0.1156
2710 24.6720    843    889  0.1186
2711 24.6800    834    865  0.1199
2712 24.6880    831    848  0.1203
2713 24.6960    822    836  0.1217
2714 24.7040    807    830  0.1239
2715 24.7120    782    826  0.1279
2716 24.7200    784    826  0.1276
2717 24.7280    810    828  0.1235
2718 24.7360    818    833  0.1222
2719 24.7440    831    840  0.1203
2720 24.7520    821    849  0.1218
2721 24.7600    851    858  0.1175
2722 24.7680    864    869  0.1157
2723 24.7760    883    879  0.1133
2724 24.7840    941    889  0.1063
2725 24.7920    926    896  0.1080
2726 24.8000    910    901  0.1099
2727 24.8080    932    904  0.1073
2728 24.8160    935    905  0.1070
2729 24.8240    940    903  0.1064
2730 24.8320    937    893  0.1067
2731 24.8400    899    873  0.1112
2732 24.8480    905    849  0.1105
2733 24.8560    882    821  0.1134
2734 24.8640    877    794  0.1140
2735 24.8720    839    768  0.1192
2736 24.8800    772    745  0.1295
2737 24.8880    733    723  0.1364
2738 24.8960    719    699  0.1391
2739 24.9040    710    674  0.1408
2740 24.9120    684    650  0.1462
2741 24.9200    652    628  0.1534
2742 24.9280    650    608  0.1538
2743 24.9360    630    592  0.1587
2744 24.9440    588    579  0.1701
2745 24.9520    577    568  0.1733
2746 24.9600    587    560  0.1704
2747 24.9680    561    554  0.1783
2748 24.9760    567    550  0.1764
2749 24.9840    562    548  0.1779
2750 24.9920    610    548  0.1639
2751 25.0000    568    549  0.1761
2752 25.0080    574    552  0.1742
2753 25.0160    572    550  0.1748
2754 25.0240    564    555  0.1773
2755 25.0320    573    561  0.1745
2756 25.0400    578    569  0.1730
2757 25.0480    567    577  0.1764
2758 25.0560    590    586  0.1695
2759 25.0640    608    596  0.1645
2760 25.0720    605    606  0.1653
2761 25.0800    619    614  0.1616
2762 25.0880    624    626  0.1603
2763 25.0960    630    637  0.1587
2764 25.1040    654    649  0.1529
2765 25.1120    677    661  0.1477
2766 25.1200    696    672  0.1437
2767 25.1280    677    683  0.1477
2768 25.1360    708    693  0.1412
2769 25.1440    704    701  0.1420
2770 25.1520    699    707  0.1431
2771 25.1600    704    711  0.1420
2772 25.1680    720    712  0.1389
2773 25.1760    689    711  0.1451
2774 25.1840    665    703  0.1504
2775 25.1920    686    691  0.1458
2776 25.2000    658    676  0.1520
2777 25.2080    655    661  0.1527
2778 25.2160    624    645  0.1603
2779 25.2240    624    630  0.1603
2780 25.2320    612    617  0.1634
2781 25.2400    599    603  0.1669
2782 25.2480    593    589  0.1686
2783 25.2560    562    575  0.1779
2784 25.2640    534    561  0.1873
2785 25.2720    542    549  0.1845
2786 25.2800    544    539  0.1838
2787 25.2880    523    531  0.1912
2788 25.2960    511    525  0.1957
2789 25.3040    510    520  0.1961
2790 25.3120    514    517  0.1946
2791 25.3200    509    516  0.1965
2792 25.3280    526    517  0.1901
2793 25.3360    520    519  0.1923
2794 25.3440    517    522  0.1934
2795 25.3520    523    527  0.1912
2796 25.3600    510    533  0.1961
2797 25.3680    525    541  0.1905
2798 25.3760    503    550  0.1988
2799 25.3840    565    560  0.1770
2800 25.3920    569    571  0.1757
2801 25.4000    552    584  0.1812
2802 25.4080    563    599  0.1776
2803 25.4160    625    615  0.1600
2804 25.4240    610    633  0.1639
2805 25.4320    614    652  0.1629
2806 25.4400    638    673  0.1567
2807 25.4480    675    696  0.1481
2808 25.4560    705    720  0.1418
2809 25.4640    731    745  0.1368
2810 25.4720    771    772  0.1297
2811 25.4800    800    800  0.1250
2812 25.4880    825    830  0.1212
2813 25.4960    862    860  0.1160
2814 25.5040    890    890  0.1124
2815 25.5120    928    921  0.1078
2816 25.5200    966    952  0.1035
2817 25.5280   1000    983  0.1000
2818 25.5360   1076   1012  0.0929
2819 25.5440   1059   1040  0.0944
2820 25.5520   1071   1067  0.0934
2821 25.5600   1108   1088  0.0903
2822 25.5680   1101   1097  0.0908
2823 25.5760   1081   1100  0.0925
2824 25.5840   1086   1097  0.0921
2825 25.5920   1080   1093  0.0926
2826 25.6000   1053   1088  0.0950
2827 25.6080   1071   1086  0.0934
2828 25.6160   1076   1086  0.0929
2829 25.6240   1077   1083  0.0929
2830 25.6320   1048   1076  0.0954
2831 25.6400   1023   1065  0.0978
2832 25.6480   1040   1053  0.0962
2833 25.6560   1027   1038  0.0974
2834 25.6640    977   1019  0.1024
2835 25.6720    952    991  0.1050
2836 25.6800    934    957  0.1071
2837 25.6880    914    919  0.1094
2838 25.6960    892    883  0.1121
2839 25.7040    876    849  0.1142
2840 25.7120    834    819  0.1199
2841 25.7200    806    792  0.1241
2842 25.7280    758    767  0.1319
2843 25.7360    751    740  0.1332
2844 25.7440    719    713  0.1391
2845 25.7520    726    687  0.1377
2846 25.7600    696    663  0.1437
2847 25.7680    671    649  0.1490
2848 25.7760    663    632  0.1508
2849 25.7840    666    619  0.1502
2850 25.7920    647    608  0.1546
2851 25.8000    623    602  0.1605
2852 25.8080    603    597  0.1658
2853 25.8160    594    594  0.1684
2854 25.8240    595    593  0.1681
2855 25.8320    592    597  0.1689
2856 25.8400    609    598  0.1642
2857 25.8480    609    600  0.1642
2858 25.8560    600    603  0.1667
2859 25.8640    622    606  0.1608
2860 25.8720    608    610  0.1645
2861 25.8800    608    613  0.1645
2862 25.8880    618    616  0.1618
2863 25.8960    595    618  0.1681
2864 25.9040    626    619  0.1597
2865 25.9120    637    618  0.1570
2866 25.9200    596    611  0.1678
2867 25.9280    581    601  0.1721
2868 25.9360    576    590  0.1736
2869 25.9440    579    578  0.1727
2870 25.9520    589    567  0.1698
2871 25.9600    554    556  0.1805
2872 25.9680    538    546  0.1859
2873 25.9760    550    537  0.1818
2874 25.9840    538    526  0.1859
2875 25.9920    521    515  0.1919
2876 26.0000    488    503  0.2049
2877 26.0080    495    493  0.2020
2878 26.0160    511    483  0.1957
2879 26.0240    507    475  0.1972
2880 26.0320    471    467  0.2123
2881 26.0400    445    461  0.2247
2882 26.0480    458    456  0.2183
2883 26.0560    462    452  0.2165
2884 26.0640    463    448  0.2160
2885 26.0720    443    445  0.2257
2886 26.0800    418    442  0.2392
2887 26.0880    430    440  0.2326
2888 26.0960    437    438  0.2288
2889 26.1040    420    442  0.2381
2890 26.1120    458    441  0.2183
2891 26.1200    454    440  0.2203
2892 26.1280    435    439  0.2299
2893 26.1360    450    439  0.2222
2894 26.1440    404    439  0.2475
2895 26.1520    429    438  0.2331
2896 26.1600    438    439  0.2283
2897 26.1680    445    439  0.2247
2898 26.1760    438    441  0.2283
2899 26.1840    432    442  0.2315
2900 26.1920    428    442  0.2336
2901 26.2000    427    443  0.2342
2902 26.2080    417    444  0.2398
2903 26.2160    431    445  0.2320
2904 26.2240    455    446  0.2198
2905 26.2320    456    447  0.2193
2906 26.2400    457    449  0.2188
2907 26.2480    450    450  0.2222
2908 26.2560    449    452  0.2227
2909 26.2640    458    454  0.2183
2910 26.2720    482    455  0.2075
2911 26.2800    462    458  0.2165
2912 26.2880    447    460  0.2237
2913 26.2960    460    463  0.2174
2914 26.3040    442    465  0.2262
2915 26.3120    440    468  0.2273
2916 26.3200    459    471  0.2179
2917 26.3280    484    475  0.2066
2918 26.3360    482    478  0.2075
2919 26.3440    482    482  0.2075
2920 26.3520    484    486  0.2066
2921 26.3600    498    491  0.2008
2922 26.3680    494    495  0.2024
2923 26.3760    511    500  0.1957
2924 26.3840    513    506  0.1949
2925 26.3920    521    511  0.1919
2926 26.4000    524    517  0.1908
2927 26.4080    515    523  0.1942
2928 26.4160    518    529  0.1931
2929 26.4240    534    536  0.1873
2930 26.4320    549    543  0.1821
2931 26.4400    547    550  0.1828
2932 26.4480    557    558  0.1795
2933 26.4560    597    566  0.1675
2934 26.4640    582    574  0.1718
2935 26.4720    559    581  0.1789
2936 26.4800    587    589  0.1704
2937 26.4880    582    597  0.1718
2938 26.4960    599    607  0.1669
2939 26.5040    602    617  0.1661
2940 26.5120    613    628  0.1631
2941 26.5200    618    640  0.1618
2942 26.5280    642    653  0.1558
2943 26.5360    657    668  0.1522
2944 26.5440    663    683  0.1508
2945 26.5520    674    699  0.1484
2946 26.5600    686    717  0.1458
2947 26.5680    714    737  0.1401
2948 26.5760    789    758  0.1267
2949 26.5840    811    781  0.1233
2950 26.5920    801    805  0.1248
2951 26.6000    832    831  0.1202
2952 26.6080    867    860  0.1153
2953 26.6160    888    888  0.1126
2954 26.6240    917    917  0.1091
2955 26.6320    958    947  0.1044
2956 26.6400    970    980  0.1031
2957 26.6480    972   1016  0.1029
2958 26.6560   1058   1056  0.0945
2959 26.6640   1093   1100  0.0915
2960 26.6720   1117   1147  0.0895
2961 26.6800   1135   1198  0.0881
2962 26.6880   1256   1252  0.0796
2963 26.6960   1286   1307  0.0778
2964 26.7040   1302   1366  0.0768
2965 26.7120   1429   1427  0.0700
2966 26.7200   1499   1491  0.0667
2967 26.7280   1554   1556  0.0644
2968 26.7360   1650   1622  0.0606
2969 26.7440   1762   1688  0.0568
2970 26.7520   1830   1752  0.0546
2971 26.7600   1896   1814  0.0527
2972 26.7680   1899   1872  0.0527
2973 26.7760   1915   1927  0.0522
2974 26.7840   1995   1974  0.0501
2975 26.7920   2027   2014  0.0493
2976 26.8000   1986   2038  0.0504
2977 26.8080   1954   2027  0.0512
2978 26.8160   1948   1989  0.0513
2979 26.8240   1906   1933  0.0525
2980 26.8320   1850   1871  0.0541
2981 26.8400   1786   1805  0.0560
2982 26.8480   1715   1744  0.0583
2983 26.8560   1674   1686  0.0597
2984 26.8640   1662   1633  0.0602
2985 26.8720   1559   1573  0.0641
2986 26.8800   1501   1507  0.0666
2987 26.8880   1452   1438  0.0689
2988 26.8960   1380   1371  0.0725
2989 26.9040   1324   1307  0.0755
2990 26.9120   1254   1246  0.0797
2991 26.9200   1206   1190  0.0829
2992 26.9280   1163   1141  0.0860
2993 26.9360   1115   1099  0.0897
2994 26.9440   1071   1066  0.0934
2995 26.9520   1049   1040  0.0953
2996 26.9600   1028   1022  0.0973
2997 26.9680   1002   1010  0.0998
2998 26.9760    971   1002  0.1030
2999 26.9840    943    998  0.1060
3000 26.9920    938    997  0.1066
3001 27.0000    933   1000  0.1072
3002 27.0080    922   1007  0.1085
3003 27.0160    919   1018  0.1088
3004 27.0240    942   1034  0.1062
3005 27.0320    941   1054  0.1063
3006 27.0400   1000   1077  0.1000
3007 27.0480   1028   1103  0.0973
3008 27.0560   1031   1132  0.0970
3009 27.0640   1056   1162  0.0947
3010 27.0720   1123   1193  0.0890
3011 27.0800   1206   1225  0.0829
3012 27.0880   1229   1256  0.0814
3013 27.0960   1261   1287  0.0793
3014 27.1040   1300   1316  0.0769
3015 27.1120   1371   1342  0.0729
3016 27.1200   1358   1364  0.0736
3017 27.1280   1354   1383  0.0739
3018 27.1360   1349   1396  0.0741
3019 27.1440   1347   1396  0.0742
3020 27.1520   1346   1371  0.0743
3021 27.1600   1308   1331  0.0765
3022 27.1680   1253   1281  0.0798
3023 27.1760   1217   1229  0.0822
3024 27.1840   1174   1179  0.0852
3025 27.1920   1134   1132  0.0882
3026 27.2000   1129   1089  0.0886
3027 27.2080   1067   1049  0.0937
3028 27.2160   1006   1005  0.0994
3029 27.2240    961    955  0.1041
3030 27.2320    947    903  0.1056
3031 27.2400    888    853  0.1126
3032 27.2480    805    807  0.1242
3033 27.2560    803    766  0.1245
3034 27.2640    783    730  0.1277
3035 27.2720    769    698  0.1300
3036 27.2800    741    672  0.1350
3037 27.2880    730    649  0.1370
3038 27.2960    729    629  0.1372
3039 27.3040    714    612  0.1401
3040 27.3120    702    598  0.1425
3041 27.3200    693    585  0.1443
3042 27.3280    679    575  0.1473
3043 27.3360    645    565  0.1550
3044 27.3440    623    557  0.1605
3045 27.3520    622    550  0.1608
3046 27.3600    620    544  0.1613
3047 27.3680    619    538  0.1616
3048 27.3760    608    533  0.1645
3049 27.3840    595    529  0.1681
3050 27.3920    591    525  0.1692
3051 27.4000    568    522  0.1761
3052 27.4080    564    519  0.1773
3053 27.4160    554    517  0.1805
3054 27.4240    585    515  0.1709
3055 27.4320    507    513  0.1972
3056 27.4400    519    512  0.1927
3057 27.4480    492    511  0.2033
3058 27.4560    496    510  0.2016
3059 27.4640    493    509  0.2028
3060 27.4720    473    509  0.2114
3061 27.4800    477    509  0.2096
3062 27.4880    456    509  0.2193
3063 27.4960    451    509  0.2217
3064 27.5040    472    510  0.2119
3065 27.5120    477    511  0.2096
3066 27.5200    471    512  0.2123
3067 27.5280    467    513  0.2141
3068 27.5360    458    514  0.2183
3069 27.5440    464    516  0.2155
3070 27.5520    479    519  0.2088
3071 27.5600    461    507  0.2169
3072 27.5680    455    509  0.2198
3073 27.5760    492    512  0.2033
3074 27.5840    461    515  0.2169
3075 27.5920    473    518  0.2114
3076 27.6000    494    522  0.2024
3077 27.6080    474    527  0.2110
3078 27.6160    497    532  0.2012
3079 27.6240    498    538  0.2008
3080 27.6320    537    545  0.1862
3081 27.6400    508    552  0.1969
3082 27.6480    529    560  0.1890
3083 27.6560    567    569  0.1764
3084 27.6640    601    579  0.1664
3085 27.6720    585    589  0.1709
3086 27.6800    571    601  0.1751
3087 27.6880    582    613  0.1718
3088 27.6960    619    625  0.1616
3089 27.7040    641    639  0.1560
3090 27.7120    650    653  0.1538
3091 27.7200    666    667  0.1502
3092 27.7280    709    682  0.1410
3093 27.7360    740    697  0.1351
3094 27.7440    719    712  0.1391
3095 27.7520    721    726  0.1387
3096 27.7600    745    739  0.1342
3097 27.7680    752    752  0.1330
3098 27.7760    751    764  0.1332
3099 27.7840    784    775  0.1276
3100 27.7920    798    785  0.1253
3101 27.8000    788    793  0.1269
3102 27.8080    781    799  0.1280
3103 27.8160    820    804  0.1220
3104 27.8240    792    800  0.1263
3105 27.8320    755    788  0.1325
3106 27.8400    765    768  0.1307
3107 27.8480    759    748  0.1318
3108 27.8560    730    728  0.1370
3109 27.8640    718    709  0.1393
3110 27.8720    691    691  0.1447
3111 27.8800    676    675  0.1479
3112 27.8880    660    659  0.1515
3113 27.8960    654    642  0.1529
3114 27.9040    631    623  0.1585
3115 27.9120    598    602  0.1672
3116 27.9200    583    583  0.1715
3117 27.9280    571    566  0.1751
3118 27.9360    564    550  0.1773
3119 27.9440    538    535  0.1859
3120 27.9520    515    523  0.1942
3121 27.9600    514    513  0.1946
3122 27.9680    482    504  0.2075
3123 27.9760    497    496  0.2012
3124 27.9840    484    490  0.2066
3125 27.9920    482    484  0.2075
3126 28.0000    465    479  0.2151
3127 28.0080    441    475  0.2268
3128 28.0160    457    471  0.2188
3129 28.0240    460    467  0.2174
3130 28.0320    442    464  0.2262
3131 28.0400    427    462  0.2342
3132 28.0480    428    460  0.2336
3133 28.0560    437    458  0.2288
3134 28.0640    435    456  0.2299
3135 28.0720    436    454  0.2294
3136 28.0800    435    453  0.2299
3137 28.0880    420    452  0.2381
3138 28.0960    398    452  0.2513
3139 28.1040    397    451  0.2519
3140 28.1120    405    451  0.2469
3141 28.1200    402    450  0.2488
3142 28.1280    410    450  0.2439
3143 28.1360    412    450  0.2427
3144 28.1440    427    450  0.2342
3145 28.1520    410    451  0.2439
3146 28.1600    394    451  0.2538
3147 28.1680    424    452  0.2358
3148 28.1760    422    453  0.2370
3149 28.1840    439    452  0.2278
3150 28.1920    414    453  0.2415
3151 28.2000    427    454  0.2342
3152 28.2080    456    456  0.2193
3153 28.2160    456    458  0.2193
3154 28.2240    467    460  0.2141
3155 28.2320    426    462  0.2347
3156 28.2400    444    464  0.2252
3157 28.2480    463    467  0.2160
3158 28.2560    454    468  0.2203
3159 28.2640    458    471  0.2183
3160 28.2720    475    474  0.2105
3161 28.2800    482    481  0.2075
3162 28.2880    485    484  0.2062
3163 28.2960    492    488  0.2033
3164 28.3040    507    491  0.1972
3165 28.3120    516    495  0.1938
3166 28.3200    500    498  0.2000
3167 28.3280    510    502  0.1961
3168 28.3360    528    505  0.1894
3169 28.3440    529    508  0.1890
3170 28.3520    543    512  0.1842
3171 28.3600    560    515  0.1786
3172 28.3680    540    517  0.1852
3173 28.3760    535    521  0.1869
3174 28.3840    530    525  0.1887
3175 28.3920    545    529  0.1835
3176 28.4000    540    534  0.1852
3177 28.4080    531    539  0.1883
3178 28.4160    550    544  0.1818
3179 28.4240    551    550  0.1815
3180 28.4320    559    555  0.1789
3181 28.4400    568    561  0.1761
3182 28.4480    567    568  0.1764
3183 28.4560    564    575  0.1773
3184 28.4640    556    582  0.1799
3185 28.4720    571    588  0.1751
3186 28.4800    589    596  0.1698
3187 28.4880    595    602  0.1681
3188 28.4960    609    607  0.1642
3189 28.5040    603    610  0.1658
3190 28.5120    597    612  0.1675
3191 28.5200    576    614  0.1736
3192 28.5280    597    616  0.1675
3193 28.5360    614    618  0.1629
3194 28.5440    607    620  0.1647
3195 28.5520    569    623  0.1757
3196 28.5600    605    625  0.1653
3197 28.5680    640    626  0.1563
3198 28.5760    586    627  0.1706
3199 28.5840    635    627  0.1575
3200 28.5920    602    627  0.1661
3201 28.6000    590    627  0.1695
3202 28.6080    583    631  0.1715
3203 28.6160    588    630  0.1701
3204 28.6240    599    626  0.1669
3205 28.6320    604    620  0.1656
3206 28.6400    617    613  0.1621
3207 28.6480    613    605  0.1631
3208 28.6560    586    597  0.1706
3209 28.6640    586    589  0.1706
3210 28.6720    588    580  0.1701
3211 28.6800    570    572  0.1754
3212 28.6880    573    566  0.1745
3213 28.6960    555    557  0.1802
3214 28.7040    558    548  0.1792
3215 28.7120    551    539  0.1815
3216 28.7200    554    531  0.1805
3217 28.7280    557    524  0.1795
3218 28.7360    549    517  0.1821
3219 28.7440    540    510  0.1852
3220 28.7520    528    504  0.1894
3221 28.7600    528    499  0.1894
3222 28.7680    522    494  0.1916
3223 28.7760    532    490  0.1880
3224 28.7840    503    487  0.1988
3225 28.7920    515    485  0.1942
3226 28.8000    538    483  0.1859
3227 28.8080    516    482  0.1938
3228 28.8160    520    482  0.1923
3229 28.8240    514    481  0.1946
3230 28.8320    523    482  0.1912
3231 28.8400    526    482  0.1901
3232 28.8480    531    483  0.1883
3233 28.8560    545    485  0.1835
3234 28.8640    548    487  0.1825
3235 28.8720    560    488  0.1786
3236 28.8800    561    491  0.1783
3237 28.8880    551    495  0.1815
3238 28.8960    592    498  0.1689
3239 28.9040    614    502  0.1629
3240 28.9120    581    507  0.1721
3241 28.9200    603    512  0.1658
3242 28.9280    616    520  0.1623
3243 28.9360    626    526  0.1597
3244 28.9440    624    532  0.1603
3245 28.9520    623    540  0.1605
3246 28.9600    639    548  0.1565
3247 28.9680    646    556  0.1548
3248 28.9760    630    565  0.1587
3249 28.9840    621    575  0.1610
3250 28.9920    629    585  0.1590
3251 29.0000    654    596  0.1529
3252 29.0080    674    608  0.1484
3253 29.0160    678    619  0.1475
3254 29.0240    680    634  0.1471
3255 29.0320    692    646  0.1445
3256 29.0400    698    659  0.1433
3257 29.0480    700    672  0.1429
3258 29.0560    716    684  0.1397
3259 29.0640    734    696  0.1362
3260 29.0720    750    707  0.1333
3261 29.0800    751    719  0.1332
3262 29.0880    775    731  0.1290
3263 29.0960    779    746  0.1284
3264 29.1040    810    761  0.1235
3265 29.1120    801    776  0.1248
3266 29.1200    844    793  0.1185
3267 29.1280    821    811  0.1218
3268 29.1360    847    828  0.1181
3269 29.1440    852    845  0.1174
3270 29.1520    855    860  0.1170
3271 29.1600    871    874  0.1148
3272 29.1680    896    888  0.1116
3273 29.1760    884    903  0.1131
3274 29.1840    909    919  0.1100
3275 29.1920    910    937  0.1099
3276 29.2000    910    956  0.1099
3277 29.2080    914    976  0.1094
3278 29.2160    926    997  0.1080
3279 29.2240    939   1019  0.1065
3280 29.2320    968   1042  0.1033
3281 29.2400   1002   1067  0.0998
3282 29.2480   1004   1093  0.0996
3283 29.2560   1025   1121  0.0976
3284 29.2640   1062   1149  0.0942
3285 29.2720   1115   1177  0.0897
3286 29.2800   1103   1205  0.0907
3287 29.2880   1128   1233  0.0887
3288 29.2960   1243   1259  0.0805
3289 29.3040   1247   1284  0.0802
3290 29.3120   1365   1306  0.0733
3291 29.3200   1296   1326  0.0772
3292 29.3280   1362   1340  0.0734
3293 29.3360   1367   1338  0.0732
3294 29.3440   1361   1322  0.0735
3295 29.3520   1372   1298  0.0729
3296 29.3600   1330   1271  0.0752
3297 29.3680   1278   1246  0.0782
3298 29.3760   1285   1224  0.0778
3299 29.3840   1320   1207  0.0758
3300 29.3920   1261   1195  0.0793
3301 29.4000   1198   1186  0.0835
3302 29.4080   1168   1174  0.0856
3303 29.4160   1157   1160  0.0864
3304 29.4240   1180   1145  0.0847
3305 29.4320   1166   1132  0.0858
3306 29.4400   1132   1122  0.0883
3307 29.4480   1144   1116  0.0874
3308 29.4560   1092   1116  0.0916
3309 29.4640   1101   1120  0.0908
3310 29.4720   1142   1129  0.0876
3311 29.4800   1164   1142  0.0859
3312 29.4880   1175   1157  0.0851
3313 29.4960   1130   1174  0.0885
3314 29.5040   1173   1190  0.0853
3315 29.5120   1220   1205  0.0820
3316 29.5200   1221   1220  0.0819
3317 29.5280   1291   1235  0.0775
3318 29.5360   1257   1250  0.0796
3319 29.5440   1243   1265  0.0805
3320 29.5520   1250   1280  0.0800
3321 29.5600   1274   1297  0.0785
3322 29.5680   1286   1316  0.0778
3323 29.5760   1310   1335  0.0763
3324 29.5840   1327   1355  0.0754
3325 29.5920   1367   1377  0.0732
3326 29.6000   1393   1399  0.0718
3327 29.6080   1405   1422  0.0712
3328 29.6160   1454   1443  0.0688
3329 29.6240   1491   1462  0.0671
3330 29.6320   1508   1480  0.0663
3331 29.6400   1513   1495  0.0661
3332 29.6480   1511   1507  0.0662
3333 29.6560   1557   1516  0.0642
3334 29.6640   1517   1514  0.0659
3335 29.6720   1524   1492  0.0656
3336 29.6800   1493   1455  0.0670
3337 29.6880   1453   1411  0.0688
3338 29.6960   1437   1364  0.0696
3339 29.7040   1346   1319  0.0743
3340 29.7120   1321   1278  0.0757
3341 29.7200   1273   1242  0.0786
3342 29.7280   1212   1210  0.0825
3343 29.7360   1157   1181  0.0864
3344 29.7440   1128   1146  0.0887
3345 29.7520   1082   1107  0.0924
3346 29.7600   1053   1066  0.0950
3347 29.7680   1020   1026  0.0980
3348 29.7760    985    990  0.1015
3349 29.7840    958    958  0.1044
3350 29.7920    918    929  0.1089
3351 29.8000    884    903  0.1131
3352 29.8080    875    881  0.1143
3353 29.8160    856    863  0.1168
3354 29.8240    810    849  0.1235
3355 29.8320    775    839  0.1290
3356 29.8400    786    833  0.1272
3357 29.8480    761    830  0.1314
3358 29.8560    770    831  0.1299
3359 29.8640    765    834  0.1307
3360 29.8720    762    840  0.1312
3361 29.8800    779    847  0.1284
3362 29.8880    805    857  0.1242
3363 29.8960    802    869  0.1247
3364 29.9040    814    883  0.1229
3365 29.9120    839    900  0.1192
3366 29.9200    880    919  0.1136
3367 29.9280    901    940  0.1110
3368 29.9360    914    963  0.1094
3369 29.9440    954    987  0.1048
3370 29.9520   1010   1012  0.0990
3371 29.9600   1057   1038  0.0946
3372 29.9680   1085   1064  0.0922
3373 29.9760   1096   1089  0.0912
3374 29.9840   1144   1113  0.0874
3375 29.9920   1206   1131  0.0829
3376 30.0000   1192   1143  0.0839
3377 30.0080   1179   1152  0.0848
3378 30.0160   1238   1160  0.0808
3379 30.0240   1257   1169  0.0796
3380 30.0320   1252   1178  0.0799
3381 30.0400   1267   1188  0.0789
3382 30.0480   1249   1199  0.0801
3383 30.0560   1292   1209  0.0774
3384 30.0640   1252   1217  0.0799
3385 30.0720   1260   1222  0.0794
3386 30.0800   1273   1218  0.0786
3387 30.0880   1257   1205  0.0796
3388 30.0960   1245   1187  0.0803
3389 30.1040   1251   1166  0.0799
3390 30.1120   1212   1147  0.0825
3391 30.1200   1182   1130  0.0846
3392 30.1280   1184   1116  0.0845
3393 30.1360   1161   1104  0.0861
3394 30.1440   1129   1094  0.0886
3395 30.1520   1106   1085  0.0904
3396 30.1600   1082   1072  0.0924
3397 30.1680   1047   1055  0.0955
3398 30.1760   1017   1037  0.0983
3399 30.1840   1019   1014  0.0981
3400 30.1920    994    984  0.1006
3401 30.2000    924    950  0.1082
3402 30.2080    918    916  0.1089
3403 30.2160    859    883  0.1164
3404 30.2240    824    853  0.1214
3405 30.2320    806    827  0.1241
3406 30.2400    786    804  0.1272
3407 30.2480    795    783  0.1258
3408 30.2560    760    765  0.1316
3409 30.2640    728    746  0.1374
3410 30.2720    725    725  0.1379
3411 30.2800    700    705  0.1429
3412 30.2880    668    686  0.1497
3413 30.2960    657    669  0.1522
3414 30.3040    670    655  0.1493
3415 30.3120    668    643  0.1497
3416 30.3200    649    634  0.1541
3417 30.3280    664    627  0.1506
3418 30.3360    654    622  0.1529
3419 30.3440    624    618  0.1603
3420 30.3520    621    616  0.1610
3421 30.3600    639    616  0.1565
3422 30.3680    648    616  0.1543
3423 30.3760    649    617  0.1541
3424 30.3840    652    619  0.1534
3425 30.3920    631    619  0.1585
3426 30.4000    624    622  0.1603
3427 30.4080    623    624  0.1605
3428 30.4160    618    624  0.1618
3429 30.4240    634    624  0.1577
3430 30.4320    614    624  0.1629
3431 30.4400    632    624  0.1582
3432 30.4480    618    626  0.1618
3433 30.4560    619    629  0.1616
3434 30.4640    607    632  0.1647
3435 30.4720    617    637  0.1621
3436 30.4800    614    642  0.1629
3437 30.4880    632    647  0.1582
3438 30.4960    652    652  0.1534
3439 30.5040    646    657  0.1548
3440 30.5120    639    662  0.1565
3441 30.5200    641    667  0.1560
3442 30.5280    640    673  0.1563
3443 30.5360    628    679  0.1592
3444 30.5440    631    683  0.1585
3445 30.5520    647    684  0.1546
3446 30.5600    639    683  0.1565
3447 30.5680    619    682  0.1616
3448 30.5760    622    681  0.1608
3449 30.5840    632    681  0.1582
3450 30.5920    633    681  0.1580
3451 30.6000    629    682  0.1590
3452 30.6080    616    684  0.1623
3453 30.6160    669    687  0.1495
3454 30.6240    625    688  0.1600
3455 30.6320    619    687  0.1616
3456 30.6400    627    686  0.1595
3457 30.6480    648    683  0.1543
3458 30.6560    651    679  0.1536
3459 30.6640    649    675  0.1541
3460 30.6720    631    666  0.1585
3461 30.6800    635    653  0.1575
3462 30.6880    642    638  0.1558
3463 30.6960    647    622  0.1546
3464 30.7040    651    606  0.1536
3465 30.7120    633    592  0.1580
3466 30.7200    632    579  0.1582
3467 30.7280    629    565  0.1590
3468 30.7360    605    554  0.1653
3469 30.7440    597    543  0.1675
3470 30.7520    594    530  0.1684
3471 30.7600    586    517  0.1706
3472 30.7680    590    504  0.1695
3473 30.7760    574    491  0.1742
3474 30.7840    554    479  0.1805
3475 30.7920    526    468  0.1901
3476 30.8000    512    457  0.1953
3477 30.8080    502    449  0.1992
3478 30.8160    472    442  0.2119
3479 30.8240    503    436  0.1988
3480 30.8320    461    430  0.2169
3481 30.8400    451    425  0.2217
3482 30.8480    453    422  0.2208
3483 30.8560    439    418  0.2278
3484 30.8640    437    415  0.2288
3485 30.8720    411    413  0.2433
3486 30.8800    415    411  0.2410
3487 30.8880    415    409  0.2410
3488 30.8960    417    407  0.2398
3489 30.9040    427    406  0.2342
3490 30.9120    424    405  0.2358
3491 30.9200    410    405  0.2439
3492 30.9280    401    404  0.2494
3493 30.9360    404    404  0.2475
3494 30.9440    403    404  0.2481
3495 30.9520    386    403  0.2591
3496 30.9600    399    403  0.2506
3497 30.9680    411    403  0.2433
3498 30.9760    411    403  0.2433
3499 30.9840    376    403  0.2660
3500 30.9920    401    403  0.2494
3501 31.0000    380    403  0.2632
3502 31.0080    409    402  0.2445
3503 31.0160    408    402  0.2451
3504 31.0240    419    402  0.2387
3505 31.0320    380    403  0.2632
3506 31.0400    396    403  0.2525
3507 31.0480    421    404  0.2375
3508 31.0560    436    405  0.2294
3509 31.0640    424    406  0.2358
3510 31.0720    429    408  0.2331
3511 31.0800    429    411  0.2331
3512 31.0880    433    414  0.2309
3513 31.0960    431    417  0.2320
3514 31.1040    440    421  0.2273
3515 31.1120    448    425  0.2232
3516 31.1200    453    430  0.2208
3517 31.1280    481    436  0.2079
3518 31.1360    488    442  0.2049
3519 31.1440    488    448  0.2049
3520 31.1520    480    456  0.2083
3521 31.1600    485    464  0.2062
3522 31.1680    491    473  0.2037
3523 31.1760    508    483  0.1969
3524 31.1840    488    493  0.2049
3525 31.1920    505    504  0.1980
3526 31.2000    532    515  0.1880
3527 31.2080    534    526  0.1873
3528 31.2160    539    537  0.1855
3529 31.2240    539    548  0.1855
3530 31.2320    570    560  0.1754
3531 31.2400    574    570  0.1742
3532 31.2480    580    580  0.1724
3533 31.2560    613    590  0.1631
3534 31.2640    603    598  0.1658
3535 31.2720    622    606  0.1608
3536 31.2800    637    611  0.1570
3537 31.2880    609    612  0.1642
3538 31.2960    582    610  0.1718
3539 31.3040    594    603  0.1684
3540 31.3120    606    592  0.1650
3541 31.3200    584    580  0.1712
3542 31.3280    590    567  0.1695
3543 31.3360    586    556  0.1706
3544 31.3440    555    545  0.1802
3545 31.3520    517    535  0.1934
3546 31.3600    531    526  0.1883
3547 31.3680    503    516  0.1988
3548 31.3760    491    505  0.2037
3549 31.3840    482    493  0.2075
3550 31.3920    487    481  0.2053
3551 31.4000    488    469  0.2049
3552 31.4080    444    457  0.2252
3553 31.4160    437    446  0.2288
3554 31.4240    430    436  0.2326
3555 31.4320    435    427  0.2299
3556 31.4400    432    419  0.2315
3557 31.4480    428    413  0.2336
3558 31.4560    408    407  0.2451
3559 31.4640    396    402  0.2525
3560 31.4720    389    398  0.2571
3561 31.4800    384    394  0.2604
3562 31.4880    389    391  0.2571
3563 31.4960    388    388  0.2577
3564 31.5040    384    385  0.2604
3565 31.5120    393    383  0.2545
3566 31.5200    381    381  0.2625
3567 31.5280    357    380  0.2801
3568 31.5360    373    379  0.2681
3569 31.5440    377    378  0.2653
3570 31.5520    348    377  0.2874
3571 31.5600    363    376  0.2755
3572 31.5680    357    376  0.2801
3573 31.5760    389    376  0.2571
3574 31.5840    354    376  0.2825
3575 31.5920    371    376  0.2695
3576 31.6000    380    377  0.2632
3577 31.6080    364    377  0.2747
3578 31.6160    356    378  0.2809
3579 31.6240    368    379  0.2717
3580 31.6320    369    380  0.2710
3581 31.6400    364    382  0.2747
3582 31.6480    361    383  0.2770
3583 31.6560    370    385  0.2703
3584 31.6640    377    387  0.2653
3585 31.6720    370    389  0.2703
3586 31.6800    382    391  0.2618
3587 31.6880    391    392  0.2558
3588 31.6960    371    395  0.2695
3589 31.7040    396    397  0.2525
3590 31.7120    408    400  0.2451
3591 31.7200    407    403  0.2457
3592 31.7280    419    407  0.2387
3593 31.7360    396    410  0.2525
3594 31.7440    439    414  0.2278
3595 31.7520    416    419  0.2404
3596 31.7600    426    424  0.2347
3597 31.7680    457    429  0.2188
3598 31.7760    442    435  0.2262
3599 31.7840    441    440  0.2268
3600 31.7920    469    447  0.2132
3601 31.8000    473    453  0.2114
3602 31.8080    456    459  0.2193
3603 31.8160    494    466  0.2024
3604 31.8240    502    473  0.1992
3605 31.8320    501    480  0.1996
3606 31.8400    494    486  0.2024
3607 31.8480    501    492  0.1996
3608 31.8560    508    497  0.1969
3609 31.8640    503    503  0.1988
3610 31.8720    503    508  0.1988
3611 31.8800    515    513  0.1942
3612 31.8880    539    518  0.1855
3613 31.8960    537    522  0.1862
3614 31.9040    560    527  0.1786
3615 31.9120    529    532  0.1890
3616 31.9200    545    536  0.1835
3617 31.9280    547    538  0.1828
3618 31.9360    544    540  0.1838
3619 31.9440    520    542  0.1923
3620 31.9520    558    545  0.1792
3621 31.9600    542    547  0.1845
3622 31.9680    548    551  0.1825
3623 31.9760    553    555  0.1808
3624 31.9840    536    561  0.1866
3625 31.9920    554    567  0.1805
3626 32.0000    556    573  0.1799
3627 32.0080    581    579  0.1721
3628 32.0160    561    585  0.1783
3629 32.0240    566    590  0.1767
3630 32.0320    594    595  0.1684
3631 32.0400    607    600  0.1647
3632 32.0480    602    605  0.1661
3633 32.0560    596    609  0.1678
3634 32.0640    595    612  0.1681
3635 32.0720    583    612  0.1715
3636 32.0800    589    609  0.1698
3637 32.0880    603    605  0.1658
3638 32.0960    590    597  0.1695
3639 32.1040    597    588  0.1675
3640 32.1120    566    579  0.1767
3641 32.1200    555    569  0.1802
3642 32.1280    544    560  0.1838
3643 32.1360    526    553  0.1901
3644 32.1440    543    547  0.1842
3645 32.1520    520    540  0.1923
3646 32.1600    489    534  0.2045
3647 32.1680    534    528  0.1873
3648 32.1760    508    521  0.1969
3649 32.1840    480    515  0.2083
3650 32.1920    487    509  0.2053
3651 32.2000    480    505  0.2083
3652 32.2080    468    501  0.2137
3653 32.2160    478    500  0.2092
3654 32.2240    479    500  0.2088
3655 32.2320    462    501  0.2165
3656 32.2400    472    504  0.2119
3657 32.2480    485    507  0.2062
3658 32.2560    470    512  0.2128
3659 32.2640    473    517  0.2114
3660 32.2720    467    523  0.2141
3661 32.2800    477    530  0.2096
3662 32.2880    504    537  0.1984
3663 32.2960    535    544  0.1869
3664 32.3040    530    551  0.1887
3665 32.3120    527    559  0.1898
3666 32.3200    520    566  0.1923
3667 32.3280    512    572  0.1953
3668 32.3360    551    576  0.1815
3669 32.3440    562    577  0.1779
3670 32.3520    535    577  0.1869
3671 32.3600    557    578  0.1795
3672 32.3680    546    579  0.1832
3673 32.3760    542    582  0.1845
3674 32.3840    584    585  0.1712
3675 32.3920    568    589  0.1761
3676 32.4000    576    593  0.1736
3677 32.4080    591    598  0.1692
3678 32.4160    576    601  0.1736
3679 32.4240    563    603  0.1776
3680 32.4320    577    604  0.1733
3681 32.4400    603    604  0.1658
3682 32.4480    595    603  0.1681
3683 32.4560    601    602  0.1664
3684 32.4640    617    600  0.1621
3685 32.4720    591    593  0.1692
3686 32.4800    590    583  0.1695
3687 32.4880    576    571  0.1736
3688 32.4960    603    558  0.1658
3689 32.5040    575    546  0.1739
3690 32.5120    556    534  0.1799
3691 32.5200    542    523  0.1845
3692 32.5280    533    513  0.1876
3693 32.5360    513    503  0.1949
3694 32.5440    523    494  0.1912
3695 32.5520    490    483  0.2041
3696 32.5600    474    471  0.2110
3697 32.5680    489    459  0.2045
3698 32.5760    476    447  0.2101
3699 32.5840    441    435  0.2268
3700 32.5920    438    424  0.2283
3701 32.6000    438    415  0.2283
3702 32.6080    419    406  0.2387
3703 32.6160    406    398  0.2463
3704 32.6240    393    390  0.2545
3705 32.6320    384    384  0.2604
3706 32.6400    385    378  0.2597
3707 32.6480    377    373  0.2653
3708 32.6560    384    368  0.2604
3709 32.6640    375    364  0.2667
3710 32.6720    343    360  0.2915
3711 32.6800    363    357  0.2755
3712 32.6880    370    354  0.2703
3713 32.6960    339    351  0.2950
3714 32.7040    350    349  0.2857
3715 32.7120    345    347  0.2899
3716 32.7200    358    345  0.2793
3717 32.7280    358    343  0.2793
3718 32.7360    374    341  0.2674
3719 32.7440    362    340  0.2762
3720 32.7520    338    338  0.2959
3721 32.7600    345    337  0.2899
3722 32.7680    336    336  0.2976
3723 32.7760    346    335  0.2890
3724 32.7840    360    334  0.2778
3725 32.7920    372    333  0.2688
3726 32.8000    372    333  0.2688
3727 32.8080    357    332  0.2801
3728 32.8160    351    331  0.2849
3729 32.8240    351    331  0.2849
3730 32.8320    358    330  0.2793
3731 32.8400    363    331  0.2755
3732 32.8480    361    330  0.2770
3733 32.8560    351    330  0.2849
3734 32.8640    354    330  0.2825
3735 32.8720    356    330  0.2809
3736 32.8800    350    329  0.2857
3737 32.8880    374    329  0.2674
3738 32.8960    364    329  0.2747
3739 32.9040    355    329  0.2817
3740 32.9120    365    330  0.2740
3741 32.9200    344    330  0.2907
3742 32.9280    365    331  0.2740
3743 32.9360    346    331  0.2890
3744 32.9440    362    331  0.2762
3745 32.9520    364    332  0.2747
3746 32.9600    365    332  0.2740
3747 32.9680    361    333  0.2770
3748 32.9760    358    334  0.2793
3749 32.9840    357    335  0.2801
3750 32.9920    356    335  0.2809
3751 33.0000    362    337  0.2762
3752 33.0080    354    338  0.2825
3753 33.0160    342    340  0.2924
3754 33.0240    359    341  0.2786
3755 33.0320    364    343  0.2747
3756 33.0400    363    345  0.2755
3757 33.0480    372    348  0.2688
3758 33.0560    354    350  0.2825
3759 33.0640    381    353  0.2625
3760 33.0720    356    356  0.2809
3761 33.0800    367    360  0.2725
3762 33.0880    376    364  0.2660
3763 33.0960    385    368  0.2597
3764 33.1040    383    372  0.2611
3765 33.1120    389    377  0.2571
3766 33.1200    366    382  0.2732
3767 33.1280    392    388  0.2551
3768 33.1360    391    395  0.2558
3769 33.1440    391    401  0.2558
3770 33.1520    395    408  0.2532
3771 33.1600    404    415  0.2475
3772 33.1680    394    422  0.2538
3773 33.1760    404    429  0.2475
3774 33.1840    440    437  0.2273
3775 33.1920    443    444  0.2257
3776 33.2000    436    452  0.2294
3777 33.2080    433    460  0.2309
3778 33.2160    464    467  0.2155
3779 33.2240    452    473  0.2212
3780 33.2320    468    479  0.2137
3781 33.2400    473    483  0.2114
3782 33.2480    489    488  0.2045
3783 33.2560    503    492  0.1988
3784 33.2640    510    497  0.1961
3785 33.2720    527    501  0.1898
3786 33.2800    529    506  0.1890
3787 33.2880    533    510  0.1876
3788 33.2960    548    514  0.1825
3789 33.3040    568    516  0.1761
3790 33.3120    556    517  0.1799
3791 33.3200    549    515  0.1821
3792 33.3280    546    510  0.1832
3793 33.3360    544    502  0.1838
3794 33.3440    560    494  0.1786
3795 33.3520    547    486  0.1828
3796 33.3600    518    478  0.1931
3797 33.3680    509    472  0.1965
3798 33.3760    493    467  0.2028
3799 33.3840    472    462  0.2119
3800 33.3920    468    459  0.2137
3801 33.4000    490    456  0.2041
3802 33.4080    475    451  0.2105
3803 33.4160    431    447  0.2320
3804 33.4240    438    442  0.2283
3805 33.4320    446    438  0.2242
3806 33.4400    421    434  0.2375
3807 33.4480    411    432  0.2433
3808 33.4560    442    430  0.2262
3809 33.4640    408    430  0.2451
3810 33.4720    415    430  0.2410
3811 33.4800    403    431  0.2481
3812 33.4880    435    433  0.2299
3813 33.4960    421    436  0.2375
3814 33.5040    417    439  0.2398
3815 33.5120    413    443  0.2421
3816 33.5200    434    447  0.2304
3817 33.5280    440    451  0.2273
3818 33.5360    427    456  0.2342
3819 33.5440    432    460  0.2315
3820 33.5520    442    464  0.2262
3821 33.5600    446    468  0.2242
3822 33.5680    454    472  0.2203
3823 33.5760    462    475  0.2165
3824 33.5840    465    477  0.2151
3825 33.5920    447    477  0.2237
3826 33.6000    458    475  0.2183
3827 33.6080    477    472  0.2096
3828 33.6160    495    469  0.2020
3829 33.6240    436    466  0.2294
3830 33.6320    460    464  0.2174
3831 33.6400    456    463  0.2193
3832 33.6480    445    462  0.2247
3833 33.6560    436    463  0.2294
3834 33.6640    457    465  0.2188
3835 33.6720    464    466  0.2155
3836 33.6800    463    467  0.2160
3837 33.6880    470    468  0.2128
3838 33.6960    459    470  0.2179
3839 33.7040    468    472  0.2137
3840 33.7120    478    475  0.2092
3841 33.7200    478    479  0.2092
3842 33.7280    487    483  0.2053
3843 33.7360    503    489  0.1988
3844 33.7440    507    495  0.1972
3845 33.7520    513    503  0.1949
3846 33.7600    524    510  0.1908
3847 33.7680    524    518  0.1908
3848 33.7760    549    527  0.1821
3849 33.7840    553    536  0.1808
3850 33.7920    547    545  0.1828
3851 33.8000    569    553  0.1757
3852 33.8080    559    559  0.1789
3853 33.8160    566    564  0.1767
3854 33.8240    568    569  0.1761
3855 33.8320    582    574  0.1718
3856 33.8400    597    580  0.1675
3857 33.8480    574    587  0.1742
3858 33.8560    584    595  0.1712
3859 33.8640    606    603  0.1650
3860 33.8720    618    612  0.1618
3861 33.8800    619    621  0.1616
3862 33.8880    648    629  0.1543
3863 33.8960    643    635  0.1555
3864 33.9040    658    641  0.1520
3865 33.9120    656    646  0.1524
3866 33.9200    659    649  0.1517
3867 33.9280    658    649  0.1520
3868 33.9360    639    646  0.1565
3869 33.9440    653    642  0.1531
3870 33.9520    641    636  0.1560
3871 33.9600    623    632  0.1605
3872 33.9680    655    628  0.1527
3873 33.9760    635    625  0.1575
3874 33.9840    632    623  0.1582
3875 33.9920    616    622  0.1623
3876 34.0000    634    621  0.1577
3877 34.0080    614    618  0.1629
3878 34.0160    634    613  0.1577
3879 34.0240    591    606  0.1692
3880 34.0320    591    599  0.1692
3881 34.0400    594    593  0.1684
3882 34.0480    597    588  0.1675
3883 34.0560    572    584  0.1748
3884 34.0640    576    583  0.1736
3885 34.0720    583    583  0.1715
3886 34.0800    575    585  0.1739
3887 34.0880    578    587  0.1730
3888 34.0960    576    590  0.1736
3889 34.1040    584    593  0.1712
3890 34.1120    601    596  0.1664
3891 34.1200    603    600  0.1658
3892 34.1280    600    603  0.1667
3893 34.1360    603    606  0.1658
3894 34.1440    602    608  0.1661
3895 34.1520    605    610  0.1653
3896 34.1600    634    612  0.1577
3897 34.1680    634    614  0.1577
3898 34.1760    630    617  0.1587
3899 34.1840    638    619  0.1567
3900 34.1920    648    622  0.1543
3901 34.2000    677    623  0.1477
3902 34.2080    631    624  0.1585
3903 34.2160    625    622  0.1600
3904 34.2240    663    614  0.1508
3905 34.2320    641    602  0.1560
3906 34.2400    640    588  0.1563
3907 34.2480    622    573  0.1608
3908 34.2560    596    559  0.1678
3909 34.2640    579    546  0.1727
3910 34.2720    570    534  0.1754
3911 34.2800    569    525  0.1757
3912 34.2880    555    516  0.1802
3913 34.2960    519    507  0.1927
3914 34.3040    500    498  0.2000
3915 34.3120    505    488  0.1980
3916 34.3200    497    476  0.2012
3917 34.3280    493    465  0.2028
3918 34.3360    500    453  0.2000
3919 34.3440    474    443  0.2110
3920 34.3520    460    433  0.2174
3921 34.3600    457    425  0.2188
3922 34.3680    423    418  0.2364
3923 34.3760    401    412  0.2494
3924 34.3840    375    407  0.2667
3925 34.3920    397    402  0.2519
3926 34.4000    391    397  0.2558
3927 34.4080    388    393  0.2577
3928 34.4160    373    389  0.2681
3929 34.4240    373    385  0.2681
3930 34.4320    361    382  0.2770
3931 34.4400    362    378  0.2762
3932 34.4480    372    375  0.2688
3933 34.4560    365    372  0.2740
3934 34.4640    365    370  0.2740
3935 34.4720    359    368  0.2786
3936 34.4800    354    367  0.2825
3937 34.4880    344    365  0.2907
3938 34.4960    350    364  0.2857
3939 34.5040    368    363  0.2717
3940 34.5120    350    363  0.2857
3941 34.5200    361    363  0.2770
3942 34.5280    370    363  0.2703
3943 34.5360    347    363  0.2882
3944 34.5440    353    364  0.2833
3945 34.5520    351    366  0.2849
3946 34.5600    351    368  0.2849
3947 34.5680    349    370  0.2865
3948 34.5760    322    373  0.3106
3949 34.5840    367    377  0.2725
3950 34.5920    361    381  0.2770
3951 34.6000    372    386  0.2688
3952 34.6080    359    392  0.2786
3953 34.6160    355    398  0.2817
3954 34.6240    370    405  0.2703
3955 34.6320    363    414  0.2755
3956 34.6400    368    423  0.2717
3957 34.6480    380    432  0.2632
3958 34.6560    385    442  0.2597
3959 34.6640    399    453  0.2506
3960 34.6720    416    463  0.2404
3961 34.6800    424    475  0.2358
3962 34.6880    434    488  0.2304
3963 34.6960    450    501  0.2222
3964 34.7040    482    514  0.2075
3965 34.7120    518    527  0.1931
3966 34.7200    519    540  0.1927
3967 34.7280    543    554  0.1842
3968 34.7360    575    566  0.1739
3969 34.7440    596    577  0.1678
3970 34.7520    593    588  0.1686
3971 34.7600    631    597  0.1585
3972 34.7680    619    605  0.1616
3973 34.7760    604    610  0.1656
3974 34.7840    615    611  0.1626
3975 34.7920    624    606  0.1603
3976 34.8000    597    596  0.1675
3977 34.8080    595    584  0.1681
3978 34.8160    552    572  0.1812
3979 34.8240    565    560  0.1770
3980 34.8320    573    550  0.1745
3981 34.8400    558    541  0.1792
3982 34.8480    553    534  0.1808
3983 34.8560    541    527  0.1848
3984 34.8640    538    521  0.1859
3985 34.8720    552    513  0.1812
3986 34.8800    547    504  0.1828
3987 34.8880    525    492  0.1905
3988 34.8960    512    481  0.1953
3989 34.9040    507    470  0.1972
3990 34.9120    512    459  0.1953
3991 34.9200    501    450  0.1996
3992 34.9280    491    443  0.2037
3993 34.9360    479    436  0.2088
3994 34.9440    471    431  0.2123
3995 34.9520    422    427  0.2370
3996 34.9600    467    423  0.2141
3997 34.9680    456    419  0.2193
3998 34.9760    437    415  0.2288
3999 34.9840    465    413  0.2151
4000 34.9920    468    410  0.2137
4001 35.0000    450    408  0.2222
4002 35.0080    459    407  0.2179
4003 35.0160    441    407  0.2268
4004 35.0240    423    408  0.2364
4005 35.0320    438    409  0.2283
4006 35.0400    447    411  0.2237
4007 35.0480    452    413  0.2212
4008 35.0560    458    416  0.2183
4009 35.0640    448    419  0.2232
4010 35.0720    450    422  0.2222
4011 35.0800    450    426  0.2222
4012 35.0880    427    430  0.2342
4013 35.0960    440    435  0.2273
4014 35.1040    460    440  0.2174
4015 35.1120    456    447  0.2193
4016 35.1200    466    453  0.2146
4017 35.1280    466    459  0.2146
4018 35.1360    479    465  0.2088
4019 35.1440    459    472  0.2179
4020 35.1520    448    478  0.2232
4021 35.1600    465    485  0.2151
4022 35.1680    486    491  0.2058
4023 35.1760    481    497  0.2079
4024 35.1840    502    503  0.1992
4025 35.1920    492    508  0.2033
4026 35.2000    482    510  0.2075
4027 35.2080    488    511  0.2049
4028 35.2160    518    509  0.1931
4029 35.2240    527    507  0.1898
4030 35.2320    514    506  0.1946
4031 35.2400    498    505  0.2008
4032 35.2480    506    505  0.1976
4033 35.2560    534    506  0.1873
4034 35.2640    523    508  0.1912
4035 35.2720    505    510  0.1980
4036 35.2800    515    513  0.1942
4037 35.2880    512    515  0.1953
4038 35.2960    542    516  0.1845
4039 35.3040    554    515  0.1805
4040 35.3120    512    515  0.1953
4041 35.3200    532    515  0.1880
4042 35.3280    550    515  0.1818
4043 35.3360    517    516  0.1934
4044 35.3440    499    519  0.2004
4045 35.3520    542    522  0.1845
4046 35.3600    536    526  0.1866
4047 35.3680    536    530  0.1866
4048 35.3760    520    535  0.1923
4049 35.3840    527    539  0.1898
4050 35.3920    532    542  0.1880
4051 35.4000    545    546  0.1835
4052 35.4080    546    550  0.1832
4053 35.4160    547    553  0.1828
4054 35.4240    548    557  0.1825
4055 35.4320    544    560  0.1838
4056 35.4400    547    564  0.1828
4057 35.4480    547    567  0.1828
4058 35.4560    548    569  0.1825
4059 35.4640    555    571  0.1802
4060 35.4720    547    571  0.1828
4061 35.4800    572    569  0.1748
4062 35.4880    554    564  0.1805
4063 35.4960    565    557  0.1770
4064 35.5040    553    549  0.1808
4065 35.5120    557    541  0.1795
4066 35.5200    540    535  0.1852
4067 35.5280    547    530  0.1828
4068 35.5360    529    526  0.1890
4069 35.5440    542    523  0.1845
4070 35.5520    525    522  0.1905
4071 35.5600    537    521  0.1862
4072 35.5680    541    520  0.1848
4073 35.5760    529    519  0.1890
4074 35.5840    508    518  0.1969
4075 35.5920    510    516  0.1961
4076 35.6000    519    515  0.1927
4077 35.6080    522    516  0.1916
4078 35.6160    531    517  0.1883
4079 35.6240    538    519  0.1859
4080 35.6320    530    523  0.1887
4081 35.6400    525    527  0.1905
4082 35.6480    532    532  0.1880
4083 35.6560    533    536  0.1876
4084 35.6640    543    540  0.1842
4085 35.6720    544    545  0.1838
4086 35.6800    534    550  0.1873
4087 35.6880    554    554  0.1805
4088 35.6960    557    559  0.1795
4089 35.7040    588    564  0.1701
4090 35.7120    551    568  0.1815
4091 35.7200    562    572  0.1779
4092 35.7280    553    575  0.1808
4093 35.7360    543    574  0.1842
4094 35.7440    558    572  0.1792
4095 35.7520    548    567  0.1825
4096 35.7600    543    561  0.1842
4097 35.7680    535    555  0.1869
4098 35.7760    517    550  0.1934
4099 35.7840    517    545  0.1934
4100 35.7920    513    539  0.1949
4101 35.8000    508    534  0.1969
4102 35.8080    496    529  0.2016
4103 35.8160    484    523  0.2066
4104 35.8240    487    518  0.2053
4105 35.8320    488    512  0.2049
4106 35.8400    493    507  0.2028
4107 35.8480    460    501  0.2174
4108 35.8560    459    497  0.2179
4109 35.8640    444    493  0.2252
4110 35.8720    472    489  0.2119
4111 35.8800    464    486  0.2155
4112 35.8880    463    483  0.2160
4113 35.8960    473    481  0.2114
4114 35.9040    483    480  0.2070
4115 35.9120    487    479  0.2053
4116 35.9200    466    477  0.2146
4117 35.9280    487    476  0.2053
4118 35.9360    492    475  0.2033
4119 35.9440    468    475  0.2137
4120 35.9520    489    475  0.2045
4121 35.9600    485    475  0.2062
4122 35.9680    478    476  0.2092
4123 35.9760    478    479  0.2092
4124 35.9840    470    482  0.2128
4125 35.9920    477    486  0.2096
4126 36.0000    490    491  0.2041
4127 36.0080    492    497  0.2033
4128 36.0160    490    503  0.2041
4129 36.0240    487    509  0.2053
4130 36.0320    513    515  0.1949
4131 36.0400    503    521  0.1988
4132 36.0480    528    528  0.1894
4133 36.0560    533    534  0.1876
4134 36.0640    546    540  0.1832
4135 36.0720    542    545  0.1845
4136 36.0800    571    550  0.1751
4137 36.0880    566    554  0.1767
4138 36.0960    549    556  0.1821
4139 36.1040    587    557  0.1704
4140 36.1120    568    556  0.1761
4141 36.1200    572    552  0.1748
4142 36.1280    575    545  0.1739
4143 36.1360    552    536  0.1812
4144 36.1440    527    526  0.1898
4145 36.1520    542    516  0.1845
4146 36.1600    535    506  0.1869
4147 36.1680    504    497  0.1984
4148 36.1760    493    488  0.2028
4149 36.1840    497    479  0.2012
4150 36.1920    499    471  0.2004
4151 36.2000    483    463  0.2070
4152 36.2080    459    454  0.2179
4153 36.2160    455    444  0.2198
4154 36.2240    471    434  0.2123
4155 36.2320    448    424  0.2232
4156 36.2400    440    413  0.2273
4157 36.2480    421    404  0.2375
4158 36.2560    412    395  0.2427
4159 36.2640    398    386  0.2513
4160 36.2720    395    379  0.2532
4161 36.2800    380    373  0.2632
4162 36.2880    358    367  0.2793
4163 36.2960    385    361  0.2597
4164 36.3040    352    356  0.2841
4165 36.3120    352    352  0.2841
4166 36.3200    346    349  0.2890
4167 36.3280    356    345  0.2809
4168 36.3360    346    343  0.2890
4169 36.3440    347    340  0.2882
4170 36.3520    361    338  0.2770
4171 36.3600    353    336  0.2833
4172 36.3680    344    334  0.2907
4173 36.3760    343    333  0.2915
4174 36.3840    337    331  0.2967
4175 36.3920    340    330  0.2941
4176 36.4000    340    329  0.2941
4177 36.4080    337    328  0.2967
4178 36.4160    340    327  0.2941
4179 36.4240    317    326  0.3155
4180 36.4320    326    325  0.3067
4181 36.4400    331    325  0.3021
4182 36.4480    347    325  0.2882
4183 36.4560    330    325  0.3030
4184 36.4640    343    326  0.2915
4185 36.4720    338    326  0.2959
4186 36.4800    348    327  0.2874
4187 36.4880    314    328  0.3185
4188 36.4960    321    329  0.3115
4189 36.5040    322    330  0.3106
4190 36.5120    319    331  0.3135
4191 36.5200    322    332  0.3106
4192 36.5280    325    333  0.3077
4193 36.5360    327    334  0.3058
4194 36.5440    334    336  0.2994
4195 36.5520    345    337  0.2899
4196 36.5600    334    337  0.2994
4197 36.5680    317    338  0.3155
4198 36.5760    323    338  0.3096
4199 36.5840    321    339  0.3115
4200 36.5920    317    340  0.3155
4201 36.6000    337    341  0.2967
4202 36.6080    344    342  0.2907
4203 36.6160    351    344  0.2849
4204 36.6240    327    346  0.3058
4205 36.6320    362    349  0.2762
4206 36.6400    321    351  0.3115
4207 36.6480    344    354  0.2907
4208 36.6560    344    356  0.2907
4209 36.6640    334    358  0.2994
4210 36.6720    350    361  0.2857
4211 36.6800    359    363  0.2786
4212 36.6880    371    365  0.2695
4213 36.6960    384    367  0.2604
4214 36.7040    357    369  0.2801
4215 36.7120    349    371  0.2865
4216 36.7200    364    372  0.2747
4217 36.7280    374    373  0.2674
4218 36.7360    363    372  0.2755
4219 36.7440    357    370  0.2801
4220 36.7520    362    366  0.2762
4221 36.7600    357    362  0.2801
4222 36.7680    341    358  0.2933
4223 36.7760    329    353  0.3040
4224 36.7840    348    350  0.2874
4225 36.7920    348    346  0.2874
4226 36.8000    353    344  0.2833
4227 36.8080    327    341  0.3058
4228 36.8160    349    338  0.2865
4229 36.8240    324    336  0.3086
4230 36.8320    323    333  0.3096
4231 36.8400    323    329  0.3096
4232 36.8480    314    325  0.3185
4233 36.8560    319    321  0.3135
4234 36.8640    332    317  0.3012
4235 36.8720    314    313  0.3185
4236 36.8800    316    310  0.3165
4237 36.8880    312    307  0.3205
4238 36.8960    313    304  0.3195
4239 36.9040    308    302  0.3247
4240 36.9120    298    300  0.3356
4241 36.9200    288    298  0.3472
4242 36.9280    292    297  0.3425
4243 36.9360    300    296  0.3333
4244 36.9440    301    295  0.3322
4245 36.9520    311    294  0.3215
4246 36.9600    315    294  0.3175
4247 36.9680    315    293  0.3175
4248 36.9760    333    293  0.3003
4249 36.9840    312    293  0.3205
4250 36.9920    318    293  0.3145
4251 37.0000    304    293  0.3289
4252 37.0080    286    294  0.3497
4253 37.0160    303    294  0.3300
4254 37.0240    306    295  0.3268
4255 37.0320    303    296  0.3300
4256 37.0400    291    296  0.3436
4257 37.0480    298    297  0.3356
4258 37.0560    301    299  0.3322
4259 37.0640    313    300  0.3195
4260 37.0720    303    301  0.3300
4261 37.0800    298    303  0.3356
4262 37.0880    299    304  0.3344
4263 37.0960    292    305  0.3425
4264 37.1040    286    307  0.3497
4265 37.1120    296    308  0.3378
4266 37.1200    298    309  0.3356
4267 37.1280    288    310  0.3472
4268 37.1360    286    310  0.3497
4269 37.1440    290    310  0.3448
4270 37.1520    311    311  0.3215
4271 37.1600    306    311  0.3268
4272 37.1680    284    311  0.3521
4273 37.1760    290    312  0.3448
4274 37.1840    275    312  0.3636
4275 37.1920    292    313  0.3425
4276 37.2000    299    313  0.3344
4277 37.2080    289    314  0.3460
4278 37.2160    290    314  0.3448
4279 37.2240    302    314  0.3311
4280 37.2320    281    314  0.3559
4281 37.2400    273    313  0.3663
4282 37.2480    270    311  0.3704
4283 37.2560    279    310  0.3584
4284 37.2640    274    308  0.3650
4285 37.2720    279    306  0.3584
4286 37.2800    285    305  0.3509
4287 37.2880    294    303  0.3401
4288 37.2960    292    302  0.3425
4289 37.3040    283    301  0.3534
4290 37.3120    281    300  0.3559
4291 37.3200    283    300  0.3534
4292 37.3280    293    299  0.3413
4293 37.3360    299    298  0.3344
4294 37.3440    285    298  0.3509
4295 37.3520    292    297  0.3425
4296 37.3600    293    296  0.3413
4297 37.3680    303    295  0.3300
4298 37.3760    272    294  0.3676
4299 37.3840    276    294  0.3623
4300 37.3920    285    294  0.3509
4301 37.4000    305    294  0.3279
4302 37.4080    274    294  0.3650
4303 37.4160    277    295  0.3610
4304 37.4240    275    296  0.3636
4305 37.4320    296    297  0.3378
4306 37.4400    280    299  0.3571
4307 37.4480    274    300  0.3650
4308 37.4560    298    302  0.3356
4309 37.4640    302    305  0.3311
4310 37.4720    305    307  0.3279
4311 37.4800    304    310  0.3289
4312 37.4880    301    313  0.3322
4313 37.4960    299    317  0.3344
4314 37.5040    303    320  0.3300
4315 37.5120    316    324  0.3165
4316 37.5200    325    329  0.3077
4317 37.5280    330    334  0.3030
4318 37.5360    324    339  0.3086
4319 37.5440    339    344  0.2950
4320 37.5520    345    350  0.2899
4321 37.5600    331    356  0.3021
4322 37.5680    354    362  0.2825
4323 37.5760    355    368  0.2817
4324 37.5840    374    374  0.2674
4325 37.5920    379    380  0.2639
4326 37.6000    370    386  0.2703
4327 37.6080    387    392  0.2584
4328 37.6160    387    397  0.2584
4329 37.6240    397    403  0.2519
4330 37.6320    403    409  0.2481
4331 37.6400    410    414  0.2439
4332 37.6480    409    418  0.2445
4333 37.6560    416    422  0.2404
4334 37.6640    421    425  0.2375
4335 37.6720    432    427  0.2315
4336 37.6800    437    428  0.2288
4337 37.6880    429    429  0.2331
4338 37.6960    435    427  0.2299
4339 37.7040    440    424  0.2273
4340 37.7120    436    421  0.2294
4341 37.7200    444    417  0.2252
4342 37.7280    415    414  0.2410
4343 37.7360    428    411  0.2336
4344 37.7440    415    408  0.2410
4345 37.7520    402    406  0.2488
4346 37.7600    407    403  0.2457
4347 37.7680    409    401  0.2445
4348 37.7760    383    399  0.2611
4349 37.7840    384    396  0.2604
4350 37.7920    392    393  0.2551
4351 37.8000    387    388  0.2584
4352 37.8080    381    382  0.2625
4353 37.8160    352    377  0.2841
4354 37.8240    365    371  0.2740
4355 37.8320    359    367  0.2786
4356 37.8400    364    362  0.2747
4357 37.8480    361    359  0.2770
4358 37.8560    348    356  0.2874
4359 37.8640    354    353  0.2825
4360 37.8720    355    351  0.2817
4361 37.8800    342    349  0.2924
4362 37.8880    334    348  0.2994
4363 37.8960    321    346  0.3115
4364 37.9040    313    343  0.3195
4365 37.9120    323    340  0.3096
4366 37.9200    314    337  0.3185
4367 37.9280    313    334  0.3195
4368 37.9360    317    330  0.3155
4369 37.9440    310    327  0.3226
4370 37.9520    306    324  0.3268
4371 37.9600    309    321  0.3236
4372 37.9680    277    318  0.3610
4373 37.9760    272    316  0.3676
4374 37.9840    304    313  0.3289
4375 37.9920    293    311  0.3413
4376 38.0000    292    310  0.3425
4377 38.0080    283    308  0.3534
4378 38.0160    277    306  0.3610
4379 38.0240    288    304  0.3472
4380 38.0320    297    303  0.3367
4381 38.0400    294    301  0.3401
4382 38.0480    284    300  0.3521
4383 38.0560    275    298  0.3636
4384 38.0640    276    297  0.3623
4385 38.0720    278    295  0.3597
4386 38.0800    281    294  0.3559
4387 38.0880    288    293  0.3472
4388 38.0960    273    293  0.3663
4389 38.1040    292    292  0.3425
4390 38.1120    286    291  0.3497
4391 38.1200    277    291  0.3610
4392 38.1280    283    291  0.3534
4393 38.1360    284    290  0.3521
4394 38.1440    308    290  0.3247
4395 38.1520    291    290  0.3436
4396 38.1600    305    291  0.3279
4397 38.1680    286    291  0.3497
4398 38.1760    290    292  0.3448
4399 38.1840    296    292  0.3378
4400 38.1920    310    293  0.3226
4401 38.2000    300    294  0.3333
4402 38.2080    308    295  0.3247
4403 38.2160    311    296  0.3215
4404 38.2240    306    298  0.3268
4405 38.2320    294    299  0.3401
4406 38.2400    310    300  0.3226
4407 38.2480    330    302  0.3030
4408 38.2560    316    303  0.3165
4409 38.2640    311    305  0.3215
4410 38.2720    322    307  0.3106
4411 38.2800    313    308  0.3195
4412 38.2880    303    310  0.3300
4413 38.2960    310    311  0.3226
4414 38.3040    297    312  0.3367
4415 38.3120    325    314  0.3077
4416 38.3200    314    316  0.3185
4417 38.3280    308    318  0.3247
4418 38.3360    324    319  0.3086
4419 38.3440    309    321  0.3236
4420 38.3520    308    323  0.3247
4421 38.3600    296    325  0.3378
4422 38.3680    308    327  0.3247
4423 38.3760    301    329  0.3322
4424 38.3840    289    331  0.3460
4425 38.3920    300    331  0.3333
4426 38.4000    299    331  0.3344
4427 38.4080    307    331  0.3257
4428 38.4160    314    331  0.3185
4429 38.4240    310    330  0.3226
4430 38.4320    303    331  0.3300
4431 38.4400    307    331  0.3257
4432 38.4480    320    332  0.3125
4433 38.4560    322    333  0.3106
4434 38.4640    311    334  0.3215
4435 38.4720    297    335  0.3367
4436 38.4800    299    336  0.3344
4437 38.4880    308    337  0.3247
4438 38.4960    313    338  0.3195
4439 38.5040    312    338  0.3205
4440 38.5120    317    338  0.3155
4441 38.5200    343    338  0.2915
4442 38.5280    327    338  0.3058
4443 38.5360    351    338  0.2849
4444 38.5440    344    338  0.2907
4445 38.5520    326    338  0.3067
4446 38.5600    335    337  0.2985
4447 38.5680    329    335  0.3040
4448 38.5760    331    332  0.3021
4449 38.5840    331    330  0.3021
4450 38.5920    333    328  0.3003
4451 38.6000    343    326  0.2915
4452 38.6080    341    324  0.2933
4453 38.6160    327    323  0.3058
4454 38.6240    316    322  0.3165
4455 38.6320    321    322  0.3115
4456 38.6400    329    322  0.3040
4457 38.6480    331    321  0.3021
4458 38.6560    338    321  0.2959
4459 38.6640    333    321  0.3003
4460 38.6720    340    321  0.2941
4461 38.6800    333    320  0.3003
4462 38.6880    332    320  0.3012
4463 38.6960    347    321  0.2882
4464 38.7040    331    321  0.3021
4465 38.7120    316    322  0.3165
4466 38.7200    306    324  0.3268
4467 38.7280    321    325  0.3115
4468 38.7360    329    327  0.3040
4469 38.7440    342    329  0.2924
4470 38.7520    343    331  0.2915
4471 38.7600    343    333  0.2915
4472 38.7680    335    335  0.2985
4473 38.7760    348    337  0.2874
4474 38.7840    359    339  0.2786
4475 38.7920    347    341  0.2882
4476 38.8000    346    342  0.2890
4477 38.8080    339    343  0.2950
4478 38.8160    342    345  0.2924
4479 38.8240    359    346  0.2786
4480 38.8320    343    346  0.2915
4481 38.8400    334    346  0.2994
4482 38.8480    338    344  0.2959
4483 38.8560    345    342  0.2899
4484 38.8640    325    339  0.3077
4485 38.8720    334    336  0.2994
4486 38.8800    325    333  0.3077
4487 38.8880    320    330  0.3125
4488 38.8960    307    327  0.3257
4489 38.9040    333    325  0.3003
4490 38.9120    284    323  0.3521
4491 38.9200    315    321  0.3175
4492 38.9280    312    319  0.3205
4493 38.9360    308    318  0.3247
4494 38.9440    308    316  0.3247
4495 38.9520    287    313  0.3484
4496 38.9600    276    311  0.3623
4497 38.9680    276    309  0.3623
4498 38.9760    277    306  0.3610
4499 38.9840    285    304  0.3509
4500 38.9920    278    302  0.3597
4501 39.0000    278    300  0.3597
4502 39.0080    287    299  0.3484
4503 39.0160    287    298  0.3484
4504 39.0240    297    296  0.3367
4505 39.0320    280    296  0.3571
4506 39.0400    259    295  0.3861
4507 39.0480    285    295  0.3509
4508 39.0560    287    294  0.3484
4509 39.0640    291    294  0.3436
4510 39.0720    278    295  0.3597
4511 39.0800    261    295  0.3831
4512 39.0880    270    296  0.3704
4513 39.0960    280    296  0.3571
4514 39.1040    291    297  0.3436
4515 39.1120    290    298  0.3448
4516 39.1200    295    299  0.3390
4517 39.1280    287    300  0.3484
4518 39.1360    266    301  0.3759
4519 39.1440    284    302  0.3521
4520 39.1520    292    304  0.3425
4521 39.1600    297    305  0.3367
4522 39.1680    313    307  0.3195
4523 39.1760    299    308  0.3344
4524 39.1840    290    310  0.3448
4525 39.1920    294    312  0.3401
4526 39.2000    304    314  0.3289
4527 39.2080    325    316  0.3077
4528 39.2160    312    317  0.3205
4529 39.2240    321    318  0.3115
4530 39.2320    340    320  0.2941
4531 39.2400    357    321  0.2801
4532 39.2480    344    323  0.2907
4533 39.2560    334    324  0.2994
4534 39.2640    335    326  0.2985
4535 39.2720    350    328  0.2857
4536 39.2800    361    331  0.2770
4537 39.2880    384    333  0.2604
4538 39.2960    363    336  0.2755
4539 39.3040    364    338  0.2747
4540 39.3120    391    341  0.2558
4541 39.3200    372    343  0.2688
4542 39.3280    365    346  0.2740
4543 39.3360    374    349  0.2674
4544 39.3440    377    351  0.2653
4545 39.3520    370    353  0.2703
4546 39.3600    375    355  0.2667
4547 39.3680    392    357  0.2551
4548 39.3760    384    359  0.2604
4549 39.3840    370    362  0.2703
4550 39.3920    383    365  0.2611
4551 39.4000    390    369  0.2564
4552 39.4080    376    373  0.2660
4553 39.4160    370    377  0.2703
4554 39.4240    371    381  0.2695
4555 39.4320    377    386  0.2653
4556 39.4400    378    390  0.2646
4557 39.4480    364    394  0.2747
4558 39.4560    399    397  0.2506
4559 39.4640    418    399  0.2392
4560 39.4720    374    401  0.2674
4561 39.4800    380    402  0.2632
4562 39.4880    395    403  0.2532
4563 39.4960    408    403  0.2451
4564 39.5040    383    403  0.2611
4565 39.5120    385    401  0.2597
4566 39.5200    376    398  0.2660
4567 39.5280    370    394  0.2703
4568 39.5360    379    389  0.2639
4569 39.5440    394    384  0.2538
4570 39.5520    392    379  0.2551
4571 39.5600    374    374  0.2674
4572 39.5680    357    370  0.2801
4573 39.5760    352    366  0.2841
4574 39.5840    344    363  0.2907
4575 39.5920    327    360  0.3058
4576 39.6000    342    357  0.2924
4577 39.6080    351    354  0.2849
4578 39.6160    351    350  0.2849
4579 39.6240    332    346  0.3012
4580 39.6320    334    342  0.2994
4581 39.6400    331    337  0.3021
4582 39.6480    317    333  0.3155
4583 39.6560    306    329  0.3268
4584 39.6640    314    326  0.3185
4585 39.6720    319    323  0.3135
4586 39.6800    299    321  0.3344
4587 39.6880    308    319  0.3247
4588 39.6960    298    318  0.3356
4589 39.7040    305    317  0.3279
4590 39.7120    309    317  0.3236
4591 39.7200    309    316  0.3236
4592 39.7280    300    316  0.3333
4593 39.7360    308    316  0.3247
4594 39.7440    320    316  0.3125
4595 39.7520    323    315  0.3096
4596 39.7600    313    315  0.3195
4597 39.7680    299    314  0.3344
4598 39.7760    306    314  0.3268
4599 39.7840    308    313  0.3247
4600 39.7920    310    311  0.3226
4601 39.8000    320    308  0.3125
4602 39.8080    304    306  0.3289
4603 39.8160    297    304  0.3367
4604 39.8240    330    302  0.3030
4605 39.8320    299    300  0.3344
4606 39.8400    299    299  0.3344
4607 39.8480    295    298  0.3390
4608 39.8560    292    297  0.3425
4609 39.8640    310    296  0.3226
4610 39.8720    302    296  0.3311
4611 39.8800    305    295  0.3279
4612 39.8880    305    294  0.3279
4613 39.8960    306    293  0.3268
4614 39.9040    302    291  0.3311
4615 39.9120    299    290  0.3344
4616 39.9200    295    289  0.3390
4617 39.9280    289    288  0.3460
4618 39.9360    296    287  0.3378
4619 39.9440    301    286  0.3322
4620 39.9520    300    285  0.3333
4621 39.9600    310    284  0.3226
4622 39.9680    308    284  0.3247
4623 39.9760    289    283  0.3460
4624 39.9840    292    283  0.3425
4625 39.9920    305    283  0.3279
4626 40.0000    297    283  0.3367
4627 40.0080    301    283  0.3322
4628 40.0160    323    283  0.3096
4629 40.0240    288    283  0.3472
4630 40.0320    297    283  0.3367
4631 40.0400    304    283  0.3289
4632 40.0480    289    283  0.3460
4633 40.0560    315    283  0.3175
4634 40.0640    295    282  0.3390
4635 40.0720    289    282  0.3460
4636 40.0800    280    282  0.3571
4637 40.0880    296    282  0.3378
4638 40.0960    292    282  0.3425
4639 40.1040    294    282  0.3401
4640 40.1120    284    283  0.3521
4641 40.1200    276    284  0.3623
4642 40.1280    278    284  0.3597
4643 40.1360    281    285  0.3559
4644 40.1440    292    286  0.3425
4645 40.1520    292    288  0.3425
4646 40.1600    293    289  0.3413
4647 40.1680    298    290  0.3356
4648 40.1760    285    292  0.3509
4649 40.1840    264    293  0.3788
4650 40.1920    287    294  0.3484
4651 40.2000    330    296  0.3030
4652 40.2080    297    298  0.3367
4653 40.2160    302    299  0.3311
4654 40.2240    322    301  0.3106
4655 40.2320    311    302  0.3215
4656 40.2400    323    303  0.3096
4657 40.2480    328    304  0.3049
4658 40.2560    314    305  0.3185
4659 40.2640    315    305  0.3175
4660 40.2720    332    304  0.3012
4661 40.2800    323    303  0.3096
4662 40.2880    328    301  0.3049
4663 40.2960    336    299  0.2976
4664 40.3040    334    298  0.2994
4665 40.3120    325    297  0.3077
4666 40.3200    322    296  0.3106
4667 40.3280    317    295  0.3155
4668 40.3360    307    294  0.3257
4669 40.3440    306    294  0.3268
4670 40.3520    296    294  0.3378
4671 40.3600    299    294  0.3344
4672 40.3680    316    293  0.3165
4673 40.3760    310    293  0.3226
4674 40.3840    291    292  0.3436
4675 40.3920    311    291  0.3215
4676 40.4000    306    290  0.3268
4677 40.4080    298    289  0.3356
4678 40.4160    311    288  0.3215
4679 40.4240    291    288  0.3436
4680 40.4320    309    288  0.3236
4681 40.4400    308    288  0.3247
4682 40.4480    293    288  0.3413
4683 40.4560    286    288  0.3497
4684 40.4640    292    288  0.3425
4685 40.4720    285    289  0.3509
4686 40.4800    286    289  0.3497
4687 40.4880    302    290  0.3311
4688 40.4960    303    291  0.3300
4689 40.5040    298    292  0.3356
4690 40.5120    290    294  0.3448
4691 40.5200    277    295  0.3610
4692 40.5280    284    297  0.3521
4693 40.5360    292    299  0.3425
4694 40.5440    300    301  0.3333
4695 40.5520    302    303  0.3311
4696 40.5600    290    305  0.3448
4697 40.5680    311    307  0.3215
4698 40.5760    316    309  0.3165
4699 40.5840    286    311  0.3497
4700 40.5920    306    313  0.3268
4701 40.6000    304    315  0.3289
4702 40.6080    304    316  0.3289
4703 40.6160    311    317  0.3215
4704 40.6240    297    319  0.3367
4705 40.6320    308    320  0.3247
4706 40.6400    322    321  0.3106
4707 40.6480    328    323  0.3049
4708 40.6560    332    325  0.3012
4709 40.6640    341    327  0.2933
4710 40.6720    346    329  0.2890
4711 40.6800    352    332  0.2841
4712 40.6880    347    334  0.2882
4713 40.6960    344    335  0.2907
4714 40.7040    345    336  0.2899
4715 40.7120    340    337  0.2941
4716 40.7200    360    337  0.2778
4717 40.7280    363    337  0.2755
4718 40.7360    358    337  0.2793
4719 40.7440    360    336  0.2778
4720 40.7520    343    336  0.2915
4721 40.7600    335    336  0.2985
4722 40.7680    349    335  0.2865
4723 40.7760    354    335  0.2825
4724 40.7840    349    335  0.2865
4725 40.7920    344    335  0.2907
4726 40.8000    340    334  0.2941
4727 40.8080    339    334  0.2950
4728 40.8160    348    335  0.2874
4729 40.8240    334    335  0.2994
4730 40.8320    338    336  0.2959
4731 40.8400    337    337  0.2967
4732 40.8480    355    339  0.2817
4733 40.8560    358    340  0.2793
4734 40.8640    355    342  0.2817
4735 40.8720    361    344  0.2770
4736 40.8800    359    346  0.2786
4737 40.8880    358    348  0.2793
4738 40.8960    361    350  0.2770
4739 40.9040    352    352  0.2841
4740 40.9120    345    354  0.2899
4741 40.9200    356    356  0.2809
4742 40.9280    348    358  0.2874
4743 40.9360    353    360  0.2833
4744 40.9440    354    363  0.2825
4745 40.9520    358    364  0.2793
4746 40.9600    342    365  0.2924
4747 40.9680    355    366  0.2817
4748 40.9760    366    367  0.2732
4749 40.9840    371    367  0.2695
4750 40.9920    363    368  0.2755
4751 41.0000    380    370  0.2632
4752 41.0080    384    372  0.2604
4753 41.0160    391    375  0.2558
4754 41.0240    382    378  0.2618
4755 41.0320    375    382  0.2667
4756 41.0400    390    386  0.2564
4757 41.0480    385    390  0.2597
4758 41.0560    391    394  0.2558
4759 41.0640    403    397  0.2481
4760 41.0720    405    399  0.2469
4761 41.0800    401    402  0.2494
4762 41.0880    394    404  0.2538
4763 41.0960    413    406  0.2421
4764 41.1040    426    408  0.2347
4765 41.1120    419    410  0.2387
4766 41.1200    395    412  0.2532
4767 41.1280    401    413  0.2494
4768 41.1360    422    413  0.2370
4769 41.1440    407    412  0.2457
4770 41.1520    407    411  0.2457
4771 41.1600    387    409  0.2584
4772 41.1680    402    407  0.2488
4773 41.1760    379    404  0.2639
4774 41.1840    374    402  0.2674
4775 41.1920    374    398  0.2674
4776 41.2000    371    393  0.2695
4777 41.2080    384    387  0.2604
4778 41.2160    373    381  0.2681
4779 41.2240    358    376  0.2793
4780 41.2320    340    370  0.2941
4781 41.2400    352    365  0.2841
4782 41.2480    363    359  0.2755
4783 41.2560    339    354  0.2950
4784 41.2640    327    349  0.3058
4785 41.2720    337    345  0.2967
4786 41.2800    331    340  0.3021
4787 41.2880    321    336  0.3115
4788 41.2960    312    331  0.3205
4789 41.3040    314    326  0.3185
4790 41.3120    314    321  0.3185
4791 41.3200    317    317  0.3155
4792 41.3280    300    312  0.3333
4793 41.3360    315    307  0.3175
4794 41.3440    293    304  0.3413
4795 41.3520    295    300  0.3390
4796 41.3600    281    297  0.3559
4797 41.3680    300    294  0.3333
4798 41.3760    298    291  0.3356
4799 41.3840    265    289  0.3774
4800 41.3920    279    286  0.3584
4801 41.4000    276    284  0.3623
4802 41.4080    289    282  0.3460
4803 41.4160    282    281  0.3546
4804 41.4240    279    279  0.3584
4805 41.4320    275    278  0.3636
4806 41.4400    271    277  0.3690
4807 41.4480    273    276  0.3663
4808 41.4560    273    275  0.3663
4809 41.4640    278    275  0.3597
4810 41.4720    283    274  0.3534
4811 41.4800    280    273  0.3571
4812 41.4880    282    273  0.3546
4813 41.4960    279    272  0.3584
4814 41.5040    273    272  0.3663
4815 41.5120    283    272  0.3534
4816 41.5200    259    272  0.3861
4817 41.5280    282    272  0.3546
4818 41.5360    257    272  0.3891
4819 41.5440    274    271  0.3650
4820 41.5520    262    271  0.3817
4821 41.5600    274    271  0.3650
4822 41.5680    274    271  0.3650
4823 41.5760    259    271  0.3861
4824 41.5840    254    272  0.3937
4825 41.5920    267    272  0.3745
4826 41.6000    271    273  0.3690
4827 41.6080    287    273  0.3484
4828 41.6160    289    274  0.3460
4829 41.6240    282    274  0.3546
4830 41.6320    281    275  0.3559
4831 41.6400    285    276  0.3509
4832 41.6480    290    276  0.3448
4833 41.6560    277    277  0.3610
4834 41.6640    266    278  0.3759
4835 41.6720    284    278  0.3521
4836 41.6800    293    278  0.3413
4837 41.6880    279    278  0.3584
4838 41.6960    278    278  0.3597
4839 41.7040    293    278  0.3413
4840 41.7120    287    278  0.3484
4841 41.7200    273    278  0.3663
4842 41.7280    266    278  0.3759
4843 41.7360    272    278  0.3676
4844 41.7440    285    279  0.3509
4845 41.7520    301    280  0.3322
4846 41.7600    296    282  0.3378
4847 41.7680    286    283  0.3497
4848 41.7760    281    285  0.3559
4849 41.7840    282    286  0.3546
4850 41.7920    287    288  0.3484
4851 41.8000    284    290  0.3521
4852 41.8080    286    292  0.3497
4853 41.8160    292    294  0.3425
4854 41.8240    293    296  0.3413
4855 41.8320    291    298  0.3436
4856 41.8400    285    300  0.3509
4857 41.8480    291    303  0.3436
4858 41.8560    315    305  0.3175
4859 41.8640    291    307  0.3436
4860 41.8720    294    310  0.3401
4861 41.8800    295    312  0.3390
4862 41.8880    313    314  0.3195
4863 41.8960    322    316  0.3106
4864 41.9040    323    317  0.3096
4865 41.9120    339    318  0.2950
4866 41.9200    308    317  0.3247
4867 41.9280    291    315  0.3436
4868 41.9360    286    313  0.3497
4869 41.9440    303    311  0.3300
4870 41.9520    302    310  0.3311
4871 41.9600    300    308  0.3333
4872 41.9680    309    307  0.3236
4873 41.9760    314    306  0.3185
4874 41.9840    306    305  0.3268
4875 41.9920    296    304  0.3378
4876 42.0000    308    303  0.3247
4877 42.0080    311    302  0.3215
4878 42.0160    307    301  0.3257
4879 42.0240    313    299  0.3195
4880 42.0320    301    297  0.3322
4881 42.0400    294    294  0.3401
4882 42.0480    296    291  0.3378
4883 42.0560    308    289  0.3247
4884 42.0640    292    286  0.3425
4885 42.0720    292    284  0.3425
4886 42.0800    285    282  0.3509
4887 42.0880    284    281  0.3521
4888 42.0960    273    279  0.3663
4889 42.1040    282    278  0.3546
4890 42.1120    283    277  0.3534
4891 42.1200    283    276  0.3534
4892 42.1280    250    275  0.4000
4893 42.1360    274    275  0.3650
4894 42.1440    283    274  0.3534
4895 42.1520    275    273  0.3636
4896 42.1600    272    272  0.3676
4897 42.1680    263    271  0.3802
4898 42.1760    274    271  0.3650
4899 42.1840    277    270  0.3610
4900 42.1920    274    269  0.3650
4901 42.2000    265    268  0.3774
4902 42.2080    249    267  0.4016
4903 42.2160    259    267  0.3861
4904 42.2240    270    266  0.3704
4905 42.2320    279    266  0.3584
4906 42.2400    272    266  0.3676
4907 42.2480    277    266  0.3610
4908 42.2560    270    266  0.3704
4909 42.2640    257    266  0.3891
4910 42.2720    248    267  0.4032
4911 42.2800    278    267  0.3597
4912 42.2880    278    267  0.3597
4913 42.2960    243    268  0.4115
4914 42.3040    264    268  0.3788
4915 42.3120    262    269  0.3817
4916 42.3200    256    269  0.3906
4917 42.3280    257    269  0.3891
4918 42.3360    270    270  0.3704
4919 42.3440    278    271  0.3597
4920 42.3520    266    272  0.3759
4921 42.3600    266    274  0.3759
4922 42.3680    273    275  0.3663
4923 42.3760    255    277  0.3922
4924 42.3840    252    278  0.3968
4925 42.3920    267    280  0.3745
4926 42.4000    264    282  0.3788
4927 42.4080    263    284  0.3802
4928 42.4160    263    286  0.3802
4929 42.4240    264    288  0.3788
4930 42.4320    276    289  0.3623
4931 42.4400    285    291  0.3509
4932 42.4480    293    292  0.3413
4933 42.4560    284    294  0.3521
4934 42.4640    299    295  0.3344
4935 42.4720    307    296  0.3257
4936 42.4800    299    297  0.3344
4937 42.4880    299    298  0.3344
4938 42.4960    315    299  0.3175
4939 42.5040    300    300  0.3333
4940 42.5120    297    301  0.3367
4941 42.5200    308    303  0.3247
4942 42.5280    302    305  0.3311
4943 42.5360    297    307  0.3367
4944 42.5440    306    309  0.3268
4945 42.5520    301    312  0.3322
4946 42.5600    311    314  0.3215
4947 42.5680    312    317  0.3205
4948 42.5760    319    320  0.3135
4949 42.5840    331    323  0.3021
4950 42.5920    319    326  0.3135
4951 42.6000    340    329  0.2941
4952 42.6080    328    333  0.3049
4953 42.6160    333    337  0.3003
4954 42.6240    335    340  0.2985
4955 42.6320    368    345  0.2717
4956 42.6400    322    349  0.3106
4957 42.6480    352    353  0.2841
4958 42.6560    326    357  0.3067
4959 42.6640    345    362  0.2899
4960 42.6720    353    365  0.2833
4961 42.6800    353    369  0.2833
4962 42.6880    375    371  0.2667
4963 42.6960    387    373  0.2584
4964 42.7040    374    373  0.2674
4965 42.7120    378    374  0.2646
4966 42.7200    370    374  0.2703
4967 42.7280    373    375  0.2681
4968 42.7360    394    375  0.2538
4969 42.7440    408    376  0.2451
4970 42.7520    394    376  0.2538
4971 42.7600    378    377  0.2646
4972 42.7680    382    377  0.2618
4973 42.7760    383    377  0.2611
4974 42.7840    373    377  0.2681
4975 42.7920    372    376  0.2688
4976 42.8000    385    375  0.2597
4977 42.8080    364    373  0.2747
4978 42.8160    381    372  0.2625
4979 42.8240    392    369  0.2551
4980 42.8320    379    367  0.2639
4981 42.8400    389    366  0.2571
4982 42.8480    356    364  0.2809
4983 42.8560    354    362  0.2825
4984 42.8640    356    359  0.2809
4985 42.8720    351    357  0.2849
4986 42.8800    339    355  0.2950
4987 42.8880    330    354  0.3030
4988 42.8960    354    352  0.2825
4989 42.9040    340    351  0.2941
4990 42.9120    339    351  0.2950
4991 42.9200    336    350  0.2976
4992 42.9280    341    350  0.2933
4993 42.9360    351    351  0.2849
4994 42.9440    342    351  0.2924
4995 42.9520    337    352  0.2967
4996 42.9600    344    353  0.2907
4997 42.9680    349    353  0.2865
4998 42.9760    361    354  0.2770
4999 42.9840    338    356  0.2959
5000 42.9920    330    357  0.3030
5001 43.0000    342    359  0.2924
5002 43.0080    348    361  0.2874
5003 43.0160    332    363  0.3012
5004 43.0240    375    365  0.2667
5005 43.0320    337    367  0.2967
5006 43.0400    336    368  0.2976
5007 43.0480    360    370  0.2778
5008 43.0560    347    371  0.2882
5009 43.0640    343    372  0.2915
5010 43.0720    345    373  0.2899
5011 43.0800    367    373  0.2725
5012 43.0880    384    373  0.2604
5013 43.0960    367    371  0.2725
5014 43.1040    360    368  0.2778
5015 43.1120    377    364  0.2653
5016 43.1200    384    359  0.2604
5017 43.1280    389    354  0.2571
5018 43.1360    384    349  0.2604
5019 43.1440    373    345  0.2681
5020 43.1520    367    341  0.2725
5021 43.1600    353    338  0.2833
5022 43.1680    367    335  0.2725
5023 43.1760    360    333  0.2778
5024 43.1840    346    331  0.2890
5025 43.1920    339    329  0.2950
5026 43.2000    341    327  0.2933
5027 43.2080    318    324  0.3145
5028 43.2160    357    321  0.2801
5029 43.2240    328    317  0.3049
5030 43.2320    309    313  0.3236
5031 43.2400    347    309  0.2882
5032 43.2480    319    305  0.3135
5033 43.2560    316    302  0.3165
5034 43.2640    331    299  0.3021
5035 43.2720    325    297  0.3077
5036 43.2800    314    295  0.3185
5037 43.2880    299    293  0.3344
5038 43.2960    318    291  0.3145
5039 43.3040    331    290  0.3021
5040 43.3120    321    288  0.3115
5041 43.3200    326    287  0.3067
5042 43.3280    322    286  0.3106
5043 43.3360    306    286  0.3268
5044 43.3440    312    285  0.3205
5045 43.3520    303    284  0.3300
5046 43.3600    297    284  0.3367
5047 43.3680    324    283  0.3086
5048 43.3760    303    283  0.3300
5049 43.3840    315    282  0.3175
5050 43.3920    309    281  0.3236
5051 43.4000    296    280  0.3378
5052 43.4080    310    278  0.3226
5053 43.4160    293    276  0.3413
5054 43.4240    280    275  0.3571
5055 43.4320    297    273  0.3367
5056 43.4400    302    272  0.3311
5057 43.4480    286    271  0.3497
5058 43.4560    286    269  0.3497
5059 43.4640    281    269  0.3559
5060 43.4720    291    268  0.3436
5061 43.4800    274    267  0.3650
5062 43.4880    269    266  0.3717
5063 43.4960    275    266  0.3636
5064 43.5040    276    265  0.3623
5065 43.5120    272    263  0.3676
5066 43.5200    273    262  0.3663
5067 43.5280    276    261  0.3623
5068 43.5360    276    260  0.3623
5069 43.5440    278    258  0.3597
5070 43.5520    256    257  0.3906
5071 43.5600    260    256  0.3846
5072 43.5680    260    256  0.3846
5073 43.5760    281    255  0.3559
5074 43.5840    257    254  0.3891
5075 43.5920    262    254  0.3817
5076 43.6000    290    254  0.3448
5077 43.6080    267    254  0.3745
5078 43.6160    250    253  0.4000
5079 43.6240    250    253  0.4000
5080 43.6320    272    253  0.3676
5081 43.6400    263    253  0.3802
5082 43.6480    249    253  0.4016
5083 43.6560    250    254  0.4000
5084 43.6640    252    254  0.3968
5085 43.6720    254    255  0.3937
5086 43.6800    258    256  0.3876
5087 43.6880    254    257  0.3937
5088 43.6960    244    258  0.4098
5089 43.7040    243    259  0.4115
5090 43.7120    258    261  0.3876
5091 43.7200    266    263  0.3759
5092 43.7280    264    265  0.3788
5093 43.7360    278    267  0.3597
5094 43.7440    276    269  0.3623
5095 43.7520    271    272  0.3690
5096 43.7600    281    275  0.3559
5097 43.7680    280    278  0.3571
5098 43.7760    287    281  0.3484
5099 43.7840    284    285  0.3521
5100 43.7920    262    288  0.3817
5101 43.8000    284    292  0.3521
5102 43.8080    294    296  0.3401
5103 43.8160    293    300  0.3413
5104 43.8240    300    304  0.3333
5105 43.8320    306    308  0.3268
5106 43.8400    312    312  0.3205
5107 43.8480    329    316  0.3040
5108 43.8560    334    320  0.2994
5109 43.8640    347    323  0.2882
5110 43.8720    351    326  0.2849
5111 43.8800    349    328  0.2865
5112 43.8880    347    330  0.2882
5113 43.8960    340    331  0.2941
5114 43.9040    346    331  0.2890
5115 43.9120    357    330  0.2801
5116 43.9200    361    328  0.2770
5117 43.9280    389    325  0.2571
5118 43.9360    374    322  0.2674
5119 43.9440    341    319  0.2933
5120 43.9520    349    317  0.2865
5121 43.9600    361    315  0.2770
5122 43.9680    340    313  0.2941
5123 43.9760    343    312  0.2915
5124 43.9840    352    311  0.2841
5125 43.9920    342    310  0.2924
5126 44.0000    322    309  0.3106
5127 44.0080    335    308  0.2985
5128 44.0160    324    307  0.3086
5129 44.0240    341    305  0.2933
5130 44.0320    335    303  0.2985
5131 44.0400    325    300  0.3077
5132 44.0480    320    298  0.3125
5133 44.0560    328    295  0.3049
5134 44.0640    325    293  0.3077
5135 44.0720    321    290  0.3115
5136 44.0800    317    288  0.3155
5137 44.0880    297    286  0.3367
5138 44.0960    289    284  0.3460
5139 44.1040    291    282  0.3436
5140 44.1120    290    280  0.3448
5141 44.1200    289    279  0.3460
5142 44.1280    282    277  0.3546
5143 44.1360    282    275  0.3546
5144 44.1440    279    274  0.3584
5145 44.1520    271    272  0.3690
5146 44.1600    272    271  0.3676
5147 44.1680    282    270  0.3546
5148 44.1760    286    270  0.3497
5149 44.1840    277    269  0.3610
5150 44.1920    276    269  0.3623
5151 44.2000    274    268  0.3650
5152 44.2080    251    268  0.3984
5153 44.2160    251    268  0.3984
5154 44.2240    252    267  0.3968
5155 44.2320    261    267  0.3831
5156 44.2400    272    266  0.3676
5157 44.2480    267    266  0.3745
5158 44.2560    262    266  0.3817
5159 44.2640    269    266  0.3717
5160 44.2720    269    266  0.3717
5161 44.2800    259    266  0.3861
5162 44.2880    255    266  0.3922
5163 44.2960    257    266  0.3891
5164 44.3040    254    266  0.3937
5165 44.3120    246    266  0.4065
5166 44.3200    264    266  0.3788
5167 44.3280    250    265  0.4000
5168 44.3360    251    264  0.3984
5169 44.3440    276    263  0.3623
5170 44.3520    247    262  0.4049
5171 44.3600    271    260  0.3690
5172 44.3680    267    259  0.3745
5173 44.3760    251    257  0.3984
5174 44.3840    263    256  0.3802
5175 44.3920    260    256  0.3846
5176 44.4000    249    255  0.4016
5177 44.4080    261    254  0.3831
5178 44.4160    247    254  0.4049
5179 44.4240    245    253  0.4082
5180 44.4320    256    253  0.3906
5181 44.4400    246    253  0.4065
5182 44.4480    236    252  0.4237
5183 44.4560    235    252  0.4255
5184 44.4640    241    251  0.4149
5185 44.4720    249    250  0.4016
5186 44.4800    237    249  0.4219
5187 44.4880    246    248  0.4065
5188 44.4960    246    247  0.4065
5189 44.5040    235    247  0.4255
5190 44.5120    230    246  0.4348
5191 44.5200    241    246  0.4149
5192 44.5280    222    246  0.4505
5193 44.5360    237    246  0.4219
5194 44.5440    225    246  0.4444
5195 44.5520    249    246  0.4016
5196 44.5600    256    246  0.3906
5197 44.5680    245    246  0.4082
5198 44.5760    242    246  0.4132
5199 44.5840    256    246  0.3906
5200 44.5920    252    246  0.3968
5201 44.6000    266    246  0.3759
5202 44.6080    264    247  0.3788
5203 44.6160    262    247  0.3817
5204 44.6240    259    248  0.3861
5205 44.6320    240    248  0.4167
5206 44.6400    240    249  0.4167
5207 44.6480    258    250  0.3876
5208 44.6560    263    251  0.3802
5209 44.6640    254    252  0.3937
5210 44.6720    245    253  0.4082
5211 44.6800    274    254  0.3650
5212 44.6880    261    255  0.3831
5213 44.6960    261    256  0.3831
5214 44.7040    256    257  0.3906
5215 44.7120    271    258  0.3690
5216 44.7200    265    259  0.3774
5217 44.7280    268    260  0.3731
5218 44.7360    270    260  0.3704
5219 44.7440    263    261  0.3802
5220 44.7520    260    262  0.3846
5221 44.7600    258    263  0.3876
5222 44.7680    255    263  0.3922
5223 44.7760    261    263  0.3831
5224 44.7840    275    262  0.3636
5225 44.7920    268    262  0.3731
5226 44.8000    252    261  0.3968
5227 44.8080    261    260  0.3831
5228 44.8160    274    259  0.3650
5229 44.8240    260    259  0.3846
5230 44.8320    252    258  0.3968
5231 44.8400    259    257  0.3861
5232 44.8480    255    256  0.3922
5233 44.8560    257    256  0.3891
5234 44.8640    265    255  0.3774
5235 44.8720    264    254  0.3788
5236 44.8800    241    254  0.4149
5237 44.8880    236    253  0.4237
5238 44.8960    252    252  0.3968
5239 44.9040    251    252  0.3984
5240 44.9120    268    251  0.3731
5241 44.9200    247    250  0.4049
5242 44.9280    245    249  0.4082
5243 44.9360    246    248  0.4065
5244 44.9440    258    248  0.3876
5245 44.9520    244    247  0.4098
5246 44.9600    234    246  0.4274
5247 44.9680    240    246  0.4167
5248 44.9760    256    245  0.3906
5249 44.9840    246    245  0.4065
5250 44.9920    251    245  0.3984
5251 45.0000    251    245  0.3984
5252 45.0080    248    245  0.4032
5253 45.0160    247    246  0.4049
5254 45.0240    232    246  0.4310
5255 45.0320    234    246  0.4274
5256 45.0400    250    247  0.4000
5257 45.0480    247    247  0.4049
5258 45.0560    259    248  0.3861
5259 45.0640    247    248  0.4049
5260 45.0720    250    249  0.4000
5261 45.0800    248    250  0.4032
5262 45.0880    243    252  0.4115
5263 45.0960    242    253  0.4132
5264 45.1040    252    254  0.3968
5265 45.1120    242    256  0.4132
5266 45.1200    241    257  0.4149
5267 45.1280    248    259  0.4032
5268 45.1360    249    261  0.4016
5269 45.1440    256    262  0.3906
5270 45.1520    245    264  0.4082
5271 45.1600    262    266  0.3817
5272 45.1680    270    268  0.3704
5273 45.1760    265    269  0.3774
5274 45.1840    263    271  0.3802
5275 45.1920    261    273  0.3831
5276 45.2000    268    275  0.3731
5277 45.2080    270    277  0.3704
5278 45.2160    268    278  0.3731
5279 45.2240    275    279  0.3636
5280 45.2320    266    279  0.3759
5281 45.2400    269    280  0.3717
5282 45.2480    280    280  0.3571
5283 45.2560    269    280  0.3717
5284 45.2640    278    280  0.3597
5285 45.2720    273    280  0.3663
5286 45.2800    267    280  0.3745
5287 45.2880    266    281  0.3759
5288 45.2960    265    280  0.3774
5289 45.3040    289    280  0.3460
5290 45.3120    260    279  0.3846
5291 45.3200    273    279  0.3663
5292 45.3280    262    278  0.3817
5293 45.3360    275    277  0.3636
5294 45.3440    271    276  0.3690
5295 45.3520    271    275  0.3690
5296 45.3600    263    275  0.3802
5297 45.3680    264    274  0.3788
5298 45.3760    268    274  0.3731
5299 45.3840    265    274  0.3774
5300 45.3920    271    274  0.3690
5301 45.4000    279    274  0.3584
5302 45.4080    280    273  0.3571
5303 45.4160    276    273  0.3623
5304 45.4240    268    273  0.3731
5305 45.4320    274    273  0.3650
5306 45.4400    270    274  0.3704
5307 45.4480    279    274  0.3584
5308 45.4560    268    275  0.3731
5309 45.4640    282    276  0.3546
5310 45.4720    284    277  0.3521
5311 45.4800    286    279  0.3497
5312 45.4880    289    281  0.3460
5313 45.4960    287    283  0.3484
5314 45.5040    294    285  0.3401
5315 45.5120    290    288  0.3448
5316 45.5200    291    290  0.3436
5317 45.5280    281    293  0.3559
5318 45.5360    278    295  0.3597
5319 45.5440    283    298  0.3534
5320 45.5520    289    301  0.3460
5321 45.5600    300    303  0.3333
5322 45.5680    310    305  0.3226
5323 45.5760    320    308  0.3125
5324 45.5840    320    309  0.3125
5325 45.5920    312    311  0.3205
5326 45.6000    313    311  0.3195
5327 45.6080    309    311  0.3236
5328 45.6160    297    311  0.3367
5329 45.6240    321    310  0.3115
5330 45.6320    328    309  0.3049
5331 45.6400    308    308  0.3247
5332 45.6480    278    308  0.3597
5333 45.6560    308    307  0.3247
5334 45.6640    304    308  0.3289
5335 45.6720    335    308  0.2985
5336 45.6800    294    308  0.3401
5337 45.6880    292    309  0.3425
5338 45.6960    301    309  0.3322
5339 45.7040    310    310  0.3226
5340 45.7120    321    310  0.3115
5341 45.7200    302    310  0.3311
5342 45.7280    298    310  0.3356
5343 45.7360    306    310  0.3268
5344 45.7440    296    309  0.3378
5345 45.7520    289    309  0.3460
5346 45.7600    299    309  0.3344
5347 45.7680    303    308  0.3300
5348 45.7760    301    308  0.3322
5349 45.7840    301    308  0.3322
5350 45.7920    301    308  0.3322
5351 45.8000    301    307  0.3322
5352 45.8080    275    307  0.3636
5353 45.8160    282    306  0.3546
5354 45.8240    305    305  0.3279
5355 45.8320    299    304  0.3344
5356 45.8400    299    303  0.3344
5357 45.8480    307    302  0.3257
5358 45.8560    282    301  0.3546
5359 45.8640    294    299  0.3401
5360 45.8720    285    297  0.3509
5361 45.8800    305    295  0.3279
5362 45.8880    304    292  0.3289
5363 45.8960    305    290  0.3279
5364 45.9040    298    288  0.3356
5365 45.9120    293    285  0.3413
5366 45.9200    294    283  0.3401
5367 45.9280    289    281  0.3460
5368 45.9360    278    279  0.3597
5369 45.9440    272    277  0.3676
5370 45.9520    271    275  0.3690
5371 45.9600    266    273  0.3759
5372 45.9680    271    272  0.3690
5373 45.9760    283    270  0.3534
5374 45.9840    276    268  0.3623
5375 45.9920    257    266  0.3891
5376 46.0000    251    264  0.3984
5377 46.0080    247    262  0.4049
5378 46.0160    271    260  0.3690
5379 46.0240    291    258  0.3436
5380 46.0320    272    257  0.3676
5381 46.0400    248    255  0.4032
5382 46.0480    264    254  0.3788
5383 46.0560    267    253  0.3745
5384 46.0640    275    252  0.3636
5385 46.0720    264    251  0.3788
5386 46.0800    240    250  0.4167
5387 46.0880    231    250  0.4329
5388 46.0960    248    249  0.4032
5389 46.1040    256    249  0.3906
5390 46.1120    259    249  0.3861
5391 46.1200    261    249  0.3831
5392 46.1280    254    249  0.3937
5393 46.1360    250    249  0.4000
5394 46.1440    253    249  0.3953
5395 46.1520    249    249  0.4016
5396 46.1600    246    250  0.4065
5397 46.1680    250    250  0.4000
5398 46.1760    253    251  0.3953
5399 46.1840    254    251  0.3937
5400 46.1920    258    252  0.3876
5401 46.2000    261    253  0.3831
5402 46.2080    270    254  0.3704
5403 46.2160    269    256  0.3717
5404 46.2240    269    257  0.3717
5405 46.2320    263    259  0.3802
5406 46.2400    274    260  0.3650
5407 46.2480    275    262  0.3636
5408 46.2560    280    264  0.3571
5409 46.2640    286    265  0.3497
5410 46.2720    289    267  0.3460
5411 46.2800    280    269  0.3571
5412 46.2880    279    270  0.3584
5413 46.2960    299    272  0.3344
5414 46.3040    308    273  0.3247
5415 46.3120    308    274  0.3247
5416 46.3200    314    275  0.3185
5417 46.3280    320    277  0.3125
5418 46.3360    317    278  0.3155
5419 46.3440    317    279  0.3155
5420 46.3520    327    280  0.3058
5421 46.3600    318    281  0.3145
5422 46.3680    297    282  0.3367
5423 46.3760    316    283  0.3165
5424 46.3840    328    284  0.3049
5425 46.3920    319    286  0.3135
5426 46.4000    307    287  0.3257
5427 46.4080    313    289  0.3195
5428 46.4160    325    291  0.3077
5429 46.4240    298    293  0.3356
5430 46.4320    305    295  0.3279
5431 46.4400    303    297  0.3300
5432 46.4480    330    299  0.3030
5433 46.4560    314    301  0.3185
5434 46.4640    320    302  0.3125
5435 46.4720    311    303  0.3215
5436 46.4800    319    304  0.3135
5437 46.4880    309    304  0.3236
5438 46.4960    300    303  0.3333
5439 46.5040    290    302  0.3448
5440 46.5120    292    301  0.3425
5441 46.5200    287    300  0.3484
5442 46.5280    293    298  0.3413
5443 46.5360    309    296  0.3236
5444 46.5440    286    294  0.3497
5445 46.5520    287    292  0.3484
5446 46.5600    277    290  0.3610
5447 46.5680    285    287  0.3509
5448 46.5760    291    286  0.3436
5449 46.5840    283    284  0.3534
5450 46.5920    276    283  0.3623
5451 46.6000    284    281  0.3521
5452 46.6080    275    280  0.3636
5453 46.6160    286    278  0.3497
5454 46.6240    293    277  0.3413
5455 46.6320    260    275  0.3846
5456 46.6400    266    273  0.3759
5457 46.6480    255    271  0.3922
5458 46.6560    257    268  0.3891
5459 46.6640    269    266  0.3717
5460 46.6720    269    264  0.3717
5461 46.6800    278    262  0.3597
5462 46.6880    278    260  0.3597
5463 46.6960    258    258  0.3876
5464 46.7040    256    256  0.3906
5465 46.7120    262    254  0.3817
5466 46.7200    258    253  0.3876
5467 46.7280    257    252  0.3891
5468 46.7360    242    251  0.4132
5469 46.7440    247    250  0.4049
5470 46.7520    266    249  0.3759
5471 46.7600    266    249  0.3759
5472 46.7680    251    248  0.3984
5473 46.7760    254    248  0.3937
5474 46.7840    257    248  0.3891
5475 46.7920    233    248  0.4292
5476 46.8000    247    248  0.4049
5477 46.8080    254    248  0.3937
5478 46.8160    270    249  0.3704
5479 46.8240    246    249  0.4065
5480 46.8320    258    250  0.3876
5481 46.8400    243    251  0.4115
5482 46.8480    256    252  0.3906
5483 46.8560    265    253  0.3774
5484 46.8640    270    254  0.3704
5485 46.8720    258    256  0.3876
5486 46.8800    260    258  0.3846
5487 46.8880    279    260  0.3584
5488 46.8960    283    262  0.3534
5489 46.9040    270    264  0.3704
5490 46.9120    270    267  0.3704
5491 46.9200    285    270  0.3509
5492 46.9280    279    272  0.3584
5493 46.9360    283    275  0.3534
5494 46.9440    279    278  0.3584
5495 46.9520    282    282  0.3546
5496 46.9600    295    285  0.3390
5497 46.9680    303    288  0.3300
5498 46.9760    311    291  0.3215
5499 46.9840    302    293  0.3311
5500 46.9920    294    296  0.3401
5501 47.0000    300    298  0.3333
5502 47.0080    300    299  0.3333
5503 47.0160    303    300  0.3300
5504 47.0240    304    301  0.3289
5505 47.0320    310    300  0.3226
5506 47.0400    306    301  0.3268
5507 47.0480    297    301  0.3367
5508 47.0560    305    301  0.3279
5509 47.0640    315    300  0.3175
5510 47.0720    313    300  0.3195
5511 47.0800    312    299  0.3205
5512 47.0880    313    298  0.3195
5513 47.0960    304    297  0.3289
5514 47.1040    293    296  0.3413
5515 47.1120    295    295  0.3390
5516 47.1200    311    294  0.3215
5517 47.1280    301    293  0.3322
5518 47.1360    300    292  0.3333
5519 47.1440    288    291  0.3472
5520 47.1520    292    290  0.3425
5521 47.1600    314    290  0.3185
5522 47.1680    294    289  0.3401
5523 47.1760    302    288  0.3311
5524 47.1840    303    288  0.3300
5525 47.1920    297    287  0.3367
5526 47.2000    288    287  0.3472
5527 47.2080    301    286  0.3322
5528 47.2160    283    285  0.3534
5529 47.2240    295    285  0.3390
5530 47.2320    297    284  0.3367
5531 47.2400    279    284  0.3584
5532 47.2480    282    284  0.3546
5533 47.2560    293    284  0.3413
5534 47.2640    299    284  0.3344
5535 47.2720    304    285  0.3289
5536 47.2800    296    285  0.3378
5537 47.2880    292    285  0.3425
5538 47.2960    306    285  0.3268
5539 47.3040    301    285  0.3322
5540 47.3120    291    285  0.3436
5541 47.3200    290    285  0.3448
5542 47.3280    284    285  0.3521
5543 47.3360    287    285  0.3484
5544 47.3440    293    284  0.3413
5545 47.3520    304    284  0.3289
5546 47.3600    284    284  0.3521
5547 47.3680    276    283  0.3623
5548 47.3760    288    283  0.3472
5549 47.3840    271    283  0.3690
5550 47.3920    268    283  0.3731
5551 47.4000    266    282  0.3759
5552 47.4080    268    282  0.3731
5553 47.4160    268    281  0.3731
5554 47.4240    260    279  0.3846
5555 47.4320    274    277  0.3650
5556 47.4400    276    274  0.3623
5557 47.4480    260    272  0.3846
5558 47.4560    263    270  0.3802
5559 47.4640    263    268  0.3802
5560 47.4720    247    266  0.4049
5561 47.4800    242    264  0.4132
5562 47.4880    245    263  0.4082
5563 47.4960    255    261  0.3922
5564 47.5040    246    260  0.4065
5565 47.5120    246    259  0.4065
5566 47.5200    251    259  0.3984
5567 47.5280    242    258  0.4132
5568 47.5360    249    257  0.4016
5569 47.5440    248    256  0.4032
5570 47.5520    236    255  0.4237
5571 47.5600    246    254  0.4065
5572 47.5680    233    253  0.4292
5573 47.5760    236    252  0.4237
5574 47.5840    232    251  0.4310
5575 47.5920    225    250  0.4444
5576 47.6000    236    249  0.4237
5577 47.6080    247    249  0.4049
5578 47.6160    247    248  0.4049
5579 47.6240    245    248  0.4082
5580 47.6320    238    247  0.4202
5581 47.6400    234    247  0.4274
5582 47.6480    231    246  0.4329
5583 47.6560    238    246  0.4202
5584 47.6640    252    245  0.3968
5585 47.6720    249    244  0.4016
5586 47.6800    251    244  0.3984
5587 47.6880    242    243  0.4132
5588 47.6960    238    242  0.4202
5589 47.7040    245    242  0.4082
5590 47.7120    241    241  0.4149
5591 47.7200    251    240  0.3984
5592 47.7280    245    239  0.4082
5593 47.7360    248    239  0.4032
5594 47.7440    248    238  0.4032
5595 47.7520    250    237  0.4000
5596 47.7600    280    237  0.3571
5597 47.7680    263    236  0.3802
5598 47.7760    257    236  0.3891
5599 47.7840    266    235  0.3759
5600 47.7920    271    235  0.3690
5601 47.8000    269    234  0.3717
5602 47.8080    262    234  0.3817
5603 47.8160    260    233  0.3846
5604 47.8240    255    233  0.3922
5605 47.8320    254    232  0.3937
5606 47.8400    259    232  0.3861
5607 47.8480    248    231  0.4032
5608 47.8560    244    231  0.4098
5609 47.8640    258    231  0.3876
5610 47.8720    241    231  0.4149
5611 47.8800    241    231  0.4149
5612 47.8880    235    231  0.4255
5613 47.8960    225    231  0.4444
5614 47.9040    244    231  0.4098
5615 47.9120    243    231  0.4115
5616 47.9200    238    232  0.4202
5617 47.9280    274    232  0.3650
5618 47.9360    243    233  0.4115
5619 47.9440    240    233  0.4167
5620 47.9520    242    234  0.4132
5621 47.9600    240    235  0.4167
5622 47.9680    258    236  0.3876
5623 47.9760    239    237  0.4184
5624 47.9840    238    238  0.4202
5625 47.9920    244    239  0.4098
5626 48.0000    238    240  0.4202
5627 48.0080    236    241  0.4237
5628 48.0160    238    242  0.4202
5629 48.0240    245    244  0.4082
5630 48.0320    258    245  0.3876
5631 48.0400    255    246  0.3922
5632 48.0480    246    247  0.4065
5633 48.0560    256    248  0.3906
5634 48.0640    251    250  0.3984
5635 48.0720    257    251  0.3891
5636 48.0800    272    253  0.3676
5637 48.0880    281    254  0.3559
5638 48.0960    269    256  0.3717
5639 48.1040    262    258  0.3817
5640 48.1120    274    259  0.3650
5641 48.1200    297    261  0.3367
5642 48.1280    258    263  0.3876
5643 48.1360    286    264  0.3497
5644 48.1440    273    265  0.3663
5645 48.1520    281    266  0.3559
5646 48.1600    277    267  0.3610
5647 48.1680    283    267  0.3534
5648 48.1760    275    267  0.3636
5649 48.1840    279    267  0.3584
5650 48.1920    274    267  0.3650
5651 48.2000    274    267  0.3650
5652 48.2080    274    266  0.3650
5653 48.2160    269    266  0.3717
5654 48.2240    275    265  0.3636
5655 48.2320    277    264  0.3610
5656 48.2400    282    263  0.3546
5657 48.2480    264    262  0.3788
5658 48.2560    266    261  0.3759
5659 48.2640    264    261  0.3788
5660 48.2720    288    260  0.3472
5661 48.2800    288    260  0.3472
5662 48.2880    289    259  0.3460
5663 48.2960    282    259  0.3546
5664 48.3040    282    259  0.3546
5665 48.3120    246    258  0.4065
5666 48.3200    247    258  0.4049
5667 48.3280    291    258  0.3436
5668 48.3360    275    258  0.3636
5669 48.3440    274    257  0.3650
5670 48.3520    277    257  0.3610
5671 48.3600    267    256  0.3745
5672 48.3680    271    256  0.3690
5673 48.3760    260    255  0.3846
5674 48.3840    252    255  0.3968
5675 48.3920    270    255  0.3704
5676 48.4000    276    255  0.3623
5677 48.4080    270    255  0.3704
5678 48.4160    278    254  0.3597
5679 48.4240    282    254  0.3546
5680 48.4320    274    254  0.3650
5681 48.4400    258    254  0.3876
5682 48.4480    269    254  0.3717
5683 48.4560    265    253  0.3774
5684 48.4640    288    252  0.3472
5685 48.4720    274    251  0.3650
5686 48.4800    271    250  0.3690
5687 48.4880    271    248  0.3690
5688 48.4960    258    247  0.3876
5689 48.5040    256    246  0.3906
5690 48.5120    271    245  0.3690
5691 48.5200    263    244  0.3802
5692 48.5280    251    244  0.3984
5693 48.5360    237    243  0.4219
5694 48.5440    239    243  0.4184
5695 48.5520    240    243  0.4167
5696 48.5600    245    243  0.4082
5697 48.5680    248    243  0.4032
5698 48.5760    251    242  0.3984
5699 48.5840    251    242  0.3984
5700 48.5920    242    241  0.4132
5701 48.6000    242    240  0.4132
5702 48.6080    249    240  0.4016
5703 48.6160    245    239  0.4082
5704 48.6240    245    238  0.4082
5705 48.6320    244    238  0.4098
5706 48.6400    252    237  0.3968
5707 48.6480    237    236  0.4219
5708 48.6560    247    236  0.4049
5709 48.6640    255    235  0.3922
5710 48.6720    236    235  0.4237
5711 48.6800    235    235  0.4255
5712 48.6880    242    235  0.4132
5713 48.6960    223    235  0.4484
5714 48.7040    212    235  0.4717
5715 48.7120    228    235  0.4386
5716 48.7200    233    236  0.4292
5717 48.7280    232    236  0.4310
5718 48.7360    224    237  0.4464
5719 48.7440    234    238  0.4274
5720 48.7520    225    238  0.4444
5721 48.7600    226    239  0.4425
5722 48.7680    236    240  0.4237
5723 48.7760    237    241  0.4219
5724 48.7840    236    243  0.4237
5725 48.7920    240    244  0.4167
5726 48.8000    246    245  0.4065
5727 48.8080    238    247  0.4202
5728 48.8160    245    248  0.4082
5729 48.8240    259    250  0.3861
5730 48.8320    265    251  0.3774
5731 48.8400    263    253  0.3802
5732 48.8480    257    255  0.3891
5733 48.8560    246    256  0.4065
5734 48.8640    263    258  0.3802
5735 48.8720    262    259  0.3817
5736 48.8800    270    261  0.3704
5737 48.8880    292    261  0.3425
5738 48.8960    287    262  0.3484
5739 48.9040    270    262  0.3704
5740 48.9120    258    263  0.3876
5741 48.9200    270    263  0.3704
5742 48.9280    293    264  0.3413
5743 48.9360    293    265  0.3413
5744 48.9440    295    267  0.3390
5745 48.9520    290    268  0.3448
5746 48.9600    278    270  0.3597
5747 48.9680    280    272  0.3571
5748 48.9760    281    274  0.3559
5749 48.9840    278    276  0.3597
5750 48.9920    282    277  0.3546
5751 49.0000    280    279  0.3571
5752 49.0080    286    280  0.3497
5753 49.0160    281    280  0.3559
5754 49.0240    273    279  0.3663
5755 49.0320    278    278  0.3597
5756 49.0400    265    277  0.3774
5757 49.0480    285    275  0.3509
5758 49.0560    265    274  0.3774
5759 49.0640    272    273  0.3676
5760 49.0720    270    273  0.3704
5761 49.0800    266    272  0.3759
5762 49.0880    273    272  0.3663
5763 49.0960    255    272  0.3922
5764 49.1040    260    272  0.3846
5765 49.1120    262    272  0.3817
5766 49.1200    266    272  0.3759
5767 49.1280    256    271  0.3906
5768 49.1360    260    270  0.3846
5769 49.1440    262    268  0.3817
5770 49.1520    260    266  0.3846
5771 49.1600    265    263  0.3774
5772 49.1680    253    261  0.3953
5773 49.1760    250    258  0.4000
5774 49.1840    273    256  0.3663
5775 49.1920    251    254  0.3984
5776 49.2000    256    252  0.3906
5777 49.2080    246    250  0.4065
5778 49.2160    237    249  0.4219
5779 49.2240    252    248  0.3968
5780 49.2320    239    247  0.4184
5781 49.2400    220    246  0.4545
5782 49.2480    231    246  0.4329
5783 49.2560    229    245  0.4367
5784 49.2640    234    243  0.4274
5785 49.2720    220    242  0.4545
5786 49.2800    223    241  0.4484
5787 49.2880    227    239  0.4405
5788 49.2960    227    238  0.4405
5789 49.3040    232    237  0.4310
5790 49.3120    237    235  0.4219
5791 49.3200    234    234  0.4274
5792 49.3280    232    233  0.4310
5793 49.3360    227    232  0.4405
5794 49.3440    216    231  0.4630
5795 49.3520    220    231  0.4545
5796 49.3600    226    230  0.4425
5797 49.3680    216    229  0.4630
5798 49.3760    219    229  0.4566
5799 49.3840    224    228  0.4464
5800 49.3920    221    228  0.4525
5801 49.4000    218    228  0.4587
5802 49.4080    200    227  0.5000
5803 49.4160    220    227  0.4545
5804 49.4240    227    227  0.4405
5805 49.4320    215    228  0.4651
5806 49.4400    206    228  0.4854
5807 49.4480    217    228  0.4608
5808 49.4560    216    228  0.4630
5809 49.4640    229    229  0.4367
5810 49.4720    219    229  0.4566
5811 49.4800    226    230  0.4425
5812 49.4880    233    230  0.4292
5813 49.4960    224    231  0.4464
5814 49.5040    224    232  0.4464
5815 49.5120    224    232  0.4464
5816 49.5200    225    233  0.4444
5817 49.5280    233    233  0.4292
5818 49.5360    233    234  0.4292
5819 49.5440    227    235  0.4405
5820 49.5520    233    235  0.4292
5821 49.5600    245    236  0.4082
5822 49.5680    234    236  0.4274
5823 49.5760    236    236  0.4237
5824 49.5840    239    236  0.4184
5825 49.5920    234    237  0.4274
5826 49.6000    224    237  0.4464
5827 49.6080    240    237  0.4167
5828 49.6160    245    238  0.4082
5829 49.6240    241    238  0.4149
5830 49.6320    254    238  0.3937
5831 49.6400    217    237  0.4608
5832 49.6480    238    237  0.4202
5833 49.6560    227    237  0.4405
5834 49.6640    242    237  0.4132
5835 49.6720    249    237  0.4016
5836 49.6800    251    236  0.3984
5837 49.6880    245    236  0.4082
5838 49.6960    244    236  0.4098
5839 49.7040    238    235  0.4202
5840 49.7120    234    235  0.4274
5841 49.7200    244    234  0.4098
5842 49.7280    246    233  0.4065
5843 49.7360    241    232  0.4149
5844 49.7440    244    232  0.4098
5845 49.7520    243    231  0.4115
5846 49.7600    232    230  0.4310
5847 49.7680    225    230  0.4444
5848 49.7760    226    229  0.4425
5849 49.7840    238    228  0.4202
5850 49.7920    214    228  0.4673
5851 49.8000    233    228  0.4292
5852 49.8080    230    227  0.4348
5853 49.8160    220    227  0.4545
5854 49.8240    241    227  0.4149
5855 49.8320    242    227  0.4132
5856 49.8400    224    227  0.4464
5857 49.8480    228    227  0.4386
5858 49.8560    231    227  0.4329
5859 49.8640    243    227  0.4115
5860 49.8720    239    227  0.4184
5861 49.8800    238    227  0.4202
5862 49.8880    221    227  0.4525
5863 49.8960    217    227  0.4608
5864 49.9040    229    227  0.4367
5865 49.9120    237    228  0.4219
5866 49.9200    247    228  0.4049
5867 49.9280    233    229  0.4292
5868 49.9360    217    230  0.4608
5869 49.9440    229    230  0.4367
5870 49.9520    232    231  0.4310
5871 49.9600    229    232  0.4367
5872 49.9680    218    233  0.4587
5873 49.9760    230    233  0.4348
5874 49.9840    236    234  0.4237
5875 49.9920    221    235  0.4525
5876 50.0000    237    236  0.4219
5877 50.0080    240    236  0.4167
5878 50.0160    231    237  0.4329
5879 50.0240    221    237  0.4525
5880 50.0320    206    237  0.4854
5881 50.0400    232    237  0.4310
5882 50.0480    229    238  0.4367
5883 50.0560    227    238  0.4405
5884 50.0640    231    239  0.4329
5885 50.0720    244    240  0.4098
5886 50.0800    248    241  0.4032
5887 50.0880    241    242  0.4149
5888 50.0960    223    243  0.4484
5889 50.1040    217    245  0.4608
5890 50.1120    235    246  0.4255
5891 50.1200    230    248  0.4348
5892 50.1280    241    249  0.4149
5893 50.1360    248    251  0.4032
5894 50.1440    225    252  0.4444
5895 50.1520    235    252  0.4255
5896 50.1600    258    253  0.3876
5897 50.1680    257    253  0.3891
5898 50.1760    248    253  0.4032
5899 50.1840    232    253  0.4310
5900 50.1920    242    252  0.4132
5901 50.2000    266    251  0.3759
5902 50.2080    237    250  0.4219
5903 50.2160    236    249  0.4237
5904 50.2240    248    248  0.4032
5905 50.2320    258    248  0.3876
5906 50.2400    267    247  0.3745
5907 50.2480    253    247  0.3953
5908 50.2560    245    247  0.4082
5909 50.2640    247    247  0.4049
5910 50.2720    238    247  0.4202
5911 50.2800    234    247  0.4274
5912 50.2880    245    247  0.4082
5913 50.2960    257    247  0.3891
5914 50.3040    260    247  0.3846
5915 50.3120    232    246  0.4310
5916 50.3200    226    245  0.4425
5917 50.3280    225    245  0.4444
5918 50.3360    224    243  0.4464
5919 50.3440    220    242  0.4545
5920 50.3520    236    241  0.4237
5921 50.3600    247    239  0.4049
5922 50.3680    222    238  0.4505
5923 50.3760    225    236  0.4444
5924 50.3840    240    235  0.4167
5925 50.3920    229    234  0.4367
5926 50.4000    223    233  0.4484
5927 50.4080    228    231  0.4386
5928 50.4160    227    231  0.4405
5929 50.4240    215    230  0.4651
5930 50.4320    226    229  0.4425
5931 50.4400    234    229  0.4274
5932 50.4480    218    228  0.4587
5933 50.4560    205    228  0.4878
5934 50.4640    198    227  0.5051
5935 50.4720    205    227  0.4878
5936 50.4800    222    227  0.4505
5937 50.4880    222    226  0.4505
5938 50.4960    219    226  0.4566
5939 50.5040    218    226  0.4587
5940 50.5120    213    225  0.4695
5941 50.5200    211    225  0.4739
5942 50.5280    225    225  0.4444
5943 50.5360    201    225  0.4975
5944 50.5440    227    225  0.4405
5945 50.5520    237    225  0.4219
5946 50.5600    227    225  0.4405
5947 50.5680    216    225  0.4630
5948 50.5760    218    225  0.4587
5949 50.5840    204    226  0.4902
5950 50.5920    213    226  0.4695
5951 50.6000    206    227  0.4854
5952 50.6080    223    227  0.4484
5953 50.6160    217    228  0.4608
5954 50.6240    215    228  0.4651
5955 50.6320    228    229  0.4386
5956 50.6400    229    230  0.4367
5957 50.6480    217    230  0.4608
5958 50.6560    220    230  0.4545
5959 50.6640    224    231  0.4464
5960 50.6720    220    232  0.4545
5961 50.6800    231    232  0.4329
5962 50.6880    215    233  0.4651
5963 50.6960    215    234  0.4651
5964 50.7040    230    236  0.4348
5965 50.7120    221    237  0.4525
5966 50.7200    201    238  0.4975
5967 50.7280    227    240  0.4405
5968 50.7360    251    241  0.3984
5969 50.7440    215    243  0.4651
5970 50.7520    246    244  0.4065
5971 50.7600    246    246  0.4065
5972 50.7680    227    247  0.4405
5973 50.7760    237    248  0.4219
5974 50.7840    244    249  0.4098
5975 50.7920    249    249  0.4016
5976 50.8000    251    249  0.3984
5977 50.8080    263    249  0.3802
5978 50.8160    254    250  0.3937
5979 50.8240    254    250  0.3937
5980 50.8320    257    250  0.3891
5981 50.8400    256    250  0.3906
5982 50.8480    260    250  0.3846
5983 50.8560    256    250  0.3906
5984 50.8640    248    250  0.4032
5985 50.8720    240    250  0.4167
5986 50.8800    236    249  0.4237
5987 50.8880    261    249  0.3831
5988 50.8960    248    248  0.4032
5989 50.9040    247    248  0.4049
5990 50.9120    242    248  0.4132
5991 50.9200    256    247  0.3906
5992 50.9280    238    247  0.4202
5993 50.9360    259    247  0.3861
5994 50.9440    246    247  0.4065
5995 50.9520    257    247  0.3891
5996 50.9600    238    247  0.4202
5997 50.9680    254    247  0.3937
5998 50.9760    257    247  0.3891
5999 50.9840    249    247  0.4016
6000 50.9920    244    247  0.4098
6001 51.0000    243    247  0.4115
6002 51.0080    243    247  0.4115
6003 51.0160    248    246  0.4032
6004 51.0240    243    246  0.4115
6005 51.0320    230    246  0.4348
6006 51.0400    237    246  0.4219
6007 51.0480    245    247  0.4082
6008 51.0560    229    247  0.4367
6009 51.0640    226    247  0.4425
6010 51.0720    226    248  0.4425
6011 51.0800    250    248  0.4000
6012 51.0880    250    249  0.4000
6013 51.0960    248    249  0.4032
6014 51.1040    237    249  0.4219
6015 51.1120    228    248  0.4386
6016 51.1200    244    247  0.4098
6017 51.1280    229    247  0.4367
6018 51.1360    241    246  0.4149
6019 51.1440    242    245  0.4132
6020 51.1520    236    245  0.4237
6021 51.1600    236    245  0.4237
6022 51.1680    233    245  0.4292
6023 51.1760    240    245  0.4167
6024 51.1840    253    246  0.3953
6025 51.1920    240    246  0.4167
6026 51.2000    242    247  0.4132
6027 51.2080    259    247  0.3861
6028 51.2160    264    247  0.3788
6029 51.2240    249    248  0.4016
6030 51.2320    239    248  0.4184
6031 51.2400    253    247  0.3953
6032 51.2480    257    247  0.3891
6033 51.2560    262    246  0.3817
6034 51.2640    238    245  0.4202
6035 51.2720    241    245  0.4149
6036 51.2800    248    244  0.4032
6037 51.2880    233    244  0.4292
6038 51.2960    240    244  0.4167
6039 51.3040    256    244  0.3906
6040 51.3120    237    244  0.4219
6041 51.3200    242    244  0.4132
6042 51.3280    260    244  0.3846
6043 51.3360    247    244  0.4049
6044 51.3440    234    244  0.4274
6045 51.3520    248    244  0.4032
6046 51.3600    242    244  0.4132
6047 51.3680    253    244  0.3953
6048 51.3760    256    243  0.3906
6049 51.3840    256    243  0.3906
6050 51.3920    260    243  0.3846
6051 51.4000    257    242  0.3891
6052 51.4080    251    241  0.3984
6053 51.4160    252    240  0.3968
6054 51.4240    255    240  0.3922
6055 51.4320    249    239  0.4016
6056 51.4400    247    239  0.4049
6057 51.4480    259    238  0.3861
6058 51.4560    255    238  0.3922
6059 51.4640    261    238  0.3831
6060 51.4720    248    239  0.4032
6061 51.4800    243    239  0.4115
6062 51.4880    253    240  0.3953
6063 51.4960    247    240  0.4049
6064 51.5040    263    241  0.3802
6065 51.5120    257    242  0.3891
6066 51.5200    276    242  0.3623
6067 51.5280    252    243  0.3968
6068 51.5360    264    243  0.3788
6069 51.5440    252    244  0.3968
6070 51.5520    256    244  0.3906
6071 51.5600    266    245  0.3759
6072 51.5680    255    245  0.3922
6073 51.5760    260    246  0.3846
6074 51.5840    261    246  0.3831
6075 51.5920    255    247  0.3922
6076 51.6000    260    248  0.3846
6077 51.6080    264    248  0.3788
6078 51.6160    257    249  0.3891
6079 51.6240    243    249  0.4115
6080 51.6320    252    249  0.3968
6081 51.6400    249    248  0.4016
6082 51.6480    257    246  0.3891
6083 51.6560    253    245  0.3953
6084 51.6640    246    243  0.4065
6085 51.6720    244    242  0.4098
6086 51.6800    259    241  0.3861
6087 51.6880    261    240  0.3831
6088 51.6960    271    239  0.3690
6089 51.7040    254    238  0.3937
6090 51.7120    251    238  0.3984
6091 51.7200    241    238  0.4149
6092 51.7280    243    238  0.4115
6093 51.7360    246    237  0.4065
6094 51.7440    234    237  0.4274
6095 51.7520    244    237  0.4098
6096 51.7600    242    236  0.4132
6097 51.7680    240    235  0.4167
6098 51.7760    237    234  0.4219
6099 51.7840    232    232  0.4310
6100 51.7920    225    230  0.4444
6101 51.8000    212    229  0.4717
6102 51.8080    217    227  0.4608
6103 51.8160    221    225  0.4525
6104 51.8240    226    223  0.4425
6105 51.8320    238    222  0.4202
6106 51.8400    227    220  0.4405
6107 51.8480    222    219  0.4505
6108 51.8560    232    218  0.4310
6109 51.8640    223    218  0.4484
6110 51.8720    212    217  0.4717
6111 51.8800    232    216  0.4310
6112 51.8880    199    216  0.5025
6113 51.8960    216    215  0.4630
6114 51.9040    195    215  0.5128
6115 51.9120    209    214  0.4785
6116 51.9200    210    213  0.4762
6117 51.9280    205    213  0.4878
6118 51.9360    212    212  0.4717
6119 51.9440    199    211  0.5025
6120 51.9520    198    211  0.5051
6121 51.9600    209    210  0.4785
6122 51.9680    218    209  0.4587
6123 51.9760    211    209  0.4739
6124 51.9840    197    208  0.5076
6125 51.9920    204    207  0.4902
6126 52.0000    200    207  0.5000
6127 52.0080    195    206  0.5128
6128 52.0160    194    205  0.5155
6129 52.0240    188    205  0.5319
6130 52.0320    185    204  0.5405
6131 52.0400    195    203  0.5128
6132 52.0480    198    203  0.5051
6133 52.0560    190    202  0.5263
6134 52.0640    197    202  0.5076
6135 52.0720    194    201  0.5155
6136 52.0800    188    201  0.5319
6137 52.0880    178    201  0.5618
6138 52.0960    194    201  0.5155
6139 52.1040    201    200  0.4975
6140 52.1120    198    200  0.5051
6141 52.1200    200    200  0.5000
6142 52.1280    195    200  0.5128
6143 52.1360    192    199  0.5208
6144 52.1440    188    199  0.5319
6145 52.1520    195    199  0.5128
6146 52.1600    204    198  0.4902
6147 52.1680    199    198  0.5025
6148 52.1760    190    198  0.5263
6149 52.1840    186    198  0.5376
6150 52.1920    193    197  0.5181
6151 52.2000    198    197  0.5051
6152 52.2080    198    197  0.5051
6153 52.2160    191    197  0.5236
6154 52.2240    199    197  0.5025
6155 52.2320    198    197  0.5051
6156 52.2400    198    197  0.5051
6157 52.2480    182    197  0.5495
6158 52.2560    202    197  0.4950
6159 52.2640    214    197  0.4673
6160 52.2720    194    197  0.5155
6161 52.2800    199    197  0.5025
6162 52.2880    181    197  0.5525
6163 52.2960    182    197  0.5495
6164 52.3040    176    197  0.5682
6165 52.3120    185    197  0.5405
6166 52.3200    190    197  0.5263
6167 52.3280    192    197  0.5208
6168 52.3360    196    197  0.5102
6169 52.3440    196    197  0.5102
6170 52.3520    191    197  0.5236
6171 52.3600    186    197  0.5376
6172 52.3680    191    197  0.5236
6173 52.3760    195    197  0.5128
6174 52.3840    198    197  0.5051
6175 52.3920    204    197  0.4902
6176 52.4000    201    197  0.4975
6177 52.4080    199    197  0.5025
6178 52.4160    188    198  0.5319
6179 52.4240    200    198  0.5000
6180 52.4320    206    198  0.4854
6181 52.4400    176    198  0.5682
6182 52.4480    208    198  0.4808
6183 52.4560    198    199  0.5051
6184 52.4640    192    199  0.5208
6185 52.4720    191    200  0.5236
6186 52.4800    199    200  0.5025
6187 52.4880    211    201  0.4739
6188 52.4960    201    201  0.4975
6189 52.5040    197    202  0.5076
6190 52.5120    207    203  0.4831
6191 52.5200    201    203  0.4975
6192 52.5280    196    204  0.5102
6193 52.5360    197    204  0.5076
6194 52.5440    196    205  0.5102
6195 52.5520    202    206  0.4950
6196 52.5600    208    207  0.4808
6197 52.5680    214    208  0.4673
6198 52.5760    208    209  0.4808
6199 52.5840    216    210  0.4630
6200 52.5920    217    211  0.4608
6201 52.6000    226    212  0.4425
6202 52.6080    205    214  0.4878
6203 52.6160    216    215  0.4630
6204 52.6240    206    217  0.4854
6205 52.6320    214    219  0.4673
6206 52.6400    218    220  0.4587
6207 52.6480    229    222  0.4367
6208 52.6560    227    223  0.4405
6209 52.6640    232    225  0.4310
6210 52.6720    220    226  0.4545
6211 52.6800    226    227  0.4425
6212 52.6880    231    228  0.4329
6213 52.6960    230    228  0.4348
6214 52.7040    229    229  0.4367
6215 52.7120    223    228  0.4484
6216 52.7200    223    228  0.4484
6217 52.7280    229    227  0.4367
6218 52.7360    227    225  0.4405
6219 52.7440    221    224  0.4525
6220 52.7520    226    223  0.4425
6221 52.7600    227    223  0.4405
6222 52.7680    216    222  0.4630
6223 52.7760    235    221  0.4255
6224 52.7840    227    221  0.4405
6225 52.7920    226    221  0.4425
6226 52.8000    214    221  0.4673
6227 52.8080    234    221  0.4274
6228 52.8160    218    221  0.4587
6229 52.8240    241    221  0.4149
6230 52.8320    215    221  0.4651
6231 52.8400    218    220  0.4587
6232 52.8480    231    220  0.4329
6233 52.8560    225    219  0.4444
6234 52.8640    227    218  0.4405
6235 52.8720    227    217  0.4405
6236 52.8800    216    216  0.4630
6237 52.8880    217    215  0.4608
6238 52.8960    215    214  0.4651
6239 52.9040    214    212  0.4673
6240 52.9120    211    211  0.4739
6241 52.9200    219    210  0.4566
6242 52.9280    232    209  0.4310
6243 52.9360    221    208  0.4525
6244 52.9440    222    208  0.4505
6245 52.9520    207    207  0.4831
6246 52.9600    224    207  0.4464
6247 52.9680    221    206  0.4525
6248 52.9760    219    206  0.4566
6249 52.9840    223    206  0.4484
6250 52.9920    211    206  0.4739
6251 53.0000    194    206  0.5155
6252 53.0080    215    206  0.4651
6253 53.0160    195    206  0.5128
6254 53.0240    202    206  0.4950
6255 53.0320    216    206  0.4630
6256 53.0400    210    206  0.4762
6257 53.0480    203    206  0.4926
6258 53.0560    208    206  0.4808
6259 53.0640    218    206  0.4587
6260 53.0720    210    206  0.4762
6261 53.0800    212    206  0.4717
6262 53.0880    214    206  0.4673
6263 53.0960    203    206  0.4926
6264 53.1040    203    206  0.4926
6265 53.1120    214    206  0.4673
6266 53.1200    215    206  0.4651
6267 53.1280    217    205  0.4608
6268 53.1360    215    205  0.4651
6269 53.1440    214    204  0.4673
6270 53.1520    214    204  0.4673
6271 53.1600    224    203  0.4464
6272 53.1680    207    203  0.4831
6273 53.1760    203    203  0.4926
6274 53.1840    202    202  0.4950
6275 53.1920    201    202  0.4975
6276 53.2000    200    202  0.5000
6277 53.2080    207    202  0.4831
6278 53.2160    212    202  0.4717
6279 53.2240    210    202  0.4762
6280 53.2320    218    202  0.4587
6281 53.2400    217    202  0.4608
6282 53.2480    216    202  0.4630
6283 53.2560    208    202  0.4808
6284 53.2640    196    201  0.5102
6285 53.2720    207    201  0.4831
6286 53.2800    207    201  0.4831
6287 53.2880    200    201  0.5000
6288 53.2960    203    201  0.4926
6289 53.3040    202    201  0.4950
6290 53.3120    208    201  0.4808
6291 53.3200    194    201  0.5155
6292 53.3280    188    201  0.5319
6293 53.3360    187    200  0.5348
6294 53.3440    201    200  0.4975
6295 53.3520    209    200  0.4785
6296 53.3600    200    200  0.5000
6297 53.3680    192    200  0.5208
6298 53.3760    219    199  0.4566
6299 53.3840    191    199  0.5236
6300 53.3920    177    199  0.5650
6301 53.4000    192    199  0.5208
6302 53.4080    194    199  0.5155
6303 53.4160    190    199  0.5263
6304 53.4240    204    199  0.4902
6305 53.4320    204    199  0.4902
6306 53.4400    205    199  0.4878
6307 53.4480    197    199  0.5076
6308 53.4560    188    199  0.5319
6309 53.4640    188    199  0.5319
6310 53.4720    192    199  0.5208
6311 53.4800    199    199  0.5025
6312 53.4880    203    198  0.4926
6313 53.4960    207    198  0.4831
6314 53.5040    206    197  0.4854
6315 53.5120    195    197  0.5128
6316 53.5200    195    196  0.5128
6317 53.5280    194    196  0.5155
6318 53.5360    204    195  0.4902
6319 53.5440    181    195  0.5525
6320 53.5520    202    195  0.4950
6321 53.5600    189    195  0.5291
6322 53.5680    195    195  0.5128
6323 53.5760    198    195  0.5051
6324 53.5840    203    195  0.4926
6325 53.5920    199    195  0.5025
6326 53.6000    180    195  0.5556
6327 53.6080    198    195  0.5051
6328 53.6160    200    195  0.5000
6329 53.6240    195    195  0.5128
6330 53.6320    196    195  0.5102
6331 53.6400    192    195  0.5208
6332 53.6480    192    195  0.5208
6333 53.6560    197    195  0.5076
6334 53.6640    191    195  0.5236
6335 53.6720    185    195  0.5405
6336 53.6800    198    195  0.5051
6337 53.6880    207    196  0.4831
6338 53.6960    197    196  0.5076
6339 53.7040    200    196  0.5000
6340 53.7120    182    197  0.5495
6341 53.7200    185    197  0.5405
6342 53.7280    185    197  0.5405
6343 53.7360    183    198  0.5464
6344 53.7440    194    198  0.5155
6345 53.7520    207    198  0.4831
6346 53.7600    199    199  0.5025
6347 53.7680    206    199  0.4854
6348 53.7760    197    200  0.5076
6349 53.7840    215    200  0.4651
6350 53.7920    215    201  0.4651
6351 53.8000    213    202  0.4695
6352 53.8080    203    203  0.4926
6353 53.8160    211    204  0.4739
6354 53.8240    210    204  0.4762
6355 53.8320    203    205  0.4926
6356 53.8400    214    206  0.4673
6357 53.8480    211    208  0.4739
6358 53.8560    196    209  0.5102
6359 53.8640    201    210  0.4975
6360 53.8720    210    211  0.4762
6361 53.8800    211    212  0.4739
6362 53.8880    205    213  0.4878
6363 53.8960    211    214  0.4739
6364 53.9040    228    215  0.4386
6365 53.9120    222    216  0.4505
6366 53.9200    211    217  0.4739
6367 53.9280    211    217  0.4739
6368 53.9360    209    218  0.4785
6369 53.9440    219    219  0.4566
6370 53.9520    215    220  0.4651
6371 53.9600    212    221  0.4717
6372 53.9680    216    221  0.4630
6373 53.9760    229    222  0.4367
6374 53.9840    247    223  0.4049
6375 53.9920    226    224  0.4425
6376 54.0000    235    225  0.4255
6377 54.0080    230    226  0.4348
6378 54.0160    234    227  0.4274
6379 54.0240    245    227  0.4082
6380 54.0320    240    228  0.4167
6381 54.0400    238    228  0.4202
6382 54.0480    234    228  0.4274
6383 54.0560    224    228  0.4464
6384 54.0640    231    228  0.4329
6385 54.0720    240    227  0.4167
6386 54.0800    248    227  0.4032
6387 54.0880    240    227  0.4167
6388 54.0960    235    226  0.4255
6389 54.1040    256    225  0.3906
6390 54.1120    242    224  0.4132
6391 54.1200    241    223  0.4149
6392 54.1280    227    223  0.4405
6393 54.1360    238    222  0.4202
6394 54.1440    228    222  0.4386
6395 54.1520    225    222  0.4444
6396 54.1600    216    221  0.4630
6397 54.1680    220    221  0.4545
6398 54.1760    221    222  0.4525
6399 54.1840    216    222  0.4630
6400 54.1920    217    222  0.4608
6401 54.2000    214    222  0.4673
6402 54.2080    219    222  0.4566
6403 54.2160    222    222  0.4505
6404 54.2240    219    222  0.4566
6405 54.2320    220    222  0.4545
6406 54.2400    220    222  0.4545
6407 54.2480    218    222  0.4587
6408 54.2560    222    222  0.4505
6409 54.2640    228    222  0.4386
6410 54.2720    219    222  0.4566
6411 54.2800    208    222  0.4808
6412 54.2880    222    221  0.4505
6413 54.2960    224    221  0.4464
6414 54.3040    217    221  0.4608
6415 54.3120    207    221  0.4831
6416 54.3200    201    221  0.4975
6417 54.3280    210    220  0.4762
6418 54.3360    233    220  0.4292
6419 54.3440    222    220  0.4505
6420 54.3520    223    220  0.4484
6421 54.3600    221    220  0.4525
6422 54.3680    213    221  0.4695
6423 54.3760    226    221  0.4425
6424 54.3840    219    222  0.4566
6425 54.3920    214    223  0.4673
6426 54.4000    224    224  0.4464
6427 54.4080    232    225  0.4310
6428 54.4160    221    226  0.4525
6429 54.4240    212    227  0.4717
6430 54.4320    219    227  0.4566
6431 54.4400    214    228  0.4673
6432 54.4480    222    228  0.4505
6433 54.4560    229    228  0.4367
6434 54.4640    216    228  0.4630
6435 54.4720    207    228  0.4831
6436 54.4800    203    227  0.4926
6437 54.4880    205    227  0.4878
6438 54.4960    231    226  0.4329
6439 54.5040    223    226  0.4484
6440 54.5120    229    225  0.4367
6441 54.5200    206    224  0.4854
6442 54.5280    222    223  0.4505
6443 54.5360    213    223  0.4695
6444 54.5440    208    222  0.4808
6445 54.5520    215    221  0.4651
6446 54.5600    228    221  0.4386
6447 54.5680    216    220  0.4630
6448 54.5760    207    219  0.4831
6449 54.5840    207    219  0.4831
6450 54.5920    207    218  0.4831
6451 54.6000    201    217  0.4975
6452 54.6080    200    217  0.5000
6453 54.6160    202    216  0.4950
6454 54.6240    196    216  0.5102
6455 54.6320    198    215  0.5051
6456 54.6400    206    214  0.4854
6457 54.6480    218    214  0.4587
6458 54.6560    214    213  0.4673
6459 54.6640    205    212  0.4878
6460 54.6720    204    211  0.4902
6461 54.6800    189    211  0.5291
6462 54.6880    200    210  0.5000
6463 54.6960    187    209  0.5348
6464 54.7040    191    208  0.5236
6465 54.7120    206    207  0.4854
6466 54.7200    199    206  0.5025
6467 54.7280    202    205  0.4950
6468 54.7360    208    205  0.4808
6469 54.7440    201    204  0.4975
6470 54.7520    210    203  0.4762
6471 54.7600    207    203  0.4831
6472 54.7680    202    202  0.4950
6473 54.7760    195    202  0.5128
6474 54.7840    191    202  0.5236
6475 54.7920    195    201  0.5128
6476 54.8000    198    201  0.5051
6477 54.8080    193    201  0.5181
6478 54.8160    190    201  0.5263
6479 54.8240    208    201  0.4808
6480 54.8320    198    201  0.5051
6481 54.8400    192    201  0.5208
6482 54.8480    195    201  0.5128
6483 54.8560    189    200  0.5291
6484 54.8640    202    200  0.4950
6485 54.8720    211    200  0.4739
6486 54.8800    201    200  0.4975
6487 54.8880    223    200  0.4484
6488 54.8960    200    200  0.5000
6489 54.9040    207    200  0.4831
6490 54.9120    214    201  0.4673
6491 54.9200    194    201  0.5155
6492 54.9280    202    202  0.4950
6493 54.9360    202    202  0.4950
6494 54.9440    207    203  0.4831
6495 54.9520    212    204  0.4717
6496 54.9600    210    205  0.4762
6497 54.9680    209    206  0.4785
6498 54.9760    223    207  0.4484
6499 54.9840    227    207  0.4405
6500 54.9920    213    208  0.4695
6501 55.0000    213    209  0.4695
6502 55.0080    213    210  0.4695
6503 55.0160    229    210  0.4367
6504 55.0240    240    210  0.4167
6505 55.0320    229    211  0.4367
6506 55.0400    222    211  0.4505
6507 55.0480    221    211  0.4525
6508 55.0560    221    210  0.4525
6509 55.0640    218    210  0.4587
6510 55.0720    218    210  0.4587
6511 55.0800    226    210  0.4425
6512 55.0880    233    210  0.4292
6513 55.0960    216    210  0.4630
6514 55.1040    209    210  0.4785
6515 55.1120    211    210  0.4739
6516 55.1200    230    210  0.4348
6517 55.1280    236    211  0.4237
6518 55.1360    239    211  0.4184
6519 55.1440    238    211  0.4202
6520 55.1520    228    212  0.4386
6521 55.1600    223    212  0.4484
6522 55.1680    224    213  0.4464
6523 55.1760    229    213  0.4367
6524 55.1840    224    213  0.4464
6525 55.1920    203    213  0.4926
6526 55.2000    207    213  0.4831
6527 55.2080    209    213  0.4785
6528 55.2160    214    213  0.4673
6529 55.2240    217    212  0.4608
6530 55.2320    203    212  0.4926
6531 55.2400    230    212  0.4348
6532 55.2480    215    211  0.4651
6533 55.2560    213    210  0.4695
6534 55.2640    198    208  0.5051
6535 55.2720    217    207  0.4608
6536 55.2800    200    206  0.5000
6537 55.2880    209    205  0.4785
6538 55.2960    216    204  0.4630
6539 55.3040    215    203  0.4651
6540 55.3120    215    202  0.4651
6541 55.3200    218    201  0.4587
6542 55.3280    213    201  0.4695
6543 55.3360    199    200  0.5025
6544 55.3440    178    200  0.5618
6545 55.3520    181    200  0.5525
6546 55.3600    196    200  0.5102
6547 55.3680    192    199  0.5208
6548 55.3760    196    199  0.5102
6549 55.3840    201    199  0.4975
6550 55.3920    188    198  0.5319
6551 55.4000    197    197  0.5076
6552 55.4080    180    197  0.5556
6553 55.4160    187    196  0.5348
6554 55.4240    179    195  0.5587
6555 55.4320    200    194  0.5000
6556 55.4400    178    194  0.5618
6557 55.4480    191    193  0.5236
6558 55.4560    196    192  0.5102
6559 55.4640    187    192  0.5348
6560 55.4720    184    191  0.5435
6561 55.4800    199    191  0.5025
6562 55.4880    193    190  0.5181
6563 55.4960    182    190  0.5495
6564 55.5040    184    190  0.5435
6565 55.5120    184    189  0.5435
6566 55.5200    184    189  0.5435
6567 55.5280    191    189  0.5236
6568 55.5360    185    189  0.5405
6569 55.5440    183    189  0.5464
6570 55.5520    193    189  0.5181
6571 55.5600    197    189  0.5076
6572 55.5680    202    189  0.4950
6573 55.5760    185    189  0.5405
6574 55.5840    187    189  0.5348
6575 55.5920    195    190  0.5128
6576 55.6000    200    190  0.5000
6577 55.6080    191    190  0.5236
6578 55.6160    181    190  0.5525
6579 55.6240    188    190  0.5319
6580 55.6320    172    190  0.5814
6581 55.6400    186    190  0.5376
6582 55.6480    199    189  0.5025
6583 55.6560    179    189  0.5587
6584 55.6640    193    189  0.5181
6585 55.6720    194    188  0.5155
6586 55.6800    189    188  0.5291
6587 55.6880    190    188  0.5263
6588 55.6960    204    187  0.4902
6589 55.7040    194    187  0.5155
6590 55.7120    174    186  0.5747
6591 55.7200    186    186  0.5376
6592 55.7280    198    186  0.5051
6593 55.7360    194    186  0.5155
6594 55.7440    189    186  0.5291
6595 55.7520    177    186  0.5650
6596 55.7600    183    185  0.5464
6597 55.7680    194    185  0.5155
6598 55.7760    204    185  0.4902
6599 55.7840    194    185  0.5155
6600 55.7920    178    185  0.5618
6601 55.8000    192    185  0.5208
6602 55.8080    191    185  0.5236
6603 55.8160    187    185  0.5348
6604 55.8240    185    185  0.5405
6605 55.8320    176    185  0.5682
6606 55.8400    192    185  0.5208
6607 55.8480    192    185  0.5208
6608 55.8560    193    185  0.5181
6609 55.8640    204    185  0.4902
6610 55.8720    190    185  0.5263
6611 55.8800    187    185  0.5348
6612 55.8880    181    185  0.5525
6613 55.8960    189    185  0.5291
6614 55.9040    193    185  0.5181
6615 55.9120    189    185  0.5291
6616 55.9200    193    185  0.5181
6617 55.9280    190    186  0.5263
6618 55.9360    186    186  0.5376
6619 55.9440    190    186  0.5263
6620 55.9520    185    187  0.5405
6621 55.9600    193    187  0.5181
6622 55.9680    188    187  0.5319
6623 55.9760    195    187  0.5128
6624 55.9840    188    187  0.5319
6625 55.9920    196    188  0.5102
6626 56.0000    189    188  0.5291
6627 56.0080    198    187  0.5051
6628 56.0160    191    187  0.5236
6629 56.0240    190    187  0.5263
6630 56.0320    180    187  0.5556
6631 56.0400    186    187  0.5376
6632 56.0480    185    186  0.5405
6633 56.0560    184    186  0.5435
6634 56.0640    190    186  0.5263
6635 56.0720    185    187  0.5405
6636 56.0800    188    187  0.5319
6637 56.0880    199    187  0.5025
6638 56.0960    195    187  0.5128
6639 56.1040    189    187  0.5291
6640 56.1120    195    187  0.5128
6641 56.1200    193    187  0.5181
6642 56.1280    184    187  0.5435
6643 56.1360    183    188  0.5464
6644 56.1440    174    188  0.5747
6645 56.1520    176    188  0.5682
6646 56.1600    186    188  0.5376
6647 56.1680    186    188  0.5376
6648 56.1760    185    188  0.5405
6649 56.1840    180    188  0.5556
6650 56.1920    195    188  0.5128
6651 56.2000    179    187  0.5587
6652 56.2080    183    187  0.5464
6653 56.2160    198    187  0.5051
6654 56.2240    191    187  0.5236
6655 56.2320    185    186  0.5405
6656 56.2400    192    186  0.5208
6657 56.2480    177    186  0.5650
6658 56.2560    184    186  0.5435
6659 56.2640    188    186  0.5319
6660 56.2720    180    186  0.5556
6661 56.2800    177    186  0.5650
6662 56.2880    185    186  0.5405
6663 56.2960    187    186  0.5348
6664 56.3040    179    186  0.5587
6665 56.3120    176    186  0.5682
6666 56.3200    183    186  0.5464
6667 56.3280    198    186  0.5051
6668 56.3360    177    186  0.5650
6669 56.3440    180    186  0.5556
6670 56.3520    213    185  0.4695
6671 56.3600    193    185  0.5181
6672 56.3680    179    184  0.5587
6673 56.3760    186    183  0.5376
6674 56.3840    173    183  0.5780
6675 56.3920    191    182  0.5236
6676 56.4000    187    182  0.5348
6677 56.4080    193    182  0.5181
6678 56.4160    173    182  0.5780
6679 56.4240    189    182  0.5291
6680 56.4320    184    182  0.5435
6681 56.4400    188    182  0.5319
6682 56.4480    195    182  0.5128
6683 56.4560    191    182  0.5236
6684 56.4640    184    183  0.5435
6685 56.4720    195    183  0.5128
6686 56.4800    199    183  0.5025
6687 56.4880    192    183  0.5208
6688 56.4960    188    183  0.5319
6689 56.5040    189    183  0.5291
6690 56.5120    198    183  0.5051
6691 56.5200    180    183  0.5556
6692 56.5280    191    183  0.5236
6693 56.5360    185    183  0.5405
6694 56.5440    173    183  0.5780
6695 56.5520    189    183  0.5291
6696 56.5600    181    183  0.5525
6697 56.5680    187    183  0.5348
6698 56.5760    183    183  0.5464
6699 56.5840    179    183  0.5587
6700 56.5920    180    183  0.5556
6701 56.6000    180    183  0.5556
6702 56.6080    190    183  0.5263
6703 56.6160    188    183  0.5319
6704 56.6240    180    183  0.5556
6705 56.6320    184    184  0.5435
6706 56.6400    200    184  0.5000
6707 56.6480    203    184  0.4926
6708 56.6560    184    185  0.5435
6709 56.6640    187    185  0.5348
6710 56.6720    203    186  0.4926
6711 56.6800    200    186  0.5000
6712 56.6880    192    187  0.5208
6713 56.6960    185    187  0.5405
6714 56.7040    199    188  0.5025
6715 56.7120    210    188  0.4762
6716 56.7200    198    189  0.5051
6717 56.7280    183    189  0.5464
6718 56.7360    198    189  0.5051
6719 56.7440    217    190  0.4608
6720 56.7520    206    190  0.4854
6721 56.7600    196    190  0.5102
6722 56.7680    202    190  0.4950
6723 56.7760    187    190  0.5348
6724 56.7840    188    189  0.5319
6725 56.7920    196    189  0.5102
6726 56.8000    193    188  0.5181
6727 56.8080    193    187  0.5181
6728 56.8160    180    186  0.5556
6729 56.8240    187    185  0.5348
6730 56.8320    191    185  0.5236
6731 56.8400    189    185  0.5291
6732 56.8480    182    184  0.5495
6733 56.8560    190    184  0.5263
6734 56.8640    199    184  0.5025
6735 56.8720    186    184  0.5376
6736 56.8800    193    184  0.5181
6737 56.8880    198    184  0.5051
6738 56.8960    195    184  0.5128
6739 56.9040    185    184  0.5405
6740 56.9120    185    184  0.5405
6741 56.9200    197    184  0.5076
6742 56.9280    195    184  0.5128
6743 56.9360    176    183  0.5682
6744 56.9440    173    182  0.5780
6745 56.9520    180    182  0.5556
6746 56.9600    185    181  0.5405
6747 56.9680    201    180  0.4975
6748 56.9760    194    179  0.5155
6749 56.9840    177    178  0.5650
6750 56.9920    186    178  0.5376
6751 57.0000    175    177  0.5714
6752 57.0080    171    177  0.5848
6753 57.0160    173    177  0.5780
6754 57.0240    173    177  0.5780
6755 57.0320    177    177  0.5650
6756 57.0400    169    177  0.5917
6757 57.0480    161    177  0.6211
6758 57.0560    171    177  0.5848
6759 57.0640    177    177  0.5650
6760 57.0720    171    177  0.5848
6761 57.0800    175    177  0.5714
6762 57.0880    177    177  0.5650
6763 57.0960    176    177  0.5682
6764 57.1040    181    177  0.5525
6765 57.1120    192    176  0.5208
6766 57.1200    182    176  0.5495
6767 57.1280    188    176  0.5319
6768 57.1360    177    176  0.5650
6769 57.1440    175    176  0.5714
6770 57.1520    182    176  0.5495
6771 57.1600    188    176  0.5319
6772 57.1680    180    176  0.5556
6773 57.1760    183    176  0.5464
6774 57.1840    188    176  0.5319
6775 57.1920    191    176  0.5236
6776 57.2000    192    176  0.5208
6777 57.2080    176    176  0.5682
6778 57.2160    175    176  0.5714
6779 57.2240    181    176  0.5525
6780 57.2320    176    176  0.5682
6781 57.2400    176    177  0.5682
6782 57.2480    178    177  0.5618
6783 57.2560    175    177  0.5714
6784 57.2640    175    177  0.5714
6785 57.2720    172    177  0.5814
6786 57.2800    176    177  0.5682
6787 57.2880    179    177  0.5587
6788 57.2960    183    178  0.5464
6789 57.3040    195    178  0.5128
6790 57.3120    168    178  0.5952
6791 57.3200    174    178  0.5747
6792 57.3280    174    178  0.5747
6793 57.3360    180    178  0.5556
6794 57.3440    193    178  0.5181
6795 57.3520    164    178  0.6098
6796 57.3600    172    178  0.5814
6797 57.3680    176    179  0.5682
6798 57.3760    168    179  0.5952
6799 57.3840    164    179  0.6098
6800 57.3920    166    179  0.6024
6801 57.4000    170    180  0.5882
6802 57.4080    175    180  0.5714
6803 57.4160    168    180  0.5952
6804 57.4240    165    181  0.6061
6805 57.4320    180    181  0.5556
6806 57.4400    184    181  0.5435
6807 57.4480    169    182  0.5917
6808 57.4560    175    182  0.5714
6809 57.4640    186    182  0.5376
6810 57.4720    189    182  0.5291
6811 57.4800    177    182  0.5650
6812 57.4880    169    182  0.5917
6813 57.4960    184    181  0.5435
6814 57.5040    181    181  0.5525
6815 57.5120    190    181  0.5263
6816 57.5200    160    180  0.6250
6817 57.5280    175    180  0.5714
6818 57.5360    177    179  0.5650
6819 57.5440    173    179  0.5780
6820 57.5520    172    179  0.5814
6821 57.5600    177    179  0.5650
6822 57.5680    170    178  0.5882
6823 57.5760    172    178  0.5814
6824 57.5840    175    178  0.5714
6825 57.5920    167    179  0.5988
6826 57.6000    157    179  0.6369
6827 57.6080    163    179  0.6135
6828 57.6160    173    179  0.5780
6829 57.6240    170    179  0.5882
6830 57.6320    166    179  0.6024
6831 57.6400    173    179  0.5780
6832 57.6480    178    179  0.5618
6833 57.6560    175    179  0.5714
6834 57.6640    183    178  0.5464
6835 57.6720    163    178  0.6135
6836 57.6800    181    177  0.5525
6837 57.6880    160    177  0.6250
6838 57.6960    174    177  0.5747
6839 57.7040    167    176  0.5988
6840 57.7120    180    176  0.5556
6841 57.7200    160    175  0.6250
6842 57.7280    158    175  0.6329
6843 57.7360    159    175  0.6289
6844 57.7440    172    175  0.5814
6845 57.7520    168    175  0.5952
6846 57.7600    175    175  0.5714
6847 57.7680    179    175  0.5587
6848 57.7760    175    175  0.5714
6849 57.7840    160    175  0.6250
6850 57.7920    158    175  0.6329
6851 57.8000    167    175  0.5988
6852 57.8080    169    175  0.5917
6853 57.8160    173    175  0.5780
6854 57.8240    169    175  0.5917
6855 57.8320    167    175  0.5988
6856 57.8400    176    175  0.5682
6857 57.8480    167    174  0.5988
6858 57.8560    157    174  0.6369
6859 57.8640    160    174  0.6250
6860 57.8720    168    173  0.5952
6861 57.8800    163    173  0.6135
6862 57.8880    164    173  0.6098
6863 57.8960    182    173  0.5495
6864 57.9040    179    173  0.5587
6865 57.9120    161    173  0.6211
6866 57.9200    161    173  0.6211
6867 57.9280    166    173  0.6024
6868 57.9360    162    173  0.6173
6869 57.9440    170    173  0.5882
6870 57.9520    165    172  0.6061
6871 57.9600    162    172  0.6173
6872 57.9680    167    172  0.5988
6873 57.9760    166    172  0.6024
6874 57.9840    160    172  0.6250
6875 57.9920    164    172  0.6098
6876 58.0000    169    172  0.5917
6877 58.0080    159    172  0.6289
6878 58.0160    161    172  0.6211
6879 58.0240    186    172  0.5376
6880 58.0320    177    172  0.5650
6881 58.0400    170    172  0.5882
6882 58.0480    178    172  0.5618
6883 58.0560    177    172  0.5650
6884 58.0640    159    172  0.6289
6885 58.0720    171    171  0.5848
6886 58.0800    168    171  0.5952
6887 58.0880    174    171  0.5747
6888 58.0960    169    171  0.5917
6889 58.1040    170    170  0.5882
6890 58.1120    153    170  0.6536
6891 58.1200    160    170  0.6250
6892 58.1280    168    170  0.5952
6893 58.1360    164    170  0.6098
6894 58.1440    161    170  0.6211
6895 58.1520    168    170  0.5952
6896 58.1600    175    170  0.5714
6897 58.1680    178    170  0.5618
6898 58.1760    181    170  0.5525
6899 58.1840    181    170  0.5525
6900 58.1920    180    171  0.5556
6901 58.2000    182    171  0.5495
6902 58.2080    172    171  0.5814
6903 58.2160    171    171  0.5848
6904 58.2240    179    171  0.5587
6905 58.2320    186    171  0.5376
6906 58.2400    180    171  0.5556
6907 58.2480    174    171  0.5747
6908 58.2560    159    171  0.6289
6909 58.2640    164    171  0.6098
6910 58.2720    178    171  0.5618
6911 58.2800    168    171  0.5952
6912 58.2880    158    170  0.6329
6913 58.2960    169    170  0.5917
6914 58.3040    160    170  0.6250
6915 58.3120    170    169  0.5882
6916 58.3200    165    169  0.6061
6917 58.3280    165    169  0.6061
6918 58.3360    165    169  0.6061
6919 58.3440    171    168  0.5848
6920 58.3520    186    168  0.5376
6921 58.3600    191    168  0.5236
6922 58.3680    178    168  0.5618
6923 58.3760    170    168  0.5882
6924 58.3840    172    168  0.5814
6925 58.3920    169    168  0.5917
6926 58.4000    179    168  0.5587
6927 58.4080    174    169  0.5747
6928 58.4160    176    169  0.5682
6929 58.4240    176    169  0.5682
6930 58.4320    174    169  0.5747
6931 58.4400    182    169  0.5495
6932 58.4480    170    169  0.5882
6933 58.4560    166    169  0.6024
6934 58.4640    164    169  0.6098
6935 58.4720    160    169  0.6250
6936 58.4800    159    169  0.6289
6937 58.4880    170    169  0.5882
6938 58.4960    161    168  0.6211
6939 58.5040    162    168  0.6173
6940 58.5120    172    168  0.5814
6941 58.5200    171    168  0.5848
6942 58.5280    168    168  0.5952
6943 58.5360    174    167  0.5747
6944 58.5440    178    167  0.5618
6945 58.5520    177    167  0.5650
6946 58.5600    170    167  0.5882
6947 58.5680    166    167  0.6024
6948 58.5760    178    167  0.5618
6949 58.5840    184    167  0.5435
6950 58.5920    175    167  0.5714
6951 58.6000    164    167  0.6098
6952 58.6080    153    167  0.6536
6953 58.6160    154    167  0.6494
6954 58.6240    173    166  0.5780
6955 58.6320    157    166  0.6369
6956 58.6400    149    166  0.6711
6957 58.6480    163    166  0.6135
6958 58.6560    171    165  0.5848
6959 58.6640    172    165  0.5814
6960 58.6720    172    165  0.5814
6961 58.6800    174    165  0.5747
6962 58.6880    172    164  0.5814
6963 58.6960    155    164  0.6452
6964 58.7040    165    164  0.6061
6965 58.7120    167    164  0.5988
6966 58.7200    156    164  0.6410
6967 58.7280    159    164  0.6289
6968 58.7360    165    163  0.6061
6969 58.7440    165    163  0.6061
6970 58.7520    173    163  0.5780
6971 58.7600    181    163  0.5525
6972 58.7680    169    163  0.5917
6973 58.7760    150    163  0.6667
6974 58.7840    169    163  0.5917
6975 58.7920    164    163  0.6098
6976 58.8000    157    163  0.6369
6977 58.8080    168    163  0.5952
6978 58.8160    161    162  0.6211
6979 58.8240    156    162  0.6410
6980 58.8320    172    162  0.5814
6981 58.8400    164    162  0.6098
6982 58.8480    170    162  0.5882
6983 58.8560    173    162  0.5780
6984 58.8640    160    161  0.6250
6985 58.8720    152    161  0.6579
6986 58.8800    162    161  0.6173
6987 58.8880    157    161  0.6369
6988 58.8960    153    160  0.6536
6989 58.9040    156    160  0.6410
6990 58.9120    159    160  0.6289
6991 58.9200    158    160  0.6329
6992 58.9280    162    160  0.6173
6993 58.9360    164    160  0.6098
6994 58.9440    165    160  0.6061
6995 58.9520    169    160  0.5917
6996 58.9600    152    161  0.6579
6997 58.9680    164    161  0.6098
6998 58.9760    156    161  0.6410
6999 58.9840    145    161  0.6897
7000 58.9920    165    161  0.6061
7001 59.0000    163    161  0.6135
7002 59.0080    152    161  0.6579
7003 59.0160    151    161  0.6623
7004 59.0240    169    161  0.5917
7005 59.0320    149    160  0.6711
7006 59.0400    153    160  0.6536
7007 59.0480    165    160  0.6061
7008 59.0560    163    159  0.6135
7009 59.0640    168    159  0.5952
7010 59.0720    162    159  0.6173
7011 59.0800    159    159  0.6289
7012 59.0880    146    158  0.6849
7013 59.0960    152    158  0.6579
7014 59.1040    154    158  0.6494
7015 59.1120    146    158  0.6849
7016 59.1200    146    158  0.6849
7017 59.1280    145    158  0.6897
7018 59.1360    155    159  0.6452
7019 59.1440    162    159  0.6173
7020 59.1520    153    159  0.6536
7021 59.1600    156    159  0.6410
7022 59.1680    162    159  0.6173
7023 59.1760    160    159  0.6250
7024 59.1840    158    159  0.6329
7025 59.1920    153    159  0.6536
7026 59.2000    147    160  0.6803
7027 59.2080    163    160  0.6135
7028 59.2160    157    160  0.6369
7029 59.2240    157    160  0.6369
7030 59.2320    144    160  0.6944
7031 59.2400    147    160  0.6803
7032 59.2480    163    160  0.6135
7033 59.2560    157    160  0.6369
7034 59.2640    167    160  0.5988
7035 59.2720    168    161  0.5952
7036 59.2800    157    161  0.6369
7037 59.2880    160    161  0.6250
7038 59.2960    168    161  0.5952
7039 59.3040    163    161  0.6135
7040 59.3120    159    161  0.6289
7041 59.3200    162    161  0.6173
7042 59.3280    151    161  0.6623
7043 59.3360    149    161  0.6711
7044 59.3440    157    161  0.6369
7045 59.3520    151    161  0.6623
7046 59.3600    167    161  0.5988
7047 59.3680    158    162  0.6329
7048 59.3760    161    162  0.6211
7049 59.3840    158    162  0.6329
7050 59.3920    177    162  0.5650
7051 59.4000    158    162  0.6329
7052 59.4080    175    162  0.5714
7053 59.4160    162    163  0.6173
7054 59.4240    167    163  0.5988
7055 59.4320    168    163  0.5952
7056 59.4400    166    163  0.6024
7057 59.4480    155    163  0.6452
7058 59.4560    160    163  0.6250
7059 59.4640    156    163  0.6410
7060 59.4720    152    163  0.6579
7061 59.4800    159    164  0.6289
7062 59.4880    161    163  0.6211
7063 59.4960    161    163  0.6211
7064 59.5040    161    163  0.6211
7065 59.5120    156    163  0.6410
7066 59.5200    165    163  0.6061
7067 59.5280    169    163  0.5917
7068 59.5360    158    163  0.6329
7069 59.5440    159    162  0.6289
7070 59.5520    163    162  0.6135
7071 59.5600    155    161  0.6452
7072 59.5680    159    161  0.6289
7073 59.5760    174    161  0.5747
7074 59.5840    156    160  0.6410
7075 59.5920    168    160  0.5952
7076 59.6000    158    160  0.6329
7077 59.6080    159    159  0.6289
7078 59.6160    170    159  0.5882
7079 59.6240    152    159  0.6579
7080 59.6320    161    159  0.6211
7081 59.6400    163    159  0.6135
7082 59.6480    160    159  0.6250
7083 59.6560    157    159  0.6369
7084 59.6640    161    159  0.6211
7085 59.6720    155    158  0.6452
7086 59.6800    153    158  0.6536
7087 59.6880    163    158  0.6135
7088 59.6960    162    158  0.6173
7089 59.7040    166    157  0.6024
7090 59.7120    165    157  0.6061
7091 59.7200    161    156  0.6211
7092 59.7280    163    156  0.6135
7093 59.7360    159    156  0.6289
7094 59.7440    142    155  0.7042
7095 59.7520    143    155  0.6993
7096 59.7600    167    155  0.5988
7097 59.7680    152    154  0.6579
7098 59.7760    165    154  0.6061
7099 59.7840    151    154  0.6623
7100 59.7920    159    154  0.6289
7101 59.8000    155    154  0.6452
7102 59.8080    155    154  0.6452
7103 59.8160    140    154  0.7143
7104 59.8240    155    154  0.6452
7105 59.8320    154    153  0.6494
7106 59.8400    142    153  0.7042
7107 59.8480    149    153  0.6711
7108 59.8560    153    153  0.6536
7109 59.8640    155    153  0.6452
7110 59.8720    160    153  0.6250
7111 59.8800    153    153  0.6536
7112 59.8880    140    153  0.7143
7113 59.8960    138    153  0.7246
7114 59.9040    145    153  0.6897
7115 59.9120    144    153  0.6944
7116 59.9200    146    153  0.6849
7117 59.9280    164    153  0.6098
7118 59.9360    160    153  0.6250
7119 59.9440    142    153  0.7042
7120 59.9520    142    153  0.7042
7121 59.9600    148    154  0.6757
7122 59.9680    151    154  0.6623
7123 59.9760    158    154  0.6329
7124 59.9840    148    154  0.6757
7125 59.9920    151    154  0.6623
7126 60.0000    157    154  0.6369
7127 60.0080    154    154  0.6494
7128 60.0160    150    154  0.6667
7129 60.0240    159    154  0.6289
7130 60.0320    163    154  0.6135
7131 60.0400    160    154  0.6250
7132 60.0480    159    154  0.6289
7133 60.0560    159    154  0.6289
7134 60.0640    164    154  0.6098
7135 60.0720    161    154  0.6211
7136 60.0800    153    155  0.6536
7137 60.0880    158    155  0.6329
7138 60.0960    157    155  0.6369
7139 60.1040    153    155  0.6536
7140 60.1120    143    155  0.6993
7141 60.1200    146    155  0.6849
7142 60.1280    164    155  0.6098
7143 60.1360    169    155  0.5917
7144 60.1440    152    155  0.6579
7145 60.1520    157    155  0.6369
7146 60.1600    145    155  0.6897
7147 60.1680    162    155  0.6173
7148 60.1760    145    154  0.6897
7149 60.1840    157    154  0.6369
7150 60.1920    167    154  0.5988
7151 60.2000    149    154  0.6711
7152 60.2080    150    154  0.6667
7153 60.2160    152    154  0.6579
7154 60.2240    161    154  0.6211
7155 60.2320    162    155  0.6173
7156 60.2400    152    155  0.6579
7157 60.2480    162    155  0.6173
7158 60.2560    173    155  0.5780
7159 60.2640    162    155  0.6173
7160 60.2720    158    155  0.6329
7161 60.2800    164    154  0.6098
7162 60.2880    155    154  0.6452
7163 60.2960    159    154  0.6289
7164 60.3040    169    154  0.5917
7165 60.3120    148    154  0.6757
7166 60.3200    158    153  0.6329
7167 60.3280    145    153  0.6897
7168 60.3360    146    153  0.6849
7169 60.3440    140    153  0.7143
7170 60.3520    148    153  0.6757
7171 60.3600    152    153  0.6579
7172 60.3680    159    153  0.6289
7173 60.3760    159    153  0.6289
7174 60.3840    159    153  0.6289
7175 60.3920    154    154  0.6494
7176 60.4000    152    154  0.6579
7177 60.4080    162    154  0.6173
7178 60.4160    153    154  0.6536
7179 60.4240    154    154  0.6494
7180 60.4320    157    154  0.6369
7181 60.4400    147    154  0.6803
7182 60.4480    153    154  0.6536
7183 60.4560    161    154  0.6211
7184 60.4640    177    154  0.5650
7185 60.4720    164    154  0.6098
7186 60.4800    153    154  0.6536
7187 60.4880    176    154  0.5682
7188 60.4960    173    154  0.5780
7189 60.5040    156    154  0.6410
7190 60.5120    158    154  0.6329
7191 60.5200    159    153  0.6289
7192 60.5280    166    153  0.6024
7193 60.5360    155    153  0.6452
7194 60.5440    148    153  0.6757
7195 60.5520    163    153  0.6135
7196 60.5600    160    152  0.6250
7197 60.5680    152    152  0.6579
7198 60.5760    157    152  0.6369
7199 60.5840    153    152  0.6536
7200 60.5920    159    152  0.6289
7201 60.6000    163    152  0.6135
7202 60.6080    156    152  0.6410
7203 60.6160    156    152  0.6410
7204 60.6240    161    152  0.6211
7205 60.6320    160    152  0.6250
7206 60.6400    157    152  0.6369
7207 60.6480    155    152  0.6452
7208 60.6560    138    152  0.7246
7209 60.6640    145    152  0.6897
7210 60.6720    152    152  0.6579
7211 60.6800    146    151  0.6849
7212 60.6880    166    151  0.6024
7213 60.6960    150    151  0.6667
7214 60.7040    151    151  0.6623
7215 60.7120    144    150  0.6944
7216 60.7200    141    150  0.7092
7217 60.7280    143    150  0.6993
7218 60.7360    142    150  0.7042
7219 60.7440    153    149  0.6536
7220 60.7520    148    149  0.6757
7221 60.7600    152    149  0.6579
7222 60.7680    152    149  0.6579
7223 60.7760    136    149  0.7353
7224 60.7840    141    149  0.7092
7225 60.7920    148    149  0.6757
7226 60.8000    151    149  0.6623
7227 60.8080    156    149  0.6410
7228 60.8160    145    149  0.6897
7229 60.8240    135    148  0.7407
7230 60.8320    148    148  0.6757
7231 60.8400    151    148  0.6623
7232 60.8480    147    148  0.6803
7233 60.8560    148    148  0.6757
7234 60.8640    144    148  0.6944
7235 60.8720    150    148  0.6667
7236 60.8800    148    148  0.6757
7237 60.8880    145    148  0.6897
7238 60.8960    148    148  0.6757
7239 60.9040    141    148  0.7092
7240 60.9120    139    148  0.7194
7241 60.9200    148    148  0.6757
7242 60.9280    156    148  0.6410
7243 60.9360    144    147  0.6944
7244 60.9440    154    147  0.6494
7245 60.9520    156    147  0.6410
7246 60.9600    144    147  0.6944
7247 60.9680    141    147  0.7092
7248 60.9760    135    147  0.7407
7249 60.9840    133    147  0.7519
7250 60.9920    142    147  0.7042
7251 61.0000    146    146  0.6849
7252 61.0080    141    146  0.7092
7253 61.0160    141    146  0.7092
7254 61.0240    146    146  0.6849
7255 61.0320    140    146  0.7143
7256 61.0400    148    146  0.6757
7257 61.0480    147    146  0.6803
7258 61.0560    141    146  0.7092
7259 61.0640    148    146  0.6757
7260 61.0720    137    146  0.7299
7261 61.0800    138    146  0.7246
7262 61.0880    148    146  0.6757
7263 61.0960    143    146  0.6993
7264 61.1040    149    146  0.6711
7265 61.1120    142    146  0.7042
7266 61.1200    137    146  0.7299
7267 61.1280    146    146  0.6849
7268 61.1360    137    146  0.7299
7269 61.1440    134    146  0.7463
7270 61.1520    150    146  0.6667
7271 61.1600    149    146  0.6711
7272 61.1680    144    146  0.6944
7273 61.1760    148    146  0.6757
7274 61.1840    148    146  0.6757
7275 61.1920    147    146  0.6803
7276 61.2000    150    146  0.6667
7277 61.2080    154    146  0.6494
7278 61.2160    155    147  0.6452
7279 61.2240    145    147  0.6897
7280 61.2320    147    147  0.6803
7281 61.2400    140    147  0.7143
7282 61.2480    150    147  0.6667
7283 61.2560    145    147  0.6897
7284 61.2640    161    147  0.6211
7285 61.2720    138    147  0.7246
7286 61.2800    144    147  0.6944
7287 61.2880    153    147  0.6536
7288 61.2960    150    147  0.6667
7289 61.3040    150    147  0.6667
7290 61.3120    157    147  0.6369
7291 61.3200    154    147  0.6494
7292 61.3280    149    147  0.6711
7293 61.3360    150    147  0.6667
7294 61.3440    156    147  0.6410
7295 61.3520    152    147  0.6579
7296 61.3600    143    147  0.6993
7297 61.3680    143    147  0.6993
7298 61.3760    147    147  0.6803
7299 61.3840    158    147  0.6329
7300 61.3920    168    147  0.5952
7301 61.4000    152    148  0.6579
7302 61.4080    137    148  0.7299
7303 61.4160    151    148  0.6623
7304 61.4240    161    148  0.6211
7305 61.4320    136    149  0.7353
7306 61.4400    154    149  0.6494
7307 61.4480    146    149  0.6849
7308 61.4560    160    149  0.6250
7309 61.4640    159    149  0.6289
7310 61.4720    146    150  0.6849
7311 61.4800    144    150  0.6944
7312 61.4880    148    150  0.6757
7313 61.4960    141    150  0.7092
7314 61.5040    153    150  0.6536
7315 61.5120    151    150  0.6623
7316 61.5200    145    151  0.6897
7317 61.5280    152    151  0.6579
7318 61.5360    146    151  0.6849
7319 61.5440    134    151  0.7463
7320 61.5520    138    151  0.7246
7321 61.5600    145    151  0.6897
7322 61.5680    142    151  0.7042
7323 61.5760    139    151  0.7194
7324 61.5840    147    151  0.6803
7325 61.5920    142    151  0.7042
7326 61.6000    135    151  0.7407
7327 61.6080    138    150  0.7246
7328 61.6160    148    150  0.6757
7329 61.6240    148    150  0.6757
7330 61.6320    159    150  0.6289
7331 61.6400    139    149  0.7194
7332 61.6480    150    149  0.6667
7333 61.6560    155    149  0.6452
7334 61.6640    148    149  0.6757
7335 61.6720    143    149  0.6993
7336 61.6800    147    149  0.6803
7337 61.6880    143    149  0.6993
7338 61.6960    148    149  0.6757
7339 61.7040    144    149  0.6944
7340 61.7120    163    149  0.6135
7341 61.7200    165    149  0.6061
7342 61.7280    154    149  0.6494
7343 61.7360    146    149  0.6849
7344 61.7440    148    149  0.6757
7345 61.7520    153    149  0.6536
7346 61.7600    143    148  0.6993
7347 61.7680    140    148  0.7143
7348 61.7760    152    148  0.6579
7349 61.7840    150    148  0.6667
7350 61.7920    161    148  0.6211
7351 61.8000    148    147  0.6757
7352 61.8080    155    147  0.6452
7353 61.8160    150    147  0.6667
7354 61.8240    151    147  0.6623
7355 61.8320    149    147  0.6711
7356 61.8400    128    147  0.7813
7357 61.8480    150    147  0.6667
7358 61.8560    142    147  0.7042
7359 61.8640    155    147  0.6452
7360 61.8720    151    147  0.6623
7361 61.8800    156    147  0.6410
7362 61.8880    160    147  0.6250
7363 61.8960    153    147  0.6536
7364 61.9040    151    147  0.6623
7365 61.9120    154    147  0.6494
7366 61.9200    154    147  0.6494
7367 61.9280    147    147  0.6803
7368 61.9360    148    147  0.6757
7369 61.9440    153    147  0.6536
7370 61.9520    149    148  0.6711
7371 61.9600    149    148  0.6711
7372 61.9680    141    148  0.7092
7373 61.9760    148    148  0.6757
7374 61.9840    148    147  0.6757
7375 61.9920    165    147  0.6061
7376 62.0000    159    147  0.6289
7377 62.0080    159    147  0.6289
7378 62.0160    143    146  0.6993
7379 62.0240    152    146  0.6579
7380 62.0320    171    146  0.5848
7381 62.0400    157    145  0.6369
7382 62.0480    147    145  0.6803
7383 62.0560    149    145  0.6711
7384 62.0640    141    145  0.7092
7385 62.0720    157    145  0.6369
7386 62.0800    156    145  0.6410
7387 62.0880    153    145  0.6536
7388 62.0960    148    145  0.6757
7389 62.1040    142    145  0.7042
7390 62.1120    152    145  0.6579
7391 62.1200    157    145  0.6369
7392 62.1280    145    145  0.6897
7393 62.1360    143    145  0.6993
7394 62.1440    147    145  0.6803
7395 62.1520    148    145  0.6757
7396 62.1600    156    145  0.6410
7397 62.1680    149    145  0.6711
7398 62.1760    160    145  0.6250
7399 62.1840    144    144  0.6944
7400 62.1920    141    144  0.7092
7401 62.2000    154    144  0.6494
7402 62.2080    141    144  0.7092
7403 62.2160    145    143  0.6897
7404 62.2240    155    143  0.6452
7405 62.2320    145    143  0.6897
7406 62.2400    140    143  0.7143
7407 62.2480    135    143  0.7407
7408 62.2560    143    143  0.6993
7409 62.2640    150    143  0.6667
7410 62.2720    138    143  0.7246
7411 62.2800    140    143  0.7143
7412 62.2880    141    143  0.7092
7413 62.2960    142    143  0.7042
7414 62.3040    144    143  0.6944
7415 62.3120    141    143  0.7092
7416 62.3200    147    143  0.6803
7417 62.3280    149    143  0.6711
7418 62.3360    137    143  0.7299
7419 62.3440    132    143  0.7576
7420 62.3520    135    143  0.7407
7421 62.3600    135    143  0.7407
7422 62.3680    139    143  0.7194
7423 62.3760    149    144  0.6711
7424 62.3840    140    144  0.7143
7425 62.3920    137    144  0.7299
7426 62.4000    139    144  0.7194
7427 62.4080    138    144  0.7246
7428 62.4160    133    144  0.7519
7429 62.4240    143    144  0.6993
7430 62.4320    137    144  0.7299
7431 62.4400    136    144  0.7353
7432 62.4480    135    144  0.7407
7433 62.4560    146    144  0.6849
7434 62.4640    136    144  0.7353
7435 62.4720    142    144  0.7042
7436 62.4800    146    144  0.6849
7437 62.4880    140    144  0.7143
7438 62.4960    136    144  0.7353
7439 62.5040    135    144  0.7407
7440 62.5120    130    144  0.7692
7441 62.5200    131    145  0.7634
7442 62.5280    150    145  0.6667
7443 62.5360    142    145  0.7042
7444 62.5440    146    145  0.6849
7445 62.5520    146    145  0.6849
7446 62.5600    145    145  0.6897
7447 62.5680    139    145  0.7194
7448 62.5760    159    145  0.6289
7449 62.5840    143    145  0.6993
7450 62.5920    149    145  0.6711
7451 62.6000    134    145  0.7463
7452 62.6080    129    145  0.7752
7453 62.6160    125    145  0.8000
7454 62.6240    132    145  0.7576
7455 62.6320    154    145  0.6494
7456 62.6400    135    145  0.7407
7457 62.6480    133    144  0.7519
7458 62.6560    134    144  0.7463
7459 62.6640    145    144  0.6897
7460 62.6720    145    144  0.6897
7461 62.6800    149    144  0.6711
7462 62.6880    147    144  0.6803
7463 62.6960    143    143  0.6993
7464 62.7040    157    143  0.6369
7465 62.7120    147    143  0.6803
7466 62.7200    149    143  0.6711
7467 62.7280    150    143  0.6667
7468 62.7360    148    143  0.6757
7469 62.7440    155    143  0.6452
7470 62.7520    151    143  0.6623
7471 62.7600    150    143  0.6667
7472 62.7680    137    143  0.7299
7473 62.7760    141    143  0.7092
7474 62.7840    138    143  0.7246
7475 62.7920    143    143  0.6993
7476 62.8000    140    143  0.7143
7477 62.8080    133    143  0.7519
7478 62.8160    141    143  0.7092
7479 62.8240    141    143  0.7092
7480 62.8320    150    143  0.6667
7481 62.8400    151    143  0.6623
7482 62.8480    140    143  0.7143
7483 62.8560    140    142  0.7143
7484 62.8640    142    142  0.7042
7485 62.8720    138    142  0.7246
7486 62.8800    141    142  0.7092
7487 62.8880    146    142  0.6849
7488 62.8960    140    142  0.7143
7489 62.9040    130    142  0.7692
7490 62.9120    145    142  0.6897
7491 62.9200    147    142  0.6803
7492 62.9280    136    141  0.7353
7493 62.9360    145    141  0.6897
7494 62.9440    143    141  0.6993
7495 62.9520    136    141  0.7353
7496 62.9600    134    141  0.7463
7497 62.9680    140    141  0.7143
7498 62.9760    147    141  0.6803
7499 62.9840    135    141  0.7407
7500 62.9920    131    141  0.7634
7501 63.0000    137    141  0.7299
7502 63.0080    150    141  0.6667
7503 63.0160    145    141  0.6897
7504 63.0240    135    141  0.7407
7505 63.0320    134    141  0.7463
7506 63.0400    130    140  0.7692
7507 63.0480    136    140  0.7353
7508 63.0560    140    140  0.7143
7509 63.0640    133    140  0.7519
7510 63.0720    136    140  0.7353
7511 63.0800    139    140  0.7194
7512 63.0880    140    140  0.7143
7513 63.0960    146    140  0.6849
7514 63.1040    144    140  0.6944
7515 63.1120    141    140  0.7092
7516 63.1200    133    141  0.7519
7517 63.1280    114    141  0.8772
7518 63.1360    127    141  0.7874
7519 63.1440    143    141  0.6993
7520 63.1520    135    141  0.7407
7521 63.1600    131    141  0.7634
7522 63.1680    140    141  0.7143
7523 63.1760    138    141  0.7246
7524 63.1840    130    141  0.7692
7525 63.1920    144    141  0.6944
7526 63.2000    152    141  0.6579
7527 63.2080    135    142  0.7407
7528 63.2160    133    142  0.7519
7529 63.2240    133    142  0.7519
7530 63.2320    139    142  0.7194
7531 63.2400    137    142  0.7299
7532 63.2480    138    142  0.7246
7533 63.2560    146    141  0.6849
7534 63.2640    141    141  0.7092
7535 63.2720    145    141  0.6897
7536 63.2800    145    141  0.6897
7537 63.2880    141    141  0.7092
7538 63.2960    125    140  0.8000
7539 63.3040    121    140  0.8264
7540 63.3120    127    140  0.7874
7541 63.3200    133    140  0.7519
7542 63.3280    135    139  0.7407
7543 63.3360    128    139  0.7813
7544 63.3440    141    139  0.7092
7545 63.3520    123    139  0.8130
7546 63.3600    140    139  0.7143
7547 63.3680    143    139  0.6993
7548 63.3760    143    139  0.6993
7549 63.3840    140    139  0.7143
7550 63.3920    129    139  0.7752
7551 63.4000    137    139  0.7299
7552 63.4080    133    139  0.7519
7553 63.4160    123    139  0.8130
7554 63.4240    131    139  0.7634
7555 63.4320    144    139  0.6944
7556 63.4400    141    138  0.7092
7557 63.4480    131    138  0.7634
7558 63.4560    129    138  0.7752
7559 63.4640    129    138  0.7752
7560 63.4720    132    138  0.7576
7561 63.4800    135    137  0.7407
7562 63.4880    139    137  0.7194
7563 63.4960    135    137  0.7407
7564 63.5040    134    137  0.7463
7565 63.5120    125    136  0.8000
7566 63.5200    119    136  0.8403
7567 63.5280    120    136  0.8333
7568 63.5360    133    136  0.7519
7569 63.5440    141    136  0.7092
7570 63.5520    131    136  0.7634
7571 63.5600    138    136  0.7246
7572 63.5680    137    136  0.7299
7573 63.5760    139    136  0.7194
7574 63.5840    151    136  0.6623
7575 63.5920    150    136  0.6667
7576 63.6000    143    136  0.6993
7577 63.6080    132    136  0.7576
7578 63.6160    129    136  0.7752
7579 63.6240    132    136  0.7576
7580 63.6320    140    136  0.7143
7581 63.6400    155    136  0.6452
7582 63.6480    158    136  0.6329
7583 63.6560    143    136  0.6993
7584 63.6640    140    136  0.7143
7585 63.6720    142    136  0.7042
7586 63.6800    139    136  0.7194
7587 63.6880    132    136  0.7576
7588 63.6960    143    136  0.6993
7589 63.7040    130    136  0.7692
7590 63.7120    133    136  0.7519
7591 63.7200    125    136  0.8000
7592 63.7280    142    136  0.7042
7593 63.7360    136    136  0.7353
7594 63.7440    136    136  0.7353
7595 63.7520    143    136  0.6993
7596 63.7600    137    136  0.7299
7597 63.7680    131    136  0.7634
7598 63.7760    139    136  0.7194
7599 63.7840    150    136  0.6667
7600 63.7920    146    136  0.6849
7601 63.8000    147    136  0.6803
7602 63.8080    150    136  0.6667
7603 63.8160    144    137  0.6944
7604 63.8240    140    137  0.7143
7605 63.8320    144    137  0.6944
7606 63.8400    146    137  0.6849
7607 63.8480    139    137  0.7194
7608 63.8560    127    137  0.7874
7609 63.8640    136    137  0.7353
7610 63.8720    148    137  0.6757
7611 63.8800    145    137  0.6897
7612 63.8880    143    138  0.6993
7613 63.8960    149    138  0.6711
7614 63.9040    138    138  0.7246
7615 63.9120    157    138  0.6369
7616 63.9200    143    137  0.6993
7617 63.9280    129    137  0.7752
7618 63.9360    134    137  0.7463
7619 63.9440    141    137  0.7092
7620 63.9520    134    137  0.7463
7621 63.9600    140    137  0.7143
7622 63.9680    141    136  0.7092
7623 63.9760    142    136  0.7042
7624 63.9840    136    136  0.7353
7625 63.9920    126    136  0.7937
7626 64.0000    138    137  0.7246
7627 64.0080    149    137  0.6711
7628 64.0160    138    137  0.7246
7629 64.0240    134    137  0.7463
7630 64.0320    128    137  0.7813
7631 64.0400    136    137  0.7353
7632 64.0480    146    138  0.6849
7633 64.0560    142    138  0.7042
7634 64.0640    134    138  0.7463
7635 64.0720    133    138  0.7519
7636 64.0800    134    138  0.7463
7637 64.0880    134    138  0.7463
7638 64.0960    145    138  0.6897
7639 64.1040    137    138  0.7299
7640 64.1120    137    138  0.7299
7641 64.1200    142    138  0.7042
7642 64.1280    142    138  0.7042
7643 64.1360    144    137  0.6944
7644 64.1440    149    137  0.6711
7645 64.1520    141    137  0.7092
7646 64.1600    141    137  0.7092
7647 64.1680    146    136  0.6849
7648 64.1760    145    136  0.6897
7649 64.1840    150    136  0.6667
7650 64.1920    149    136  0.6711
7651 64.2000    141    136  0.7092
7652 64.2080    139    136  0.7194
7653 64.2160    132    135  0.7576
7654 64.2240    137    135  0.7299
7655 64.2320    129    135  0.7752
7656 64.2400    137    135  0.7299
7657 64.2480    133    135  0.7519
7658 64.2560    146    135  0.6849
7659 64.2640    141    135  0.7092
7660 64.2720    136    135  0.7353
7661 64.2800    140    135  0.7143
7662 64.2880    134    135  0.7463
7663 64.2960    128    135  0.7813
7664 64.3040    137    135  0.7299
7665 64.3120    127    135  0.7874
7666 64.3200    127    135  0.7874
7667 64.3280    132    135  0.7576
7668 64.3360    132    134  0.7576
7669 64.3440    136    134  0.7353
7670 64.3520    132    134  0.7576
7671 64.3600    129    134  0.7752
7672 64.3680    134    134  0.7463
7673 64.3760    138    134  0.7246
7674 64.3840    138    134  0.7246
7675 64.3920    141    134  0.7092
7676 64.4000    142    133  0.7042
7677 64.4080    141    133  0.7092
7678 64.4160    144    133  0.6944
7679 64.4240    140    133  0.7143
7680 64.4320    148    133  0.6757
7681 64.4400    143    133  0.6993
7682 64.4480    151    133  0.6623
7683 64.4560    142    133  0.7042
7684 64.4640    141    133  0.7092
7685 64.4720    152    133  0.6579
7686 64.4800    133    133  0.7519
7687 64.4880    133    132  0.7519
7688 64.4960    141    132  0.7092
7689 64.5040    132    132  0.7576
7690 64.5120    143    132  0.6993
7691 64.5200    149    132  0.6711
7692 64.5280    139    132  0.7194
7693 64.5360    138    132  0.7246
7694 64.5440    149    132  0.6711
7695 64.5520    148    132  0.6757
7696 64.5600    146    132  0.6849
7697 64.5680    150    132  0.6667
7698 64.5760    152    132  0.6579
7699 64.5840    149    132  0.6711
7700 64.5920    140    131  0.7143
7701 64.6000    150    131  0.6667
7702 64.6080    150    131  0.6667
7703 64.6160    150    131  0.6667
7704 64.6240    142    131  0.7042
7705 64.6320    150    131  0.6667
7706 64.6400    144    131  0.6944
7707 64.6480    137    131  0.7299
7708 64.6560    133    131  0.7519
7709 64.6640    137    130  0.7299
7710 64.6720    145    130  0.6897
7711 64.6800    139    130  0.7194
7712 64.6880    131    130  0.7634
7713 64.6960    129    130  0.7752
7714 64.7040    125    130  0.8000
7715 64.7120    137    130  0.7299
7716 64.7200    141    130  0.7092
7717 64.7280    138    130  0.7246
7718 64.7360    150    130  0.6667
7719 64.7440    144    130  0.6944
7720 64.7520    134    130  0.7463
7721 64.7600    141    130  0.7092
7722 64.7680    141    130  0.7092
7723 64.7760    145    129  0.6897
7724 64.7840    150    129  0.6667
7725 64.7920    138    129  0.7246
7726 64.8000    130    129  0.7692
7727 64.8080    142    129  0.7042
7728 64.8160    134    129  0.7463
7729 64.8240    133    129  0.7519
7730 64.8320    154    129  0.6494
7731 64.8400    146    129  0.6849
7732 64.8480    135    129  0.7407
7733 64.8560    127    129  0.7874
7734 64.8640    145    129  0.6897
7735 64.8720    131    129  0.7634
7736 64.8800    131    129  0.7634
7737 64.8880    130    129  0.7692
7738 64.8960    129    129  0.7752
7739 64.9040    137    129  0.7299
7740 64.9120    127    129  0.7874
7741 64.9200    128    129  0.7813
7742 64.9280    132    129  0.7576
7743 64.9360    138    130  0.7246
7744 64.9440    141    130  0.7092
7745 64.9520    132    130  0.7576
7746 64.9600    136    130  0.7353
7747 64.9680    138    130  0.7246
7748 64.9760    139    130  0.7194
7749 64.9840    140    130  0.7143
7750 64.9920    130    130  0.7692
7751 65.0000    129    130  0.7752
7752 65.0080    126    130  0.7937
7753 65.0160    149    131  0.6711
7754 65.0240    121    131  0.8264
7755 65.0320    138    131  0.7246
7756 65.0400    141    131  0.7092
7757 65.0480    133    131  0.7519
7758 65.0560    138    131  0.7246
7759 65.0640    127    131  0.7874
7760 65.0720    133    131  0.7519
7761 65.0800    141    132  0.7092
7762 65.0880    133    132  0.7519
7763 65.0960    137    132  0.7299
7764 65.1040    135    132  0.7407
7765 65.1120    136    132  0.7353
7766 65.1200    146    132  0.6849
7767 65.1280    142    132  0.7042
7768 65.1360    138    132  0.7246
7769 65.1440    145    132  0.6897
7770 65.1520    139    132  0.7194
7771 65.1600    132    132  0.7576
7772 65.1680    132    132  0.7576
7773 65.1760    136    132  0.7353
7774 65.1840    132    133  0.7576
7775 65.1920    133    133  0.7519
7776 65.2000    141    133  0.7092
7777 65.2080    146    133  0.6849
7778 65.2160    140    133  0.7143
7779 65.2240    143    134  0.6993
7780 65.2320    150    134  0.6667
7781 65.2400    141    134  0.7092
7782 65.2480    141    134  0.7092
7783 65.2560    137    134  0.7299
7784 65.2640    141    134  0.7092
7785 65.2720    136    134  0.7353
7786 65.2800    133    134  0.7519
7787 65.2880    134    134  0.7463
7788 65.2960    133    134  0.7519
7789 65.3040    135    133  0.7407
7790 65.3120    136    133  0.7353
7791 65.3200    139    133  0.7194
7792 65.3280    142    133  0.7042
7793 65.3360    132    132  0.7576
7794 65.3440    127    132  0.7874
7795 65.3520    139    132  0.7194
7796 65.3600    136    132  0.7353
7797 65.3680    142    132  0.7042
7798 65.3760    138    132  0.7246
7799 65.3840    130    132  0.7692
7800 65.3920    144    133  0.6944
7801 65.4000    152    133  0.6579
7802 65.4080    123    133  0.8130
7803 65.4160    141    133  0.7092
7804 65.4240    134    133  0.7463
7805 65.4320    130    133  0.7692
7806 65.4400    138    133  0.7246
7807 65.4480    134    133  0.7463
7808 65.4560    136    133  0.7353
7809 65.4640    133    133  0.7519
7810 65.4720    138    133  0.7246
7811 65.4800    130    133  0.7692
7812 65.4880    128    132  0.7813
7813 65.4960    130    132  0.7692
7814 65.5040    127    132  0.7874
7815 65.5120    127    132  0.7874
7816 65.5200    131    132  0.7634
7817 65.5280    139    132  0.7194
7818 65.5360    138    131  0.7246
7819 65.5440    127    131  0.7874
7820 65.5520    142    131  0.7042
7821 65.5600    130    131  0.7692
7822 65.5680    127    131  0.7874
7823 65.5760    115    132  0.8696
7824 65.5840    135    132  0.7407
7825 65.5920    123    132  0.8130
7826 65.6000    136    132  0.7353
7827 65.6080    136    132  0.7353
7828 65.6160    122    132  0.8197
7829 65.6240    139    133  0.7194
7830 65.6320    125    133  0.8000
7831 65.6400    124    133  0.8065
7832 65.6480    130    133  0.7692
7833 65.6560    130    133  0.7692
7834 65.6640    130    134  0.7692
7835 65.6720    136    134  0.7353
7836 65.6800    136    134  0.7353
7837 65.6880    135    134  0.7407
7838 65.6960    140    134  0.7143
7839 65.7040    136    134  0.7353
7840 65.7120    134    134  0.7463
7841 65.7200    146    134  0.6849
7842 65.7280    127    134  0.7874
7843 65.7360    121    134  0.8264
7844 65.7440    134    134  0.7463
7845 65.7520    136    134  0.7353
7846 65.7600    129    134  0.7752
7847 65.7680    126    134  0.7937
7848 65.7760    133    134  0.7519
7849 65.7840    122    134  0.8197
7850 65.7920    128    135  0.7813
7851 65.8000    147    135  0.6803
7852 65.8080    144    135  0.6944
7853 65.8160    141    135  0.7092
7854 65.8240    140    135  0.7143
7855 65.8320    135    135  0.7407
7856 65.8400    132    136  0.7576
7857 65.8480    131    136  0.7634
7858 65.8560    134    136  0.7463
7859 65.8640    128    136  0.7813
7860 65.8720    121    135  0.8264
7861 65.8800    123    135  0.8130
7862 65.8880    131    135  0.7634
7863 65.8960    139    135  0.7194
7864 65.9040    139    135  0.7194
7865 65.9120    135    135  0.7407
7866 65.9200    137    134  0.7299
7867 65.9280    132    134  0.7576
7868 65.9360    144    134  0.6944
7869 65.9440    122    134  0.8197
7870 65.9520    131    134  0.7634
7871 65.9600    121    134  0.8264
7872 65.9680    125    134  0.8000
7873 65.9760    120    134  0.8333
7874 65.9840    121    134  0.8264
7875 65.9920    130    134  0.7692
7876 66.0000    143    134  0.6993
7877 66.0080    138    134  0.7246
7878 66.0160    128    134  0.7813
7879 66.0240    128    134  0.7813
7880 66.0320    139    134  0.7194
7881 66.0400    138    134  0.7246
7882 66.0480    125    134  0.8000
7883 66.0560    128    134  0.7813
7884 66.0640    131    134  0.7634
7885 66.0720    131    134  0.7634
7886 66.0800    136    134  0.7353
7887 66.0880    134    134  0.7463
7888 66.0960    133    134  0.7519
7889 66.1040    137    134  0.7299
7890 66.1120    129    134  0.7752
7891 66.1200    118    134  0.8475
7892 66.1280    116    134  0.8621
7893 66.1360    135    134  0.7407
7894 66.1440    135    134  0.7407
7895 66.1520    137    134  0.7299
7896 66.1600    128    134  0.7813
7897 66.1680    136    134  0.7353
7898 66.1760    131    134  0.7634
7899 66.1840    128    134  0.7813
7900 66.1920    131    134  0.7634
7901 66.2000    139    134  0.7194
7902 66.2080    143    134  0.6993
7903 66.2160    133    134  0.7519
7904 66.2240    131    134  0.7634
7905 66.2320    127    134  0.7874
7906 66.2400    133    134  0.7519
7907 66.2480    132    134  0.7576
7908 66.2560    121    134  0.8264
7909 66.2640    119    134  0.8403
7910 66.2720    118    134  0.8475
7911 66.2800    120    134  0.8333
7912 66.2880    131    134  0.7634
7913 66.2960    131    134  0.7634
7914 66.3040    124    134  0.8065
7915 66.3120    134    134  0.7463
7916 66.3200    144    134  0.6944
7917 66.3280    135    134  0.7407
7918 66.3360    120    134  0.8333
7919 66.3440    124    134  0.8065
7920 66.3520    139    134  0.7194
7921 66.3600    139    134  0.7194
7922 66.3680    133    134  0.7519
7923 66.3760    136    134  0.7353
7924 66.3840    123    134  0.8130
7925 66.3920    125    134  0.8000
7926 66.4000    121    134  0.8264
7927 66.4080    121    134  0.8264
7928 66.4160    131    134  0.7634
7929 66.4240    131    134  0.7634
7930 66.4320    134    134  0.7463
7931 66.4400    127    134  0.7874
7932 66.4480    122    134  0.8197
7933 66.4560    132    134  0.7576
7934 66.4640    128    134  0.7813
7935 66.4720    137    134  0.7299
7936 66.4800    132    134  0.7576
7937 66.4880    117    134  0.8547
7938 66.4960    119    134  0.8403
7939 66.5040    132    134  0.7576
7940 66.5120    140    134  0.7143
7941 66.5200    132    133  0.7576
7942 66.5280    131    133  0.7634
7943 66.5360    141    133  0.7092
7944 66.5440    117    133  0.8547
7945 66.5520    130    133  0.7692
7946 66.5600    131    133  0.7634
7947 66.5680    128    133  0.7813
7948 66.5760    126    133  0.7937
7949 66.5840    128    133  0.7813
7950 66.5920    122    133  0.8197
7951 66.6000    131    133  0.7634
7952 66.6080    132    133  0.7576
7953 66.6160    126    133  0.7937
7954 66.6240    138    133  0.7246
7955 66.6320    134    133  0.7463
7956 66.6400    127    133  0.7874
7957 66.6480    141    133  0.7092
7958 66.6560    137    133  0.7299
7959 66.6640    139    133  0.7194
7960 66.6720    132    133  0.7576
7961 66.6800    134    133  0.7463
7962 66.6880    138    133  0.7246
7963 66.6960    152    133  0.6579
7964 66.7040    129    133  0.7752
7965 66.7120    119    133  0.8403
7966 66.7200    136    133  0.7353
7967 66.7280    123    133  0.8130
7968 66.7360    137    133  0.7299
7969 66.7440    136    133  0.7353
7970 66.7520    125    133  0.8000
7971 66.7600    129    133  0.7752
7972 66.7680    132    133  0.7576
7973 66.7760    125    133  0.8000
7974 66.7840    133    133  0.7519
7975 66.7920    144    133  0.6944
7976 66.8000    142    133  0.7042
7977 66.8080    126    133  0.7937
7978 66.8160    126    133  0.7937
7979 66.8240    137    133  0.7299
7980 66.8320    144    133  0.6944
7981 66.8400    144    133  0.6944
7982 66.8480    130    133  0.7692
7983 66.8560    137    133  0.7299
7984 66.8640    133    133  0.7519
7985 66.8720    135    133  0.7407
7986 66.8800    134    133  0.7463
7987 66.8880    140    133  0.7143
7988 66.8960    126    132  0.7937
7989 66.9040    143    132  0.6993
7990 66.9120    137    132  0.7299
7991 66.9200    153    132  0.6536
7992 66.9280    132    133  0.7576
7993 66.9360    146    133  0.6849
7994 66.9440    136    133  0.7353
7995 66.9520    146    133  0.6849
7996 66.9600    150    133  0.6667
7997 66.9680    149    133  0.6711
7998 66.9760    130    133  0.7692
7999 66.9840    122    133  0.8197
8000 66.9920    141    133  0.7092
8001 67.0000    143    133  0.6993
8002 67.0080    128    133  0.7813
8003 67.0160    129    133  0.7752
8004 67.0240    140    133  0.7143
8005 67.0320    147    133  0.6803
8006 67.0400    143    133  0.6993
8007 67.0480    135    133  0.7407
8008 67.0560    138    132  0.7246
8009 67.0640    125    132  0.8000
8010 67.0720    118    132  0.8475
8011 67.0800    136    132  0.7353
8012 67.0880    147    132  0.6803
8013 67.0960    140    132  0.7143
8014 67.1040    135    132  0.7407
8015 67.1120    135    132  0.7407
8016 67.1200    126    132  0.7937
8017 67.1280    136    132  0.7353
8018 67.1360    132    132  0.7576
8019 67.1440    144    132  0.6944
8020 67.1520    138    132  0.7246
8021 67.1600    132    131  0.7576
8022 67.1680    145    131  0.6897
8023 67.1760    151    131  0.6623
8024 67.1840    142    131  0.7042
8025 67.1920    139    131  0.7194
8026 67.2000    133    131  0.7519
8027 67.2080    130    131  0.7692
8028 67.2160    138    130  0.7246
8029 67.2240    136    130  0.7353
8030 67.2320    145    130  0.6897
8031 67.2400    131    130  0.7634
8032 67.2480    129    130  0.7752
8033 67.2560    122    130  0.8197
8034 67.2640    127    130  0.7874
8035 67.2720    144    130  0.6944
8036 67.2800    143    130  0.6993
8037 67.2880    130    130  0.7692
8038 67.2960    132    130  0.7576
8039 67.3040    123    130  0.8130
8040 67.3120    127    130  0.7874
8041 67.3200    126    129  0.7937
8042 67.3280    120    129  0.8333
8043 67.3360    121    129  0.8264
8044 67.3440    136    129  0.7353
8045 67.3520    132    129  0.7576
8046 67.3600    131    129  0.7634
8047 67.3680    136    129  0.7353
8048 67.3760    135    129  0.7407
8049 67.3840    134    128  0.7463
8050 67.3920    135    128  0.7407
8051 67.4000    137    128  0.7299
8052 67.4080    137    128  0.7299
8053 67.4160    131    128  0.7634
8054 67.4240    129    128  0.7752
8055 67.4320    120    128  0.8333
8056 67.4400    114    128  0.8772
8057 67.4480    123    128  0.8130
8058 67.4560    128    128  0.7813
8059 67.4640    131    128  0.7634
8060 67.4720    132    128  0.7576
8061 67.4800    128    128  0.7813
8062 67.4880    136    128  0.7353
8063 67.4960    129    128  0.7752
8064 67.5040    132    128  0.7576
8065 67.5120    122    129  0.8197
8066 67.5200    138    129  0.7246
8067 67.5280    141    129  0.7092
8068 67.5360    135    129  0.7407
8069 67.5440    127    129  0.7874
8070 67.5520    134    129  0.7463
8071 67.5600    133    129  0.7519
8072 67.5680    130    130  0.7692
8073 67.5760    135    130  0.7407
8074 67.5840    130    130  0.7692
8075 67.5920    123    130  0.8130
8076 67.6000    122    130  0.8197
8077 67.6080    122    131  0.8197
8078 67.6160    122    131  0.8197
8079 67.6240    122    131  0.8197
8080 67.6320    137    131  0.7299
8081 67.6400    133    132  0.7519
8082 67.6480    136    132  0.7353
8083 67.6560    135    132  0.7407
8084 67.6640    119    132  0.8403
8085 67.6720    125    132  0.8000
8086 67.6800    121    133  0.8264
8087 67.6880    127    133  0.7874
8088 67.6960    120    133  0.8333
8089 67.7040    131    133  0.7634
8090 67.7120    117    133  0.8547
8091 67.7200    135    133  0.7407
8092 67.7280    141    133  0.7092
8093 67.7360    135    133  0.7407
8094 67.7440    130    133  0.7692
8095 67.7520    127    133  0.7874
8096 67.7600    127    133  0.7874
8097 67.7680    124    133  0.8065
8098 67.7760    128    133  0.7813
8099 67.7840    143    133  0.6993
8100 67.7920    141    133  0.7092
8101 67.8000    130    133  0.7692
8102 67.8080    136    133  0.7353
8103 67.8160    132    133  0.7576
8104 67.8240    134    133  0.7463
8105 67.8320    133    134  0.7519
8106 67.8400    118    134  0.8475
8107 67.8480    143    134  0.6993
8108 67.8560    132    134  0.7576
8109 67.8640    137    134  0.7299
8110 67.8720    131    135  0.7634
8111 67.8800    125    135  0.8000
8112 67.8880    128    135  0.7813
8113 67.8960    128    135  0.7813
8114 67.9040    125    135  0.8000
8115 67.9120    116    134  0.8621
8116 67.9200    117    134  0.8547
8117 67.9280    126    134  0.7937
8118 67.9360    124    134  0.8065
8119 67.9440    119    133  0.8403
8120 67.9520    123    133  0.8130
8121 67.9600    132    132  0.7576
8122 67.9680    130    132  0.7692
8123 67.9760    120    132  0.8333
8124 67.9840    133    131  0.7519
8125 67.9920    119    131  0.8403
8126 68.0000    126    131  0.7937
8127 68.0080    133    131  0.7519
8128 68.0160    134    131  0.7463
8129 68.0240    129    131  0.7752
8130 68.0320    124    131  0.8065
8131 68.0400    129    131  0.7752
8132 68.0480    136    131  0.7353
8133 68.0560    115    131  0.8696
8134 68.0640    125    131  0.8000
8135 68.0720    121    131  0.8264
8136 68.0800    130    130  0.7692
8137 68.0880    126    130  0.7937
8138 68.0960    132    130  0.7576
8139 68.1040    124    130  0.8065
8140 68.1120    125    130  0.8000
8141 68.1200    136    130  0.7353
8142 68.1280    138    129  0.7246
8143 68.1360    135    129  0.7407
8144 68.1440    131    129  0.7634
8145 68.1520    130    128  0.7692
8146 68.1600    129    128  0.7752
8147 68.1680    119    128  0.8403
8148 68.1760    124    128  0.8065
8149 68.1840    125    127  0.8000
8150 68.1920    129    127  0.7752
8151 68.2000    124    127  0.8065
8152 68.2080    122    127  0.8197
8153 68.2160    132    127  0.7576
8154 68.2240    117    127  0.8547
8155 68.2320    134    127  0.7463
8156 68.2400    116    127  0.8621
8157 68.2480    120    127  0.8333
8158 68.2560    139    127  0.7194
8159 68.2640    133    127  0.7519
8160 68.2720    125    127  0.8000
8161 68.2800    141    127  0.7092
8162 68.2880    127    127  0.7874
8163 68.2960    119    127  0.8403
8164 68.3040    119    127  0.8403
8165 68.3120    120    127  0.8333
8166 68.3200    124    127  0.8065
8167 68.3280    131    127  0.7634
8168 68.3360    135    127  0.7407
8169 68.3440    131    127  0.7634
8170 68.3520    131    126  0.7634
8171 68.3600    131    126  0.7634
8172 68.3680    136    126  0.7353
8173 68.3760    123    126  0.8130
8174 68.3840    130    126  0.7692
8175 68.3920    123    126  0.8130
8176 68.4000    119    126  0.8403
8177 68.4080    123    126  0.8130
8178 68.4160    125    126  0.8000
8179 68.4240    132    126  0.7576
8180 68.4320    129    126  0.7752
8181 68.4400    124    126  0.8065
8182 68.4480    132    126  0.7576
8183 68.4560    136    126  0.7353
8184 68.4640    123    126  0.8130
8185 68.4720    130    126  0.7692
8186 68.4800    131    126  0.7634
8187 68.4880    132    127  0.7576
8188 68.4960    132    127  0.7576
8189 68.5040    134    127  0.7463
8190 68.5120    133    127  0.7519
8191 68.5200    128    127  0.7813
8192 68.5280    123    127  0.8130
8193 68.5360    118    127  0.8475
8194 68.5440    131    127  0.7634
8195 68.5520    132    127  0.7576
8196 68.5600    133    127  0.7519
8197 68.5680    127    127  0.7874
8198 68.5760    131    127  0.7634
8199 68.5840    127    127  0.7874
8200 68.5920    136    127  0.7353
8201 68.6000    144    127  0.6944
8202 68.6080    133    126  0.7519
8203 68.6160    124    126  0.8065
8204 68.6240    117    126  0.8547
8205 68.6320    125    126  0.8000
8206 68.6400    122    126  0.8197
8207 68.6480    129    126  0.7752
8208 68.6560    126    126  0.7937
8209 68.6640    129    126  0.7752
8210 68.6720    128    126  0.7813
8211 68.6800    127    126  0.7874
8212 68.6880    133    126  0.7519
8213 68.6960    130    127  0.7692
8214 68.7040    123    127  0.8130
8215 68.7120    127    127  0.7874
8216 68.7200    130    127  0.7692
8217 68.7280    127    126  0.7874
8218 68.7360    122    126  0.8197
8219 68.7440    128    126  0.7813
8220 68.7520    133    126  0.7519
8221 68.7600    136    126  0.7353
8222 68.7680    127    126  0.7874
8223 68.7760    131    126  0.7634
8224 68.7840    130    125  0.7692
8225 68.7920    123    125  0.8130
8226 68.8000    131    125  0.7634
8227 68.8080    128    125  0.7813
8228 68.8160    130    125  0.7692
8229 68.8240    127    125  0.7874
8230 68.8320    118    125  0.8475
8231 68.8400    126    125  0.7937
8232 68.8480    131    125  0.7634
8233 68.8560    126    125  0.7937
8234 68.8640    126    125  0.7937
8235 68.8720    119    125  0.8403
8236 68.8800    118    124  0.8475
8237 68.8880    123    124  0.8130
8238 68.8960    126    124  0.7937
8239 68.9040    128    124  0.7813
8240 68.9120    125    124  0.8000
8241 68.9200    128    124  0.7813
8242 68.9280    128    124  0.7813
8243 68.9360    124    124  0.8065
8244 68.9440    121    124  0.8264
8245 68.9520    124    124  0.8065
8246 68.9600    140    124  0.7143
8247 68.9680    128    124  0.7813
8248 68.9760    125    124  0.8000
8249 68.9840    119    124  0.8403
8250 68.9920    120    124  0.8333
8251 69.0000    127    124  0.7874
8252 69.0080    130    124  0.7692
8253 69.0160    130    124  0.7692
8254 69.0240    142    124  0.7042
8255 69.0320    128    124  0.7813
8256 69.0400    119    124  0.8403
8257 69.0480    125    124  0.8000
8258 69.0560    127    124  0.7874
8259 69.0640    122    124  0.8197
8260 69.0720    117    124  0.8547
8261 69.0800    116    124  0.8621
8262 69.0880    122    124  0.8197
8263 69.0960    128    124  0.7813
8264 69.1040    123    124  0.8130
8265 69.1120    125    124  0.8000
8266 69.1200    131    124  0.7634
8267 69.1280    129    124  0.7752
8268 69.1360    137    124  0.7299
8269 69.1440    126    124  0.7937
8270 69.1520    135    124  0.7407
8271 69.1600    145    124  0.6897
8272 69.1680    116    124  0.8621
8273 69.1760    121    124  0.8264
8274 69.1840    132    124  0.7576
8275 69.1920    126    124  0.7937
8276 69.2000    130    124  0.7692
8277 69.2080    128    124  0.7813
8278 69.2160    122    124  0.8197
8279 69.2240    124    124  0.8065
8280 69.2320    128    125  0.7813
8281 69.2400    131    125  0.7634
8282 69.2480    125    125  0.8000
8283 69.2560    121    125  0.8264
8284 69.2640    128    125  0.7813
8285 69.2720    132    125  0.7576
8286 69.2800    129    125  0.7752
8287 69.2880    131    126  0.7634
8288 69.2960    139    126  0.7194
8289 69.3040    140    126  0.7143
8290 69.3120    125    126  0.8000
8291 69.3200    126    126  0.7937
8292 69.3280    128    126  0.7813
8293 69.3360    118    126  0.8475
8294 69.3440    130    126  0.7692
8295 69.3520    111    126  0.9009
8296 69.3600    122    126  0.8197
8297 69.3680    139    126  0.7194
8298 69.3760    132    126  0.7576
8299 69.3840    132    126  0.7576
8300 69.3920    129    126  0.7752
8301 69.4000    115    126  0.8696
8302 69.4080    118    126  0.8475
8303 69.4160    125    126  0.8000
8304 69.4240    125    126  0.8000
8305 69.4320    132    126  0.7576
8306 69.4400    140    126  0.7143
8307 69.4480    132    126  0.7576
8308 69.4560    123    126  0.8130
8309 69.4640    131    126  0.7634
8310 69.4720    136    126  0.7353
8311 69.4800    135    126  0.7407
8312 69.4880    132    126  0.7576
8313 69.4960    123    126  0.8130
8314 69.5040    125    126  0.8000
8315 69.5120    107    125  0.9346
8316 69.5200    126    125  0.7937
8317 69.5280    138    125  0.7246
8318 69.5360    128    125  0.7813
8319 69.5440    139    125  0.7194
8320 69.5520    119    125  0.8403
8321 69.5600    139    125  0.7194
8322 69.5680    126    125  0.7937
8323 69.5760    118    125  0.8475
8324 69.5840    122    125  0.8197
8325 69.5920    133    125  0.7519
8326 69.6000    137    125  0.7299
8327 69.6080    134    125  0.7463
8328 69.6160    129    125  0.7752
8329 69.6240    126    125  0.7937
8330 69.6320    129    125  0.7752
8331 69.6400    128    125  0.7813
8332 69.6480    129    125  0.7752
8333 69.6560    134    125  0.7463
8334 69.6640    127    124  0.7874
8335 69.6720    127    124  0.7874
8336 69.6800    128    124  0.7813
8337 69.6880    122    124  0.8197
8338 69.6960    129    124  0.7752
8339 69.7040    133    124  0.7519
8340 69.7120    129    124  0.7752
8341 69.7200    125    124  0.8000
8342 69.7280    142    124  0.7042
8343 69.7360    113    124  0.8850
8344 69.7440    114    124  0.8772
8345 69.7520    117    124  0.8547
8346 69.7600    116    124  0.8621
8347 69.7680    127    124  0.7874
8348 69.7760    122    124  0.8197
8349 69.7840    123    124  0.8130
8350 69.7920    128    124  0.7813
8351 69.8000    128    124  0.7813
8352 69.8080    133    124  0.7519
8353 69.8160    132    124  0.7576
8354 69.8240    126    123  0.7937
8355 69.8320    132    123  0.7576
8356 69.8400    130    123  0.7692
8357 69.8480    118    124  0.8475
8358 69.8560    123    124  0.8130
8359 69.8640    127    124  0.7874
8360 69.8720    128    124  0.7813
8361 69.8800    129    124  0.7752
8362 69.8880    127    124  0.7874
8363 69.8960    136    124  0.7353
8364 69.9040    131    124  0.7634
8365 69.9120    121    124  0.8264
8366 69.9200    133    124  0.7519
8367 69.9280    113    125  0.8850
8368 69.9360    118    125  0.8475
8369 69.9440    134    125  0.7463
8370 69.9520    135    125  0.7407
8371 69.9600    115    125  0.8696
8372 69.9680    126    125  0.7937
8373 69.9760    124    125  0.8065
8374 69.9840    129    125  0.7752
8375 69.9920    132    125  0.7576
8376 70.0000    132    125  0.7576
8377 70.0080    128    125  0.7813
8378 70.0160    135    125  0.7407
8379 70.0240    141    125  0.7092
8380 70.0320    130    124  0.7692
8381 70.0400    136    124  0.7353
8382 70.0480    138    124  0.7246
8383 70.0560    117    124  0.8547
8384 70.0640    124    124  0.8065
8385 70.0720    140    124  0.7143
8386 70.0800    131    124  0.7634
8387 70.0880    138    124  0.7246
8388 70.0960    124    124  0.8065
8389 70.1040    134    124  0.7463
8390 70.1120    120    124  0.8333
8391 70.1200    136    124  0.7353
8392 70.1280    135    125  0.7407
8393 70.1360    127    125  0.7874
8394 70.1440    128    125  0.7813
8395 70.1520    127    125  0.7874
8396 70.1600    119    125  0.8403
8397 70.1680    117    125  0.8547
8398 70.1760    125    125  0.8000
8399 70.1840    129    125  0.7752
8400 70.1920    131    125  0.7634
8401 70.2000    129    126  0.7752
8402 70.2080    135    126  0.7407
8403 70.2160    135    125  0.7407
8404 70.2240    118    125  0.8475
8405 70.2320    130    125  0.7692
8406 70.2400    134    125  0.7463
8407 70.2480    125    125  0.8000
8408 70.2560    121    125  0.8264
8409 70.2640    114    125  0.8772
8410 70.2720    131    125  0.7634
8411 70.2800    132    125  0.7576
8412 70.2880    125    125  0.8000
8413 70.2960    134    125  0.7463
8414 70.3040    116    125  0.8621
8415 70.3120    118    125  0.8475
8416 70.3200    126    125  0.7937
8417 70.3280    128    125  0.7813
8418 70.3360    130    125  0.7692
8419 70.3440    124    125  0.8065
8420 70.3520    123    125  0.8130
8421 70.3600    124    125  0.8065
8422 70.3680    126    125  0.7937
8423 70.3760    131    125  0.7634
8424 70.3840    133    125  0.7519
8425 70.3920    127    125  0.7874
8426 70.4000    129    125  0.7752
8427 70.4080    136    125  0.7353
8428 70.4160    133    125  0.7519
8429 70.4240    137    125  0.7299
8430 70.4320    129    125  0.7752
8431 70.4400    119    125  0.8403
8432 70.4480    127    125  0.7874
8433 70.4560    131    125  0.7634
8434 70.4640    124    125  0.8065
8435 70.4720    133    125  0.7519
8436 70.4800    141    125  0.7092
8437 70.4880    117    125  0.8547
8438 70.4960    133    126  0.7519
8439 70.5040    125    126  0.8000
8440 70.5120    127    126  0.7874
8441 70.5200    123    126  0.8130
8442 70.5280    121    126  0.8264
8443 70.5360    124    126  0.8065
8444 70.5440    140    126  0.7143
8445 70.5520    127    126  0.7874
8446 70.5600    126    126  0.7937
8447 70.5680    131    125  0.7634
8448 70.5760    131    125  0.7634
8449 70.5840    133    125  0.7519
8450 70.5920    127    125  0.7874
8451 70.6000    126    125  0.7937
8452 70.6080    126    125  0.7937
8453 70.6160    123    125  0.8130
8454 70.6240    135    125  0.7407
8455 70.6320    123    125  0.8130
8456 70.6400    120    126  0.8333
8457 70.6480    120    126  0.8333
8458 70.6560    132    126  0.7576
8459 70.6640    113    126  0.8850
8460 70.6720    134    126  0.7463
8461 70.6800    120    126  0.8333
8462 70.6880    121    126  0.8264
8463 70.6960    129    126  0.7752
8464 70.7040    134    127  0.7463
8465 70.7120    140    127  0.7143
8466 70.7200    133    127  0.7519
8467 70.7280    130    127  0.7692
8468 70.7360    127    127  0.7874
8469 70.7440    128    127  0.7813
8470 70.7520    124    127  0.8065
8471 70.7600    126    128  0.7937
8472 70.7680    138    128  0.7246
8473 70.7760    142    128  0.7042
8474 70.7840    131    128  0.7634
8475 70.7920    122    128  0.8197
8476 70.8000    136    128  0.7353
8477 70.8080    140    128  0.7143
8478 70.8160    134    128  0.7463
8479 70.8240    124    128  0.8065
8480 70.8320    125    128  0.8000
8481 70.8400    123    128  0.8130
8482 70.8480    135    128  0.7407
8483 70.8560    143    128  0.6993
8484 70.8640    130    128  0.7692
8485 70.8720    124    128  0.8065
8486 70.8800    130    128  0.7692
8487 70.8880    127    128  0.7874
8488 70.8960    133    127  0.7519
8489 70.9040    122    127  0.8197
8490 70.9120    122    127  0.8197
8491 70.9200    128    127  0.7813
8492 70.9280    132    127  0.7576
8493 70.9360    124    128  0.8065
8494 70.9440    124    128  0.8065
8495 70.9520    127    128  0.7874
8496 70.9600    129    128  0.7752
8497 70.9680    135    128  0.7407
8498 70.9760    134    128  0.7463
8499 70.9840    129    128  0.7752
8500 70.9920    134    128  0.7463
8501 71.0000    125    128  0.8000
8502 71.0080    129    128  0.7752
8503 71.0160    125    128  0.8000
8504 71.0240    152    128  0.6579
8505 71.0320    135    128  0.7407
8506 71.0400    133    128  0.7519
8507 71.0480    142    128  0.7042
8508 71.0560    140    128  0.7143
8509 71.0640    130    127  0.7692
8510 71.0720    139    127  0.7194
8511 71.0800    141    127  0.7092
8512 71.0880    136    127  0.7353
8513 71.0960    131    127  0.7634
8514 71.1040    140    126  0.7143
8515 71.1120    135    126  0.7407
8516 71.1200    142    126  0.7042
8517 71.1280    140    126  0.7143
8518 71.1360    130    126  0.7692
8519 71.1440    129    126  0.7752
8520 71.1520    131    126  0.7634
8521 71.1600    138    126  0.7246
8522 71.1680    135    126  0.7407
8523 71.1760    117    126  0.8547
8524 71.1840    129    126  0.7752
8525 71.1920    126    126  0.7937
8526 71.2000    133    126  0.7519
8527 71.2080    148    126  0.6757
8528 71.2160    124    126  0.8065
8529 71.2240    118    126  0.8475
8530 71.2320    141    126  0.7092
8531 71.2400    137    126  0.7299
8532 71.2480    133    125  0.7519
8533 71.2560    133    125  0.7519
8534 71.2640    137    125  0.7299
8535 71.2720    137    125  0.7299
8536 71.2800    122    125  0.8197
8537 71.2880    131    125  0.7634
8538 71.2960    128    125  0.7813
8539 71.3040    129    125  0.7752
8540 71.3120    129    124  0.7752
8541 71.3200    130    124  0.7692
8542 71.3280    130    124  0.7692
8543 71.3360    134    124  0.7463
8544 71.3440    144    124  0.6944
8545 71.3520    132    124  0.7576
8546 71.3600    121    124  0.8264
8547 71.3680    127    124  0.7874
8548 71.3760    115    124  0.8696
8549 71.3840    125    124  0.8000
8550 71.3920    128    124  0.7813
8551 71.4000    128    124  0.7813
8552 71.4080    138    124  0.7246
8553 71.4160    122    124  0.8197
8554 71.4240    130    124  0.7692
8555 71.4320    133    124  0.7519
8556 71.4400    128    124  0.7813
8557 71.4480    118    124  0.8475
8558 71.4560    116    124  0.8621
8559 71.4640    144    124  0.6944
8560 71.4720    132    124  0.7576
8561 71.4800    127    124  0.7874
8562 71.4880    126    124  0.7937
8563 71.4960    122    124  0.8197
8564 71.5040    129    124  0.7752
8565 71.5120    134    124  0.7463
8566 71.5200    130    124  0.7692
8567 71.5280    132    124  0.7576
8568 71.5360    139    124  0.7194
8569 71.5440    137    124  0.7299
8570 71.5520    129    124  0.7752
8571 71.5600    133    124  0.7519
8572 71.5680    133    124  0.7519
8573 71.5760    134    124  0.7463
8574 71.5840    137    124  0.7299
8575 71.5920    118    124  0.8475
8576 71.6000    123    124  0.8130
8577 71.6080    132    124  0.7576
8578 71.6160    132    124  0.7576
8579 71.6240    145    124  0.6897
8580 71.6320    135    124  0.7407
8581 71.6400    129    124  0.7752
8582 71.6480    127    124  0.7874
8583 71.6560    123    124  0.8130
8584 71.6640    114    124  0.8772
8585 71.6720    118    124  0.8475
8586 71.6800    124    124  0.8065
8587 71.6880    130    124  0.7692
8588 71.6960    133    124  0.7519
8589 71.7040    130    124  0.7692
8590 71.7120    128    124  0.7813
8591 71.7200    127    124  0.7874
8592 71.7280    128    124  0.7813
8593 71.7360    127    124  0.7874
8594 71.7440    117    124  0.8547
8595 71.7520    125    124  0.8000
8596 71.7600    127    124  0.7874
8597 71.7680    135    124  0.7407
8598 71.7760    125    124  0.8000
8599 71.7840    118    124  0.8475
8600 71.7920    125    124  0.8000
8601 71.8000    129    125  0.7752
8602 71.8080    130    125  0.7692
8603 71.8160    138    125  0.7246
8604 71.8240    127    125  0.7874
8605 71.8320    128    125  0.7813
8606 71.8400    130    125  0.7692
8607 71.8480    124    125  0.8065
8608 71.8560    117    125  0.8547
8609 71.8640    116    126  0.8621
8610 71.8720    117    126  0.8547
8611 71.8800    120    126  0.8333
8612 71.8880    135    126  0.7407
8613 71.8960    134    126  0.7463
8614 71.9040    125    126  0.8000
8615 71.9120    131    126  0.7634
8616 71.9200    123    126  0.8130
8617 71.9280    127    126  0.7874
8618 71.9360    133    125  0.7519
8619 71.9440    123    125  0.8130
8620 71.9520    129    125  0.7752
8621 71.9600    110    125  0.9091
8622 71.9680    117    125  0.8547
8623 71.9760    110    125  0.9091
8624 71.9840    130    124  0.7692
8625 71.9920    119    124  0.8403
8626 72.0000    122    124  0.8197
8627 72.0080    129    124  0.7752
8628 72.0160    127    124  0.7874
8629 72.0240    126    124  0.7937
8630 72.0320    128    124  0.7813
8631 72.0400    127    125  0.7874
8632 72.0480    128    125  0.7813
8633 72.0560    129    125  0.7752
8634 72.0640    128    125  0.7813
8635 72.0720    127    125  0.7874
8636 72.0800    126    125  0.7937
8637 72.0880    130    125  0.7692
8638 72.0960    130    125  0.7692
8639 72.1040    122    125  0.8197
8640 72.1120    123    125  0.8130
8641 72.1200    116    125  0.8621
8642 72.1280    126    125  0.7937
8643 72.1360    131    125  0.7634
8644 72.1440    121    124  0.8264
8645 72.1520    136    124  0.7353
8646 72.1600    136    124  0.7353
8647 72.1680    123    124  0.8130
8648 72.1760    141    124  0.7092
8649 72.1840    124    124  0.8065
8650 72.1920    132    124  0.7576
8651 72.2000    116    124  0.8621
8652 72.2080    125    124  0.8000
8653 72.2160    134    124  0.7463
8654 72.2240    123    124  0.8130
8655 72.2320    127    124  0.7874
8656 72.2400    124    124  0.8065
8657 72.2480    125    124  0.8000
8658 72.2560    128    124  0.7813
8659 72.2640    121    124  0.8264
8660 72.2720    120    124  0.8333
8661 72.2800    126    124  0.7937
8662 72.2880    126    124  0.7937
8663 72.2960    121    124  0.8264
8664 72.3040    119    124  0.8403
8665 72.3120    120    124  0.8333
8666 72.3200    130    124  0.7692
8667 72.3280    137    124  0.7299
8668 72.3360    128    124  0.7813
8669 72.3440    116    124  0.8621
8670 72.3520    130    124  0.7692
8671 72.3600    124    124  0.8065
8672 72.3680    126    124  0.7937
8673 72.3760    130    124  0.7692
8674 72.3840    123    124  0.8130
8675 72.3920    122    124  0.8197
8676 72.4000    119    124  0.8403
8677 72.4080    122    124  0.8197
8678 72.4160    127    124  0.7874
8679 72.4240    133    124  0.7519
8680 72.4320    131    124  0.7634
8681 72.4400    120    124  0.8333
8682 72.4480    124    124  0.8065
8683 72.4560    124    124  0.8065
8684 72.4640    120    124  0.8333
8685 72.4720    128    125  0.7813
8686 72.4800    128    125  0.7813
8687 72.4880    124    125  0.8065
8688 72.4960    120    125  0.8333
8689 72.5040    132    125  0.7576
8690 72.5120    128    125  0.7813
8691 72.5200    129    125  0.7752
8692 72.5280    120    125  0.8333
8693 72.5360    115    125  0.8696
8694 72.5440    112    125  0.8929
8695 72.5520    123    125  0.8130
8696 72.5600    126    125  0.7937
8697 72.5680    123    125  0.8130
8698 72.5760    134    125  0.7463
8699 72.5840    135    125  0.7407
8700 72.5920    138    125  0.7246
8701 72.6000    133    125  0.7519
8702 72.6080    128    125  0.7813
8703 72.6160    122    125  0.8197
8704 72.6240    125    125  0.8000
8705 72.6320    123    125  0.8130
8706 72.6400    125    125  0.8000
8707 72.6480    133    125  0.7519
8708 72.6560    129    125  0.7752
8709 72.6640    123    125  0.8130
8710 72.6720    123    125  0.8130
8711 72.6800    120    125  0.8333
8712 72.6880    123    125  0.8130
8713 72.6960    132    125  0.7576
8714 72.7040    143    126  0.6993
8715 72.7120    123    126  0.8130
8716 72.7200    116    126  0.8621
8717 72.7280    119    126  0.8403
8718 72.7360    116    126  0.8621
8719 72.7440    119    125  0.8403
8720 72.7520    122    125  0.8197
8721 72.7600    124    125  0.8065
8722 72.7680    131    125  0.7634
8723 72.7760    126    125  0.7937
8724 72.7840    129    125  0.7752
8725 72.7920    133    125  0.7519
8726 72.8000    118    125  0.8475
8727 72.8080    124    125  0.8065
8728 72.8160    129    125  0.7752
8729 72.8240    125    125  0.8000
8730 72.8320    121    125  0.8264
8731 72.8400    118    125  0.8475
8732 72.8480    123    125  0.8130
8733 72.8560    119    125  0.8403
8734 72.8640    109    125  0.9174
8735 72.8720    123    125  0.8130
8736 72.8800    123    125  0.8130
8737 72.8880    120    125  0.8333
8738 72.8960    118    125  0.8475
8739 72.9040    124    125  0.8065
8740 72.9120    120    125  0.8333
8741 72.9200    125    125  0.8000
8742 72.9280    109    125  0.9174
8743 72.9360    119    125  0.8403
8744 72.9440    128    125  0.7813
8745 72.9520    135    126  0.7407
8746 72.9600    131    126  0.7634
8747 72.9680    124    126  0.8065
8748 72.9760    128    125  0.7813
8749 72.9840    122    125  0.8197
8750 72.9920    123    125  0.8130
8751 73.0000    118    125  0.8475
8752 73.0080    129    125  0.7752
8753 73.0160    130    125  0.7692
8754 73.0240    124    125  0.8065
8755 73.0320    122    125  0.8197
8756 73.0400    112    125  0.8929
8757 73.0480    127    125  0.7874
8758 73.0560    138    125  0.7246
8759 73.0640    133    125  0.7519
8760 73.0720    126    125  0.7937
8761 73.0800    121    125  0.8264
8762 73.0880    115    125  0.8696
8763 73.0960    133    125  0.7519
8764 73.1040    116    125  0.8621
8765 73.1120    122    125  0.8197
8766 73.1200    121    125  0.8264
8767 73.1280    119    125  0.8403
8768 73.1360    131    125  0.7634
8769 73.1440    125    125  0.8000
8770 73.1520    133    125  0.7519
8771 73.1600    126    125  0.7937
8772 73.1680    129    125  0.7752
8773 73.1760    125    125  0.8000
8774 73.1840    131    125  0.7634
8775 73.1920    135    125  0.7407
8776 73.2000    128    126  0.7813
8777 73.2080    118    126  0.8475
8778 73.2160    117    126  0.8547
8779 73.2240    119    126  0.8403
8780 73.2320    115    126  0.8696
8781 73.2400    132    126  0.7576
8782 73.2480    136    126  0.7353
8783 73.2560    137    126  0.7299
8784 73.2640    135    126  0.7407
8785 73.2720    136    125  0.7353
8786 73.2800    113    125  0.8850
8787 73.2880    116    125  0.8621
8788 73.2960    133    125  0.7519
8789 73.3040    109    125  0.9174
8790 73.3120    137    125  0.7299
8791 73.3200    130    125  0.7692
8792 73.3280    131    125  0.7634
8793 73.3360    132    125  0.7576
8794 73.3440    125    125  0.8000
8795 73.3520    125    125  0.8000
8796 73.3600    127    125  0.7874
8797 73.3680    136    125  0.7353
8798 73.3760    134    125  0.7463
8799 73.3840    124    125  0.8065
8800 73.3920    125    125  0.8000
8801 73.4000    122    125  0.8197
8802 73.4080    123    125  0.8130
8803 73.4160    133    125  0.7519
8804 73.4240    123    125  0.8130
8805 73.4320    120    125  0.8333
8806 73.4400    122    125  0.8197
8807 73.4480    119    125  0.8403
8808 73.4560    124    125  0.8065
8809 73.4640    119    125  0.8403
8810 73.4720    122    125  0.8197
8811 73.4800    117    125  0.8547
8812 73.4880    105    125  0.9524
8813 73.4960    125    125  0.8000
8814 73.5040    123    125  0.8130
8815 73.5120    125    125  0.8000
8816 73.5200    119    125  0.8403
8817 73.5280    123    125  0.8130
8818 73.5360    123    125  0.8130
8819 73.5440    124    125  0.8065
8820 73.5520    119    125  0.8403
8821 73.5600    128    125  0.7813
8822 73.5680    130    125  0.7692
8823 73.5760    128    125  0.7813
8824 73.5840    126    125  0.7937
8825 73.5920    119    125  0.8403
8826 73.6000    123    125  0.8130
8827 73.6080    127    125  0.7874
8828 73.6160    122    125  0.8197
8829 73.6240    129    125  0.7752
8830 73.6320    122    125  0.8197
8831 73.6400    123    125  0.8130
8832 73.6480    133    125  0.7519
8833 73.6560    121    125  0.8264
8834 73.6640    128    125  0.7813
8835 73.6720    130    125  0.7692
8836 73.6800    120    125  0.8333
8837 73.6880    121    125  0.8264
8838 73.6960    125    125  0.8000
8839 73.7040    120    125  0.8333
8840 73.7120    121    125  0.8264
8841 73.7200    119    125  0.8403
8842 73.7280    121    125  0.8264
8843 73.7360    123    125  0.8130
8844 73.7440    122    124  0.8197
8845 73.7520    120    124  0.8333
8846 73.7600    120    124  0.8333
8847 73.7680    123    124  0.8130
8848 73.7760    125    124  0.8000
8849 73.7840    126    124  0.7937
8850 73.7920    124    124  0.8065
8851 73.8000    117    124  0.8547
8852 73.8080    117    125  0.8547
8853 73.8160    121    125  0.8264
8854 73.8240    122    125  0.8197
8855 73.8320    117    125  0.8547
8856 73.8400    115    125  0.8696
8857 73.8480    132    125  0.7576
8858 73.8560    122    125  0.8197
8859 73.8640    114    125  0.8772
8860 73.8720    116    125  0.8621
8861 73.8800    115    125  0.8696
8862 73.8880    122    125  0.8197
8863 73.8960    120    125  0.8333
8864 73.9040    122    125  0.8197
8865 73.9120    117    125  0.8547
8866 73.9200    116    126  0.8621
8867 73.9280    120    126  0.8333
8868 73.9360    122    125  0.8197
8869 73.9440    127    125  0.7874
8870 73.9520    127    125  0.7874
8871 73.9600    125    125  0.8000
8872 73.9680    123    125  0.8130
8873 73.9760    126    125  0.7937
8874 73.9840    133    125  0.7519
8875 73.9920    126    125  0.7937
8876 74.0000    134    125  0.7463
8877 74.0080    126    125  0.7937
8878 74.0160    119    125  0.8403
8879 74.0240    135    125  0.7407
8880 74.0320    111    125  0.9009
8881 74.0400    127    125  0.7874
8882 74.0480    116    125  0.8621
8883 74.0560    117    125  0.8547
8884 74.0640    122    125  0.8197
8885 74.0720    122    125  0.8197
8886 74.0800    123    125  0.8130
8887 74.0880    128    125  0.7813
8888 74.0960    125    125  0.8000
8889 74.1040    123    125  0.8130
8890 74.1120    133    125  0.7519
8891 74.1200    120    125  0.8333
8892 74.1280    125    125  0.8000
8893 74.1360    125    125  0.8000
8894 74.1440    121    125  0.8264
8895 74.1520    124    125  0.8065
8896 74.1600    116    125  0.8621
8897 74.1680    116    125  0.8621
8898 74.1760    125    125  0.8000
8899 74.1840    125    125  0.8000
8900 74.1920    122    125  0.8197
8901 74.2000    119    125  0.8403
8902 74.2080    120    125  0.8333
8903 74.2160    120    125  0.8333
8904 74.2240    119    125  0.8403
8905 74.2320    111    125  0.9009
8906 74.2400    121    125  0.8264
8907 74.2480    123    125  0.8130
8908 74.2560    125    125  0.8000
8909 74.2640    125    124  0.8000
8910 74.2720    120    124  0.8333
8911 74.2800    125    124  0.8000
8912 74.2880    132    124  0.7576
8913 74.2960    131    124  0.7634
8914 74.3040    118    124  0.8475
8915 74.3120    115    124  0.8696
8916 74.3200    115    124  0.8696
8917 74.3280    120    124  0.8333
8918 74.3360    123    124  0.8130
8919 74.3440    125    124  0.8000
8920 74.3520    129    124  0.7752
8921 74.3600    122    124  0.8197
8922 74.3680    121    124  0.8264
8923 74.3760    110    124  0.9091
8924 74.3840    115    124  0.8696
8925 74.3920    117    124  0.8547
8926 74.4000    114    124  0.8772
8927 74.4080    107    124  0.9346
8928 74.4160    106    124  0.9434
8929 74.4240    125    124  0.8000
8930 74.4320    132    124  0.7576
8931 74.4400    124    124  0.8065
8932 74.4480    143    124  0.6993
8933 74.4560    140    124  0.7143
8934 74.4640    126    124  0.7937
8935 74.4720    121    124  0.8264
8936 74.4800    127    124  0.7874
8937 74.4880    133    124  0.7519
8938 74.4960    128    124  0.7813
8939 74.5040    125    124  0.8000
8940 74.5120    131    124  0.7634
8941 74.5200    128    125  0.7813
8942 74.5280    120    125  0.8333
8943 74.5360    119    125  0.8403
8944 74.5440    124    125  0.8065
8945 74.5520    127    125  0.7874
8946 74.5600    118    125  0.8475
8947 74.5680    126    125  0.7937
8948 74.5760    115    125  0.8696
8949 74.5840    116    125  0.8621
8950 74.5920    114    125  0.8772
8951 74.6000    112    125  0.8929
8952 74.6080    133    126  0.7519
8953 74.6160    129    126  0.7752
8954 74.6240    125    126  0.8000
8955 74.6320    119    126  0.8403
8956 74.6400    118    126  0.8475
8957 74.6480    116    126  0.8621
8958 74.6560    123    126  0.8130
8959 74.6640    134    126  0.7463
8960 74.6720    132    126  0.7576
8961 74.6800    128    126  0.7813
8962 74.6880    123    126  0.8130
8963 74.6960    121    126  0.8264
8964 74.7040    116    126  0.8621
8965 74.7120    116    126  0.8621
8966 74.7200    128    126  0.7813
8967 74.7280    132    126  0.7576
8968 74.7360    124    126  0.8065
8969 74.7440    120    126  0.8333
8970 74.7520    128    126  0.7813
8971 74.7600    126    126  0.7937
8972 74.7680    124    126  0.8065
8973 74.7760    121    126  0.8264
8974 74.7840    126    126  0.7937
8975 74.7920    126    126  0.7937
8976 74.8000    139    126  0.7194
8977 74.8080    130    126  0.7692
8978 74.8160    132    126  0.7576
8979 74.8240    135    126  0.7407
8980 74.8320    124    126  0.8065
8981 74.8400    120    126  0.8333
8982 74.8480    122    126  0.8197
8983 74.8560    124    127  0.8065
8984 74.8640    126    127  0.7937
8985 74.8720    127    127  0.7874
8986 74.8800    121    127  0.8264
8987 74.8880    127    127  0.7874
8988 74.8960    124    127  0.8065
8989 74.9040    125    127  0.8000
8990 74.9120    140    127  0.7143
8991 74.9200    137    127  0.7299
8992 74.9280    130    126  0.7692
8993 74.9360    127    126  0.7874
8994 74.9440    120    126  0.8333
8995 74.9520    129    126  0.7752
8996 74.9600    126    126  0.7937
8997 74.9680    126    126  0.7937
8998 74.9760    128    126  0.7813
8999 74.9840    112    126  0.8929
9000 74.9920    132    126  0.7576
9001 75.0000    124    125  0.8065
9002 75.0080    120    125  0.8333
9003 75.0160    141    125  0.7092
9004 75.0240    130    125  0.7692
9005 75.0320    120    125  0.8333
9006 75.0400    125    125  0.8000
9007 75.0480    126    125  0.7937
9008 75.0560    127    126  0.7874
9009 75.0640    134    126  0.7463
9010 75.0720    132    126  0.7576
9011 75.0800    131    126  0.7634
9012 75.0880    132    126  0.7576
9013 75.0960    131    126  0.7634
9014 75.1040    134    125  0.7463
9015 75.1120    133    125  0.7519
9016 75.1200    123    125  0.8130
9017 75.1280    115    125  0.8696
9018 75.1360    129    125  0.7752
9019 75.1440    125    125  0.8000
9020 75.1520    110    125  0.9091
9021 75.1600    120    125  0.8333
9022 75.1680    113    125  0.8850
9023 75.1760    133    125  0.7519
9024 75.1840    119    125  0.8403
9025 75.1920    121    125  0.8264
9026 75.2000    121    125  0.8264
9027 75.2080    128    125  0.7813
9028 75.2160    128    125  0.7813
9029 75.2240    129    125  0.7752
9030 75.2320    122    125  0.8197
9031 75.2400    115    125  0.8696
9032 75.2480    118    125  0.8475
9033 75.2560    125    125  0.8000
9034 75.2640    126    125  0.7937
9035 75.2720    118    125  0.8475
9036 75.2800    121    125  0.8264
9037 75.2880    131    125  0.7634
9038 75.2960    125    125  0.8000
9039 75.3040    122    125  0.8197
9040 75.3120    126    125  0.7937
9041 75.3200    128    126  0.7813
9042 75.3280    126    126  0.7937
9043 75.3360    129    126  0.7752
9044 75.3440    134    126  0.7463
9045 75.3520    132    126  0.7576
9046 75.3600    135    126  0.7407
9047 75.3680    130    126  0.7692
9048 75.3760    127    126  0.7874
9049 75.3840    129    126  0.7752
9050 75.3920    138    126  0.7246
9051 75.4000    125    126  0.8000
9052 75.4080    137    126  0.7299
9053 75.4160    129    126  0.7752
9054 75.4240    128    127  0.7813
9055 75.4320    124    127  0.8065
9056 75.4400    124    127  0.8065
9057 75.4480    121    127  0.8264
9058 75.4560    116    127  0.8621
9059 75.4640    123    127  0.8130
9060 75.4720    125    127  0.8000
9061 75.4800    122    127  0.8197
9062 75.4880    130    127  0.7692
9063 75.4960    130    127  0.7692
9064 75.5040    131    127  0.7634
9065 75.5120    133    127  0.7519
9066 75.5200    133    127  0.7519
9067 75.5280    138    127  0.7246
9068 75.5360    125    127  0.8000
9069 75.5440    139    127  0.7194
9070 75.5520    138    127  0.7246
9071 75.5600    121    127  0.8264
9072 75.5680    129    128  0.7752
9073 75.5760    128    128  0.7813
9074 75.5840    117    128  0.8547
9075 75.5920    125    128  0.8000
9076 75.6000    125    128  0.8000
9077 75.6080    116    128  0.8621
9078 75.6160    123    128  0.8130
9079 75.6240    123    128  0.8130
9080 75.6320    128    128  0.7813
9081 75.6400    126    128  0.7937
9082 75.6480    123    128  0.8130
9083 75.6560    129    128  0.7752
9084 75.6640    128    128  0.7813
9085 75.6720    130    128  0.7692
9086 75.6800    135    128  0.7407
9087 75.6880    131    128  0.7634
9088 75.6960    136    128  0.7353
9089 75.7040    123    128  0.8130
9090 75.7120    124    128  0.8065
9091 75.7200    122    128  0.8197
9092 75.7280    127    128  0.7874
9093 75.7360    137    128  0.7299
9094 75.7440    129    128  0.7752
9095 75.7520    120    128  0.8333
9096 75.7600    131    128  0.7634
9097 75.7680    133    128  0.7519
9098 75.7760    120    128  0.8333
9099 75.7840    124    128  0.8065
9100 75.7920    120    128  0.8333
9101 75.8000    126    128  0.7937
9102 75.8080    132    128  0.7576
9103 75.8160    133    128  0.7519
9104 75.8240    135    128  0.7407
9105 75.8320    132    127  0.7576
9106 75.8400    130    127  0.7692
9107 75.8480    127    127  0.7874
9108 75.8560    124    127  0.8065
9109 75.8640    127    127  0.7874
9110 75.8720    126    127  0.7937
9111 75.8800    126    127  0.7937
9112 75.8880    119    127  0.8403
9113 75.8960    128    127  0.7813
9114 75.9040    125    127  0.8000
9115 75.9120    133    127  0.7519
9116 75.9200    121    127  0.8264
9117 75.9280    121    127  0.8264
9118 75.9360    130    127  0.7692
9119 75.9440    126    127  0.7937
9120 75.9520    120    127  0.8333
9121 75.9600    123    127  0.8130
9122 75.9680    125    127  0.8000
9123 75.9760    123    127  0.8130
9124 75.9840    124    127  0.8065
9125 75.9920    115    127  0.8696
9126 76.0000    126    127  0.7937
9127 76.0080    131    127  0.7634
9128 76.0160    134    127  0.7463
9129 76.0240    128    126  0.7813
9130 76.0320    123    126  0.8130
9131 76.0400    130    126  0.7692
9132 76.0480    125    126  0.8000
9133 76.0560    123    126  0.8130
9134 76.0640    126    126  0.7937
9135 76.0720    120    126  0.8333
9136 76.0800    121    126  0.8264
9137 76.0880    127    126  0.7874
9138 76.0960    126    126  0.7937
9139 76.1040    129    126  0.7752
9140 76.1120    129    127  0.7752
9141 76.1200    120    127  0.8333
9142 76.1280    129    127  0.7752
9143 76.1360    117    127  0.8547
9144 76.1440    119    127  0.8403
9145 76.1520    128    127  0.7813
9146 76.1600    121    127  0.8264
9147 76.1680    116    127  0.8621
9148 76.1760    116    127  0.8621
9149 76.1840    122    127  0.8197
9150 76.1920    118    127  0.8475
9151 76.2000    119    127  0.8403
9152 76.2080    125    127  0.8000
9153 76.2160    130    127  0.7692
9154 76.2240    132    127  0.7576
9155 76.2320    133    127  0.7519
9156 76.2400    138    127  0.7246
9157 76.2480    132    127  0.7576
9158 76.2560    125    127  0.8000
9159 76.2640    140    127  0.7143
9160 76.2720    113    127  0.8850
9161 76.2800    133    127  0.7519
9162 76.2880    128    127  0.7813
9163 76.2960    139    127  0.7194
9164 76.3040    134    127  0.7463
9165 76.3120    128    127  0.7813
9166 76.3200    130    127  0.7692
9167 76.3280    130    127  0.7692
9168 76.3360    131    127  0.7634
9169 76.3440    133    127  0.7519
9170 76.3520    125    128  0.8000
9171 76.3600    133    128  0.7519
9172 76.3680    143    128  0.6993
9173 76.3760    129    128  0.7752
9174 76.3840    123    128  0.8130
9175 76.3920    126    128  0.7937
9176 76.4000    133    128  0.7519
9177 76.4080    129    128  0.7752
9178 76.4160    119    128  0.8403
9179 76.4240    131    128  0.7634
9180 76.4320    139    128  0.7194
9181 76.4400    139    128  0.7194
9182 76.4480    127    128  0.7874
9183 76.4560    127    128  0.7874
9184 76.4640    132    128  0.7576
9185 76.4720    119    127  0.8403
9186 76.4800    116    127  0.8621
9187 76.4880    138    127  0.7246
9188 76.4960    143    127  0.6993
9189 76.5040    133    127  0.7519
9190 76.5120    134    127  0.7463
9191 76.5200    120    127  0.8333
9192 76.5280    137    127  0.7299
9193 76.5360    126    127  0.7937
9194 76.5440    126    127  0.7937
9195 76.5520    126    127  0.7937
9196 76.5600    121    127  0.8264
9197 76.5680    128    127  0.7813
9198 76.5760    135    127  0.7407
9199 76.5840    131    127  0.7634
9200 76.5920    130    127  0.7692
9201 76.6000    128    127  0.7813
9202 76.6080    115    127  0.8696
9203 76.6160    112    127  0.8929
9204 76.6240    119    127  0.8403
9205 76.6320    128    127  0.7813
9206 76.6400    125    127  0.8000
9207 76.6480    130    127  0.7692
9208 76.6560    125    127  0.8000
9209 76.6640    138    127  0.7246
9210 76.6720    130    127  0.7692
9211 76.6800    143    127  0.6993
9212 76.6880    129    127  0.7752
9213 76.6960    131    127  0.7634
9214 76.7040    132    126  0.7576
9215 76.7120    120    126  0.8333
9216 76.7200    119    126  0.8403
9217 76.7280    133    126  0.7519
9218 76.7360    125    126  0.8000
9219 76.7440    121    126  0.8264
9220 76.7520    129    126  0.7752
9221 76.7600    124    126  0.8065
9222 76.7680    128    126  0.7813
9223 76.7760    121    126  0.8264
9224 76.7840    111    126  0.9009
9225 76.7920    118    126  0.8475
9226 76.8000    117    126  0.8547
9227 76.8080    124    126  0.8065
9228 76.8160    124    126  0.8065
9229 76.8240    125    126  0.8000
9230 76.8320    126    126  0.7937
9231 76.8400    123    126  0.8130
9232 76.8480    123    126  0.8130
9233 76.8560    121    126  0.8264
9234 76.8640    123    126  0.8130
9235 76.8720    130    126  0.7692
9236 76.8800    115    126  0.8696
9237 76.8880    116    126  0.8621
9238 76.8960    128    125  0.7813
9239 76.9040    121    125  0.8264
9240 76.9120    132    125  0.7576
9241 76.9200    126    125  0.7937
9242 76.9280    125    125  0.8000
9243 76.9360    125    125  0.8000
9244 76.9440    118    125  0.8475
9245 76.9520    115    125  0.8696
9246 76.9600    115    125  0.8696
9247 76.9680    128    125  0.7813
9248 76.9760    138    125  0.7246
9249 76.9840    124    125  0.8065
9250 76.9920    117    125  0.8547
9251 77.0000    126    125  0.7937
9252 77.0080    124    125  0.8065
9253 77.0160    122    125  0.8197
9254 77.0240    118    125  0.8475
9255 77.0320    132    125  0.7576
9256 77.0400    128    125  0.7813
9257 77.0480    133    125  0.7519
9258 77.0560    121    125  0.8264
9259 77.0640    130    125  0.7692
9260 77.0720    119    125  0.8403
9261 77.0800    122    125  0.8197
9262 77.0880    118    125  0.8475
9263 77.0960    118    125  0.8475
9264 77.1040    119    125  0.8403
9265 77.1120    124    125  0.8065
9266 77.1200    124    125  0.8065
9267 77.1280    126    125  0.7937
9268 77.1360    129    125  0.7752
9269 77.1440    131    125  0.7634
9270 77.1520    121    125  0.8264
9271 77.1600    115    125  0.8696
9272 77.1680    124    125  0.8065
9273 77.1760    127    126  0.7874
9274 77.1840    130    126  0.7692
9275 77.1920    125    126  0.8000
9276 77.2000    120    126  0.8333
9277 77.2080    120    126  0.8333
9278 77.2160    118    126  0.8475
9279 77.2240    134    126  0.7463
9280 77.2320    126    126  0.7937
9281 77.2400    130    126  0.7692
9282 77.2480    125    126  0.8000
9283 77.2560    124    126  0.8065
9284 77.2640    125    126  0.8000
9285 77.2720    125    126  0.8000
9286 77.2800    123    126  0.8130
9287 77.2880    121    126  0.8264
9288 77.2960    127    125  0.7874
9289 77.3040    118    125  0.8475
9290 77.3120    126    125  0.7937
9291 77.3200    125    126  0.8000
9292 77.3280    123    126  0.8130
9293 77.3360    123    126  0.8130
9294 77.3440    124    126  0.8065
9295 77.3520    132    126  0.7576
9296 77.3600    134    126  0.7463
9297 77.3680    129    126  0.7752
9298 77.3760    124    126  0.8065
9299 77.3840    118    126  0.8475
9300 77.3920    120    126  0.8333
9301 77.4000    127    126  0.7874
9302 77.4080    138    126  0.7246
9303 77.4160    111    126  0.9009
9304 77.4240    128    126  0.7813
9305 77.4320    131    126  0.7634
9306 77.4400    122    126  0.8197
9307 77.4480    143    126  0.6993
9308 77.4560    133    126  0.7519
9309 77.4640    129    126  0.7752
9310 77.4720    129    126  0.7752
9311 77.4800    120    126  0.8333
9312 77.4880    124    126  0.8065
9313 77.4960    127    126  0.7874
9314 77.5040    125    126  0.8000
9315 77.5120    128    126  0.7813
9316 77.5200    132    126  0.7576
9317 77.5280    130    126  0.7692
9318 77.5360    128    126  0.7813
9319 77.5440    124    126  0.8065
9320 77.5520    119    126  0.8403
9321 77.5600    124    126  0.8065
9322 77.5680    130    126  0.7692
9323 77.5760    137    126  0.7299
9324 77.5840    121    126  0.8264
9325 77.5920    126    126  0.7937
9326 77.6000    121    126  0.8264
9327 77.6080    141    126  0.7092
9328 77.6160    137    126  0.7299
9329 77.6240    132    126  0.7576
9330 77.6320    122    127  0.8197
9331 77.6400    114    127  0.8772
9332 77.6480    119    127  0.8403
9333 77.6560    119    127  0.8403
9334 77.6640    118    127  0.8475
9335 77.6720    125    127  0.8000
9336 77.6800    129    127  0.7752
9337 77.6880    129    127  0.7752
9338 77.6960    124    127  0.8065
9339 77.7040    124    127  0.8065
9340 77.7120    133    127  0.7519
9341 77.7200    139    127  0.7194
9342 77.7280    135    126  0.7407
9343 77.7360    124    126  0.8065
9344 77.7440    119    126  0.8403
9345 77.7520    123    126  0.8130
9346 77.7600    128    126  0.7813
9347 77.7680    132    126  0.7576
9348 77.7760    111    126  0.9009
9349 77.7840    120    126  0.8333
9350 77.7920    128    126  0.7813
9351 77.8000    134    126  0.7463
9352 77.8080    126    126  0.7937
9353 77.8160    119    126  0.8403
9354 77.8240    140    126  0.7143
9355 77.8320    131    126  0.7634
9356 77.8400    115    126  0.8696
9357 77.8480    118    126  0.8475
9358 77.8560    136    126  0.7353
9359 77.8640    132    126  0.7576
9360 77.8720    121    126  0.8264
9361 77.8800    124    126  0.8065
9362 77.8880    133    126  0.7519
9363 77.8960    128    126  0.7813
9364 77.9040    120    126  0.8333
9365 77.9120    119    126  0.8403
9366 77.9200    117    126  0.8547
9367 77.9280    122    126  0.8197
9368 77.9360    132    126  0.7576
9369 77.9440    140    126  0.7143
9370 77.9520    136    126  0.7353
9371 77.9600    129    126  0.7752
9372 77.9680    122    126  0.8197
9373 77.9760    131    126  0.7634
9374 77.9840    119    126  0.8403
9375 77.9920    134    126  0.7463
9376 78.0000    145    126  0.6897
9377 78.0080    128    126  0.7813
9378 78.0160    128    126  0.7813
9379 78.0240    128    126  0.7813
9380 78.0320    119    126  0.8403
9381 78.0400    129    126  0.7752
9382 78.0480    134    126  0.7463
9383 78.0560    132    126  0.7576
9384 78.0640    124    126  0.8065
9385 78.0720    127    126  0.7874
9386 78.0800    124    126  0.8065
9387 78.0880    120    126  0.8333
9388 78.0960    129    126  0.7752
9389 78.1040    136    126  0.7353
9390 78.1120    134    126  0.7463
9391 78.1200    130    126  0.7692
9392 78.1280    129    126  0.7752
9393 78.1360    133    126  0.7519
9394 78.1440    139    126  0.7194
9395 78.1520    121    126  0.8264
9396 78.1600    136    126  0.7353
9397 78.1680    127    126  0.7874
9398 78.1760    128    126  0.7813
9399 78.1840    123    126  0.8130
9400 78.1920    124    126  0.8065
9401 78.2000    130    126  0.7692
9402 78.2080    126    126  0.7937
9403 78.2160    140    126  0.7143
9404 78.2240    129    126  0.7752
9405 78.2320    129    126  0.7752
9406 78.2400    127    126  0.7874
9407 78.2480    122    126  0.8197
9408 78.2560    129    125  0.7752
9409 78.2640    129    125  0.7752
9410 78.2720    127    125  0.7874
9411 78.2800    129    125  0.7752
9412 78.2880    121    125  0.8264
9413 78.2960    115    125  0.8696
9414 78.3040    123    125  0.8130
9415 78.3120    125    125  0.8000
9416 78.3200    123    125  0.8130
9417 78.3280    110    125  0.9091
9418 78.3360    121    125  0.8264
9419 78.3440    127    125  0.7874
9420 78.3520    137    125  0.7299
9421 78.3600    121    124  0.8264
9422 78.3680    127    124  0.7874
9423 78.3760    136    124  0.7353
9424 78.3840    123    125  0.8130
9425 78.3920    123    125  0.8130
9426 78.4000    125    125  0.8000
9427 78.4080    122    125  0.8197
9428 78.4160    131    125  0.7634
9429 78.4240    122    125  0.8197
9430 78.4320    127    125  0.7874
9431 78.4400    127    125  0.7874
9432 78.4480    126    125  0.7937
9433 78.4560    128    125  0.7813
9434 78.4640    124    125  0.8065
9435 78.4720    122    124  0.8197
9436 78.4800    126    124  0.7937
9437 78.4880    123    124  0.8130
9438 78.4960    121    124  0.8264
9439 78.5040    130    124  0.7692
9440 78.5120    128    124  0.7813
9441 78.5200    127    124  0.7874
9442 78.5280    141    124  0.7092
9443 78.5360    119    124  0.8403
9444 78.5440    110    124  0.9091
9445 78.5520    123    124  0.8130
9446 78.5600    118    124  0.8475
9447 78.5680    115    124  0.8696
9448 78.5760    116    123  0.8621
9449 78.5840    126    123  0.7937
9450 78.5920    122    123  0.8197
9451 78.6000    121    123  0.8264
9452 78.6080    113    123  0.8850
9453 78.6160    124    123  0.8065
9454 78.6240    130    123  0.7692
9455 78.6320    126    123  0.7937
9456 78.6400    113    123  0.8850
9457 78.6480    113    123  0.8850
9458 78.6560    126    123  0.7937
9459 78.6640    140    123  0.7143
9460 78.6720    143    123  0.6993
9461 78.6800    123    123  0.8130
9462 78.6880    115    123  0.8696
9463 78.6960    125    123  0.8000
9464 78.7040    123    123  0.8130
9465 78.7120    128    123  0.7813
9466 78.7200    125    123  0.8000
9467 78.7280    121    123  0.8264
9468 78.7360    122    123  0.8197
9469 78.7440    127    123  0.7874
9470 78.7520    130    123  0.7692
9471 78.7600    128    123  0.7813
9472 78.7680    125    123  0.8000
9473 78.7760    132    123  0.7576
9474 78.7840    126    123  0.7937
9475 78.7920    113    123  0.8850
9476 78.8000    121    123  0.8264
9477 78.8080    132    123  0.7576
9478 78.8160    126    123  0.7937
9479 78.8240    116    123  0.8621
9480 78.8320    120    123  0.8333
9481 78.8400    122    123  0.8197
9482 78.8480    116    123  0.8621
9483 78.8560    119    123  0.8403
9484 78.8640    127    123  0.7874
9485 78.8720    127    123  0.7874
9486 78.8800    127    123  0.7874
9487 78.8880    123    123  0.8130
9488 78.8960    118    123  0.8475
9489 78.9040    128    123  0.7813
9490 78.9120    131    123  0.7634
9491 78.9200    126    123  0.7937
9492 78.9280    134    123  0.7463
9493 78.9360    140    123  0.7143
9494 78.9440    120    123  0.8333
9495 78.9520    126    123  0.7937
9496 78.9600    119    123  0.8403
9497 78.9680    126    123  0.7937
9498 78.9760    135    123  0.7407
9499 78.9840    124    123  0.8065
9500 78.9920    115    123  0.8696
9501 79.0000    124    123  0.8065
9502 79.0080    130    123  0.7692
9503 79.0160    127    123  0.7874
9504 79.0240    123    123  0.8130
9505 79.0320    130    123  0.7692
9506 79.0400    124    123  0.8065
9507 79.0480    112    123  0.8929
9508 79.0560    121    123  0.8264
9509 79.0640    122    123  0.8197
9510 79.0720    121    123  0.8264
9511 79.0800    131    123  0.7634
9512 79.0880    123    123  0.8130
9513 79.0960    129    123  0.7752
9514 79.1040    131    123  0.7634
9515 79.1120    122    123  0.8197
9516 79.1200    129    123  0.7752
9517 79.1280    116    123  0.8621
9518 79.1360    119    123  0.8403
9519 79.1440    134    123  0.7463
9520 79.1520    118    123  0.8475
9521 79.1600    134    123  0.7463
9522 79.1680    127    123  0.7874
9523 79.1760    115    123  0.8696
9524 79.1840    124    123  0.8065
9525 79.1920    128    123  0.7813
9526 79.2000    127    123  0.7874
9527 79.2080    131    123  0.7634
9528 79.2160    134    123  0.7463
9529 79.2240    130    123  0.7692
9530 79.2320    130    123  0.7692
9531 79.2400    136    123  0.7353
9532 79.2480    140    123  0.7143
9533 79.2560    148    123  0.6757
9534 79.2640    127    123  0.7874
9535 79.2720    108    123  0.9259
9536 79.2800    112    123  0.8929
9537 79.2880    132    123  0.7576
9538 79.2960    119    123  0.8403
9539 79.3040    131    123  0.7634
9540 79.3120    108    123  0.9259
9541 79.3200    127    123  0.7874
9542 79.3280    118    123  0.8475
9543 79.3360    118    123  0.8475
9544 79.3440    130    123  0.7692
9545 79.3520    142    123  0.7042
9546 79.3600    143    123  0.6993
9547 79.3680    121    123  0.8264
9548 79.3760    122    123  0.8197
9549 79.3840    134    123  0.7463
9550 79.3920    125    123  0.8000
9551 79.4000    118    123  0.8475
9552 79.4080    127    123  0.7874
9553 79.4160    127    123  0.7874
9554 79.4240    120    123  0.8333
9555 79.4320    118    123  0.8475
9556 79.4400    116    123  0.8621
9557 79.4480    121    123  0.8264
9558 79.4560    121    123  0.8264
9559 79.4640    132    123  0.7576
9560 79.4720    136    123  0.7353
9561 79.4800    133    123  0.7519
9562 79.4880    127    123  0.7874
9563 79.4960    135    123  0.7407
9564 79.5040    128    123  0.7813
9565 79.5120    128    123  0.7813
9566 79.5200    117    123  0.8547
9567 79.5280    121    123  0.8264
9568 79.5360    131    123  0.7634
9569 79.5440    134    123  0.7463
9570 79.5520    122    123  0.8197
9571 79.5600    115    123  0.8696
9572 79.5680    125    123  0.8000
9573 79.5760    125    123  0.8000
9574 79.5840    125    123  0.8000
9575 79.5920    130    123  0.7692
9576 79.6000    124    123  0.8065
9577 79.6080    114    123  0.8772
9578 79.6160    114    123  0.8772
9579 79.6240    121    123  0.8264
9580 79.6320    124    123  0.8065
9581 79.6400    125    123  0.8000
9582 79.6480    125    124  0.8000
9583 79.6560    124    124  0.8065
9584 79.6640    117    124  0.8547
9585 79.6720    129    124  0.7752
9586 79.6800    123    124  0.8130
9587 79.6880    124    124  0.8065
9588 79.6960    124    124  0.8065
9589 79.7040    124    124  0.8065
9590 79.7120    129    124  0.7752
9591 79.7200    128    124  0.7813
9592 79.7280    123    124  0.8130
9593 79.7360    134    124  0.7463
9594 79.7440    127    124  0.7874
9595 79.7520    120    124  0.8333
9596 79.7600    124    124  0.8065
9597 79.7680    128    124  0.7813
9598 79.7760    126    124  0.7937
9599 79.7840    117    124  0.8547
9600 79.7920    117    124  0.8547
9601 79.8000    121    124  0.8264
9602 79.8080    118    124  0.8475
9603 79.8160    134    124  0.7463
9604 79.8240    128    124  0.7813
9605 79.8320    114    124  0.8772
9606 79.8400    122    124  0.8197
9607 79.8480    144    124  0.6944
9608 79.8560    138    124  0.7246
9609 79.8640    125    124  0.8000
9610 79.8720    115    124  0.8696
9611 79.8800    128    124  0.7813
9612 79.8880    136    124  0.7353
9613 79.8960    143    124  0.6993
9614 79.9040    138    124  0.7246
9615 79.9120    130    124  0.7692
9616 79.9200    138    124  0.7246
9617 79.9280    133    124  0.7519
9618 79.9360    126    124  0.7937
9619 79.9440    127    124  0.7874
9620 79.9520    122    124  0.8197
9621 79.9600    119    124  0.8403
9622 79.9680    118    124  0.8475
9623 79.9760    115    124  0.8696
9624 79.9840    121    124  0.8264
9625 79.9920    134    124  0.7463
9626 80.0000    121    124  0.8264
