# Supplementary material for: Acemetacin cocrystals and salts: structure solution from powder X-ray data and form selection of the piperazine salt
Source: IUCrJ. 2014 Feb 28;1(Pt 2):136–50. doi: 10.1107/S2052252514004229 (PMC4062091; doi:10.1107/S2052252514004229)
Supplement: Supplementary file 5 [file m-01-00136-ACM-PAMsup5.rtv]

#==============================================================================
# This CIF contains the laboratory powder pattern for ACM-PAM
#==============================================================================
data_ACM-PAM 

_pd_block_id      PAM

loop_
      _pd_proc_point_id
      _pd_proc_2theta_corrected
      _pd_proc_intensity_net
      _pd_calc_intensity_net
      _pd_proc_ls_weight         # x100 !
   1  3.0010   2978   2665  0.0336
   2  3.0180   2985   2658  0.0335
   3  3.0350   2932   2652  0.0341
   4  3.0520   2859   2645  0.0350
   5  3.0690   2834   2639  0.0353
   6  3.0860   2830   2633  0.0353
   7  3.1030   2822   2627  0.0354
   8  3.1200   2758   2620  0.0363
   9  3.1370   2803   2614  0.0357
  10  3.1540   2763   2608  0.0362
  11  3.1710   2770   2602  0.0361
  12  3.1880   2771   2596  0.0361
  13  3.2050   2752   2590  0.0363
  14  3.2220   2706   2585  0.0370
  15  3.2390   2690   2579  0.0372
  16  3.2560   2647   2573  0.0378
  17  3.2730   2659   2568  0.0376
  18  3.2900   2665   2562  0.0375
  19  3.3070   2653   2556  0.0377
  20  3.3240   2642   2551  0.0379
  21  3.3410   2606   2546  0.0384
  22  3.3580   2572   2540  0.0389
  23  3.3750   2592   2535  0.0386
  24  3.3920   2573   2530  0.0389
  25  3.4090   2545   2525  0.0393
  26  3.4260   2518   2520  0.0397
  27  3.4430   2512   2515  0.0398
  28  3.4600   2503   2510  0.0400
  29  3.4770   2467   2506  0.0405
  30  3.4940   2434   2501  0.0411
  31  3.5110   2402   2496  0.0416
  32  3.5280   2440   2492  0.0410
  33  3.5450   2452   2488  0.0408
  34  3.5620   2384   2484  0.0419
  35  3.5790   2413   2480  0.0414
  36  3.5960   2431   2476  0.0411
  37  3.6130   2394   2472  0.0418
  38  3.6300   2384   2469  0.0419
  39  3.6470   2373   2465  0.0421
  40  3.6640   2377   2462  0.0421
  41  3.6810   2348   2459  0.0426
  42  3.6980   2379   2456  0.0420
  43  3.7150   2379   2453  0.0420
  44  3.7320   2316   2450  0.0432
  45  3.7490   2317   2446  0.0432
  46  3.7660   2323   2443  0.0430
  47  3.7830   2363   2440  0.0423
  48  3.8000   2344   2436  0.0427
  49  3.8170   2299   2432  0.0435
  50  3.8340   2298   2428  0.0435
  51  3.8510   2289   2423  0.0437
  52  3.8680   2285   2418  0.0438
  53  3.8850   2286   2413  0.0437
  54  3.9020   2320   2407  0.0431
  55  3.9190   2320   2403  0.0431
  56  3.9360   2263   2399  0.0442
  57  3.9530   2340   2396  0.0427
  58  3.9700   2270   2395  0.0441
  59  3.9870   2308   2396  0.0433
  60  4.0040   2278   2398  0.0439
  61  4.0210   2257   2401  0.0443
  62  4.0380   2252   2405  0.0444
  63  4.0550   2306   2407  0.0434
  64  4.0720   2275   2406  0.0440
  65  4.0890   2201   2383  0.0454
  66  4.1060   2271   2360  0.0440
  67  4.1230   2216   2367  0.0451
  68  4.1400   2167   2347  0.0461
  69  4.1570   2139   2327  0.0468
  70  4.1740   2197   2313  0.0455
  71  4.1910   2235   2304  0.0447
  72  4.2080   2202   2296  0.0454
  73  4.2250   2242   2290  0.0446
  74  4.2420   2244   2284  0.0446
  75  4.2590   2229   2279  0.0449
  76  4.2760   2169   2274  0.0461
  77  4.2930   2189   2269  0.0457
  78  4.3100   2176   2264  0.0460
  79  4.3270   2156   2260  0.0464
  80  4.3440   2192   2256  0.0456
  81  4.3610   2177   2252  0.0459
  82  4.3780   2168   2248  0.0461
  83  4.3950   2183   2244  0.0458
  84  4.4120   2160   2240  0.0463
  85  4.4290   2183   2236  0.0458
  86  4.4460   2200   2232  0.0455
  87  4.4630   2197   2228  0.0455
  88  4.4800   2200   2224  0.0455
  89  4.4970   2192   2220  0.0456
  90  4.5140   2208   2217  0.0453
  91  4.5310   2191   2213  0.0456
  92  4.5480   2179   2209  0.0459
  93  4.5650   2173   2205  0.0460
  94  4.5820   2135   2202  0.0468
  95  4.5990   2167   2198  0.0461
  96  4.6160   2182   2195  0.0458
  97  4.6330   2168   2191  0.0461
  98  4.6500   2165   2188  0.0462
  99  4.6670   2209   2184  0.0453
 100  4.6840   2125   2181  0.0471
 101  4.7010   2138   2177  0.0468
 102  4.7180   2152   2174  0.0465
 103  4.7350   2157   2170  0.0464
 104  4.7520   2145   2167  0.0466
 105  4.7690   2129   2164  0.0470
 106  4.7860   2156   2160  0.0464
 107  4.8030   2155   2157  0.0464
 108  4.8200   2144   2154  0.0466
 109  4.8370   2127   2150  0.0470
 110  4.8540   2130   2147  0.0469
 111  4.8710   2136   2144  0.0468
 112  4.8880   2130   2141  0.0469
 113  4.9050   2201   2138  0.0454
 114  4.9220   2149   2134  0.0465
 115  4.9390   2184   2131  0.0458
 116  4.9560   2130   2128  0.0469
 117  4.9730   2124   2125  0.0471
 118  4.9900   2143   2122  0.0467
 119  5.0070   2144   2119  0.0466
 120  5.0240   2145   2116  0.0466
 121  5.0410   2126   2113  0.0470
 122  5.0580   2130   2110  0.0469
 123  5.0750   2117   2107  0.0472
 124  5.0920   2111   2104  0.0474
 125  5.1090   2119   2101  0.0472
 126  5.1260   2117   2098  0.0472
 127  5.1430   2132   2095  0.0469
 128  5.1600   2109   2092  0.0474
 129  5.1770   2087   2089  0.0479
 130  5.1940   2095   2086  0.0477
 131  5.2110   2128   2083  0.0470
 132  5.2280   2135   2080  0.0468
 133  5.2450   2096   2077  0.0477
 134  5.2620   2076   2074  0.0482
 135  5.2790   2113   2072  0.0473
 136  5.2960   2074   2069  0.0482
 137  5.3130   2082   2066  0.0480
 138  5.3300   2118   2063  0.0472
 139  5.3470   2099   2061  0.0476
 140  5.3640   2064   2058  0.0484
 141  5.3810   2030   2055  0.0493
 142  5.3980   2058   2052  0.0486
 143  5.4150   2073   2050  0.0482
 144  5.4320   2083   2047  0.0480
 145  5.4490   2090   2044  0.0478
 146  5.4660   2067   2042  0.0484
 147  5.4830   2051   2039  0.0488
 148  5.5000   2067   2036  0.0484
 149  5.5170   2042   2034  0.0490
 150  5.5340   2055   2031  0.0487
 151  5.5510   2074   2029  0.0482
 152  5.5680   2082   2026  0.0480
 153  5.5850   2090   2023  0.0478
 154  5.6020   2082   2021  0.0480
 155  5.6190   2050   2018  0.0488
 156  5.6360   2023   2016  0.0494
 157  5.6530   2045   2013  0.0489
 158  5.6700   2014   2011  0.0497
 159  5.6870   2077   2008  0.0481
 160  5.7040   2034   2006  0.0492
 161  5.7210   2073   2003  0.0482
 162  5.7380   2015   2001  0.0496
 163  5.7550   2066   1998  0.0484
 164  5.7720   2039   1996  0.0490
 165  5.7890   2013   1994  0.0497
 166  5.8060   2020   1991  0.0495
 167  5.8230   2050   1989  0.0488
 168  5.8400   2046   1986  0.0489
 169  5.8570   2036   1984  0.0491
 170  5.8740   2017   1982  0.0496
 171  5.8910   2031   1979  0.0492
 172  5.9080   2053   1977  0.0487
 173  5.9250   1986   1975  0.0504
 174  5.9420   2064   1972  0.0484
 175  5.9590   2000   1970  0.0500
 176  5.9760   2027   1968  0.0493
 177  5.9930   2041   1965  0.0490
 178  6.0100   2004   1963  0.0499
 179  6.0270   2017   1961  0.0496
 180  6.0440   2049   1958  0.0488
 181  6.0610   2028   1956  0.0493
 182  6.0780   2041   1954  0.0490
 183  6.0950   2050   1952  0.0488
 184  6.1120   2018   1949  0.0496
 185  6.1290   2009   1947  0.0498
 186  6.1460   2011   1945  0.0497
 187  6.1630   1985   1943  0.0504
 188  6.1800   1933   1941  0.0517
 189  6.1970   1966   1938  0.0509
 190  6.2140   2003   1936  0.0499
 191  6.2310   1965   1934  0.0509
 192  6.2480   1968   1932  0.0508
 193  6.2650   2023   1930  0.0494
 194  6.2820   2011   1927  0.0497
 195  6.2990   1946   1925  0.0514
 196  6.3160   1953   1923  0.0512
 197  6.3330   1960   1921  0.0510
 198  6.3500   1952   1919  0.0512
 199  6.3670   1980   1917  0.0505
 200  6.3840   1983   1919  0.0504
 201  6.4010   1954   1920  0.0512
 202  6.4180   1932   1918  0.0518
 203  6.4350   1934   1916  0.0517
 204  6.4520   1952   1914  0.0512
 205  6.4690   1966   1912  0.0509
 206  6.4860   1964   1910  0.0509
 207  6.5030   1979   1909  0.0505
 208  6.5200   1977   1907  0.0506
 209  6.5370   1945   1905  0.0514
 210  6.5540   1938   1903  0.0516
 211  6.5710   1954   1902  0.0512
 212  6.5880   1930   1900  0.0518
 213  6.6050   1930   1898  0.0518
 214  6.6220   1926   1897  0.0519
 215  6.6390   1906   1895  0.0525
 216  6.6560   1899   1894  0.0527
 217  6.6730   1979   1892  0.0505
 218  6.6900   1925   1891  0.0519
 219  6.7070   1905   1889  0.0525
 220  6.7240   1955   1888  0.0512
 221  6.7410   1928   1886  0.0519
 222  6.7580   1933   1885  0.0517
 223  6.7750   1906   1884  0.0525
 224  6.7920   1910   1883  0.0524
 225  6.8090   1916   1881  0.0522
 226  6.8260   1845   1880  0.0542
 227  6.8430   1862   1879  0.0537
 228  6.8600   1944   1878  0.0514
 229  6.8770   1928   1877  0.0519
 230  6.8940   1912   1877  0.0523
 231  6.9110   1882   1876  0.0531
 232  6.9280   1913   1876  0.0523
 233  6.9450   1916   1875  0.0522
 234  6.9620   1917   1875  0.0522
 235  6.9790   1888   1875  0.0530
 236  6.9960   1896   1875  0.0527
 237  7.0130   1880   1875  0.0532
 238  7.0300   1961   1876  0.0510
 239  7.0470   1913   1877  0.0523
 240  7.0640   1913   1879  0.0523
 241  7.0810   1912   1880  0.0523
 242  7.0980   1922   1882  0.0520
 243  7.1150   1916   1885  0.0522
 244  7.1320   1912   1888  0.0523
 245  7.1490   1956   1891  0.0511
 246  7.1660   1924   1896  0.0520
 247  7.1830   1924   1907  0.0520
 248  7.2000   1935   1917  0.0517
 249  7.2170   1947   1926  0.0514
 250  7.2340   1944   1936  0.0514
 251  7.2510   1945   1948  0.0514
 252  7.2680   1957   1962  0.0511
 253  7.2850   1973   1980  0.0507
 254  7.3020   1965   2000  0.0509
 255  7.3190   2006   2023  0.0499
 256  7.3360   2029   2049  0.0493
 257  7.3530   2068   2079  0.0484
 258  7.3700   2098   2113  0.0477
 259  7.3870   2160   2149  0.0463
 260  7.4040   2160   2186  0.0463
 261  7.4210   2209   2223  0.0453
 262  7.4380   2302   2256  0.0434
 263  7.4550   2296   2282  0.0436
 264  7.4720   2331   2298  0.0429
 265  7.4890   2341   2269  0.0427
 266  7.5060   2225   2140  0.0449
 267  7.5230   2031   1999  0.0492
 268  7.5400   1925   1914  0.0519
 269  7.5570   1874   1871  0.0534
 270  7.5740   1887   1849  0.0530
 271  7.5910   1848   1836  0.0541
 272  7.6080   1848   1828  0.0541
 273  7.6250   1839   1823  0.0544
 274  7.6420   1822   1819  0.0549
 275  7.6590   1790   1816  0.0559
 276  7.6760   1844   1816  0.0542
 277  7.6930   1826   1816  0.0548
 278  7.7100   1830   1815  0.0546
 279  7.7270   1816   1815  0.0551
 280  7.7440   1813   1815  0.0552
 281  7.7610   1836   1816  0.0545
 282  7.7780   1778   1817  0.0562
 283  7.7950   1821   1819  0.0549
 284  7.8120   1822   1821  0.0549
 285  7.8290   1808   1823  0.0553
 286  7.8460   1859   1827  0.0538
 287  7.8630   1845   1831  0.0542
 288  7.8800   1857   1836  0.0539
 289  7.8970   1836   1842  0.0545
 290  7.9140   1894   1850  0.0528
 291  7.9310   1844   1859  0.0542
 292  7.9480   1898   1870  0.0527
 293  7.9650   1875   1883  0.0533
 294  7.9820   1908   1899  0.0524
 295  7.9990   1962   1918  0.0510
 296  8.0160   1945   1941  0.0514
 297  8.0330   1960   1968  0.0510
 298  8.0500   1964   1999  0.0509
 299  8.0670   2000   2035  0.0500
 300  8.0840   2007   2077  0.0498
 301  8.1010   2075   2123  0.0482
 302  8.1180   2171   2174  0.0461
 303  8.1350   2192   2228  0.0456
 304  8.1520   2276   2285  0.0439
 305  8.1690   2296   2336  0.0436
 306  8.1860   2379   2366  0.0420
 307  8.2030   2410   2391  0.0415
 308  8.2200   2461   2424  0.0406
 309  8.2370   2574   2460  0.0389
 310  8.2540   2649   2488  0.0378
 311  8.2710   2616   2499  0.0382
 312  8.2880   2440   2370  0.0410
 313  8.3050   2186   2153  0.0457
 314  8.3220   1953   1961  0.0512
 315  8.3390   1819   1851  0.0550
 316  8.3560   1788   1799  0.0559
 317  8.3730   1791   1772  0.0558
 318  8.3900   1767   1758  0.0566
 319  8.4070   1747   1749  0.0572
 320  8.4240   1750   1743  0.0571
 321  8.4410   1742   1739  0.0574
 322  8.4580   1741   1737  0.0574
 323  8.4750   1749   1737  0.0572
 324  8.4920   1764   1738  0.0567
 325  8.5090   1799   1741  0.0556
 326  8.5260   1741   1744  0.0574
 327  8.5430   1719   1750  0.0582
 328  8.5600   1773   1757  0.0564
 329  8.5770   1832   1766  0.0546
 330  8.5940   1781   1777  0.0561
 331  8.6110   1793   1790  0.0558
 332  8.6280   1775   1805  0.0563
 333  8.6450   1799   1822  0.0556
 334  8.6620   1843   1841  0.0543
 335  8.6790   1919   1860  0.0521
 336  8.6960   1928   1879  0.0519
 337  8.7130   1928   1898  0.0519
 338  8.7300   1915   1913  0.0522
 339  8.7470   1993   1924  0.0502
 340  8.7640   1951   1928  0.0513
 341  8.7810   1888   1893  0.0530
 342  8.7980   1856   1822  0.0539
 343  8.8150   1812   1750  0.0552
 344  8.8320   1775   1705  0.0563
 345  8.8490   1810   1681  0.0552
 346  8.8660   1754   1669  0.0570
 347  8.8830   1801   1662  0.0555
 348  8.9000   1783   1657  0.0561
 349  8.9170   1760   1653  0.0568
 350  8.9340   1821   1650  0.0549
 351  8.9510   1812   1647  0.0552
 352  8.9680   1838   1644  0.0544
 353  8.9850   1773   1642  0.0564
 354  9.0020   1788   1639  0.0559
 355  9.0190   1731   1637  0.0578
 356  9.0360   1725   1635  0.0580
 357  9.0530   1692   1633  0.0591
 358  9.0700   1670   1631  0.0599
 359  9.0870   1610   1629  0.0621
 360  9.1040   1644   1627  0.0608
 361  9.1210   1634   1625  0.0612
 362  9.1380   1577   1624  0.0634
 363  9.1550   1605   1622  0.0623
 364  9.1720   1593   1620  0.0628
 365  9.1890   1590   1618  0.0629
 366  9.2060   1583   1616  0.0632
 367  9.2230   1565   1615  0.0639
 368  9.2400   1582   1613  0.0632
 369  9.2570   1608   1611  0.0622
 370  9.2740   1617   1609  0.0618
 371  9.2910   1613   1608  0.0620
 372  9.3080   1607   1606  0.0622
 373  9.3250   1622   1604  0.0617
 374  9.3420   1629   1602  0.0614
 375  9.3590   1609   1601  0.0622
 376  9.3760   1599   1599  0.0625
 377  9.3930   1625   1597  0.0615
 378  9.4100   1632   1595  0.0613
 379  9.4270   1626   1594  0.0615
 380  9.4440   1621   1592  0.0617
 381  9.4610   1659   1590  0.0603
 382  9.4780   1659   1588  0.0603
 383  9.4950   1648   1587  0.0607
 384  9.5120   1615   1585  0.0619
 385  9.5290   1622   1583  0.0617
 386  9.5460   1646   1582  0.0608
 387  9.5630   1709   1580  0.0585
 388  9.5800   1694   1755  0.0590
 389  9.5970   1618   1844  0.0618
 390  9.6140   1656   1851  0.0604
 391  9.6310   1657   1858  0.0604
 392  9.6480   1665   1865  0.0601
 393  9.6650   1658   1873  0.0603
 394  9.6820   1616   1882  0.0619
 395  9.6990   1572   1891  0.0636
 396  9.7160   1602   1900  0.0624
 397  9.7330   1616   1910  0.0619
 398  9.7500   1585   1921  0.0631
 399  9.7670   1579   1932  0.0633
 400  9.7840   1586   1944  0.0631
 401  9.8010   1619   1957  0.0618
 402  9.8180   1605   1971  0.0623
 403  9.8350   1612   1985  0.0620
 404  9.8520   1614   2001  0.0620
 405  9.8690   1674   2017  0.0597
 406  9.8860   1665   2035  0.0601
 407  9.9030   1664   2054  0.0601
 408  9.9200   1634   2074  0.0612
 409  9.9370   1670   2096  0.0599
 410  9.9540   1700   2119  0.0588
 411  9.9710   1687   2144  0.0593
 412  9.9880   1776   2170  0.0563
 413 10.0050   1793   2199  0.0558
 414 10.0220   1819   2230  0.0550
 415 10.0390   1830   2263  0.0546
 416 10.0560   1896   2300  0.0527
 417 10.0730   1908   2339  0.0524
 418 10.0900   1971   2381  0.0507
 419 10.1070   2071   2427  0.0483
 420 10.1240   2091   2477  0.0478
 421 10.1410   2207   2531  0.0453
 422 10.1580   2382   2590  0.0420
 423 10.1750   2455   2656  0.0407
 424 10.1920   2565   2727  0.0390
 425 10.2090   2690   2807  0.0372
 426 10.2260   2861   2895  0.0350
 427 10.2430   3059   2995  0.0327
 428 10.2600   3238   3107  0.0309
 429 10.2770   3442   3236  0.0291
 430 10.2940   3703   3385  0.0270
 431 10.3110   4003   3562  0.0250
 432 10.3280   4420   3773  0.0226
 433 10.3450   4787   4030  0.0209
 434 10.3620   5161   4371  0.0194
 435 10.3790   5614   4764  0.0178
 436 10.3960   6176   5267  0.0162
 437 10.4130   6753   5879  0.0148
 438 10.4300   7434   6641  0.0135
 439 10.4470   8255   7584  0.0121
 440 10.4640   9198   8740  0.0109
 441 10.4810  10333  10136  0.0097
 442 10.4980  11594  11800  0.0086
 443 10.5150  13062  13747  0.0077
 444 10.5320  15198  15982  0.0066
 445 10.5490  17582  18495  0.0057
 446 10.5660  20279  21252  0.0049
 447 10.5830  23369  24196  0.0043
 448 10.6000  26488  27237  0.0038
 449 10.6170  29913  30251  0.0033
 450 10.6340  33515  33070  0.0030
 451 10.6510  37028  35493  0.0027
 452 10.6680  39720  37306  0.0025
 453 10.6850  39576  38318  0.0025
 454 10.7020  35854  35494  0.0028
 455 10.7190  28163  28039  0.0036
 456 10.7360  19059  18806  0.0052
 457 10.7530  11362  11301  0.0088
 458 10.7700   6662   6779  0.0150
 459 10.7870   4297   4517  0.0233
 460 10.8040   3135   3471  0.0319
 461 10.8210   2698   2952  0.0371
 462 10.8380   2464   2648  0.0406
 463 10.8550   2341   2443  0.0427
 464 10.8720   2210   2295  0.0452
 465 10.8890   2091   2186  0.0478
 466 10.9060   2129   2103  0.0470
 467 10.9230   2018   2039  0.0496
 468 10.9400   2050   1991  0.0488
 469 10.9570   2039   1953  0.0490
 470 10.9740   2048   1926  0.0488
 471 10.9910   2026   1905  0.0494
 472 11.0080   2052   1892  0.0487
 473 11.0250   2065   1884  0.0484
 474 11.0420   2068   1882  0.0484
 475 11.0590   2097   1885  0.0477
 476 11.0760   2120   1895  0.0472
 477 11.0930   2132   1912  0.0469
 478 11.1100   2156   1954  0.0464
 479 11.1270   2228   1990  0.0449
 480 11.1440   2284   2049  0.0438
 481 11.1610   2340   2116  0.0427
 482 11.1780   2455   2205  0.0407
 483 11.1950   2516   2320  0.0397
 484 11.2120   2623   2468  0.0381
 485 11.2290   2785   2655  0.0359
 486 11.2460   2963   2886  0.0337
 487 11.2630   3253   3167  0.0307
 488 11.2800   3522   3501  0.0284
 489 11.2970   3823   3890  0.0262
 490 11.3140   4185   4331  0.0239
 491 11.3310   4537   4819  0.0220
 492 11.3480   5069   5342  0.0197
 493 11.3650   5697   5884  0.0176
 494 11.3820   6285   6421  0.0159
 495 11.3990   6855   6923  0.0146
 496 11.4160   7425   7351  0.0135
 497 11.4330   7920   7668  0.0126
 498 11.4500   7977   7839  0.0125
 499 11.4670   7394   7270  0.0135
 500 11.4840   5982   5993  0.0167
 501 11.5010   4350   4441  0.0230
 502 11.5180   3094   3163  0.0323
 503 11.5350   2378   2378  0.0421
 504 11.5520   1965   1981  0.0509
 505 11.5690   1821   1800  0.0549
 506 11.5860   1755   1713  0.0570
 507 11.6030   1731   1664  0.0578
 508 11.6200   1730   1632  0.0578
 509 11.6370   1780   1610  0.0562
 510 11.6540   1748   1594  0.0572
 511 11.6710   1741   1582  0.0574
 512 11.6880   1756   1574  0.0569
 513 11.7050   1790   1569  0.0559
 514 11.7220   1803   1565  0.0555
 515 11.7390   1859   1564  0.0538
 516 11.7560   1923   1564  0.0520
 517 11.7730   1929   1566  0.0518
 518 11.7900   2006   1569  0.0499
 519 11.8070   2010   1575  0.0498
 520 11.8240   2057   1570  0.0486
 521 11.8410   2098   1574  0.0477
 522 11.8580   2108   1586  0.0474
 523 11.8750   2088   1602  0.0479
 524 11.8920   1967   1622  0.0508
 525 11.9090   1903   1648  0.0525
 526 11.9260   1929   1682  0.0518
 527 11.9430   1930   1726  0.0518
 528 11.9600   2000   1782  0.0500
 529 11.9770   2003   1855  0.0499
 530 11.9940   2087   1947  0.0479
 531 12.0110   2170   2064  0.0461
 532 12.0280   2302   2209  0.0434
 533 12.0450   2455   2386  0.0407
 534 12.0620   2558   2599  0.0391
 535 12.0790   2765   2850  0.0362
 536 12.0960   2958   3137  0.0338
 537 12.1130   3238   3460  0.0309
 538 12.1300   3597   3813  0.0278
 539 12.1470   3932   4187  0.0254
 540 12.1640   4269   4571  0.0234
 541 12.1810   4711   4946  0.0212
 542 12.1980   5178   5293  0.0193
 543 12.2150   5509   5588  0.0182
 544 12.2320   5874   5804  0.0170
 545 12.2490   5968   5921  0.0168
 546 12.2660   5553   5565  0.0180
 547 12.2830   4786   4737  0.0209
 548 12.3000   3831   3695  0.0261
 549 12.3170   2959   2757  0.0338
 550 12.3340   2332   2122  0.0429
 551 12.3510   1919   1769  0.0521
 552 12.3680   1701   1595  0.0588
 553 12.3850   1580   1513  0.0633
 554 12.4020   1518   1469  0.0659
 555 12.4190   1494   1441  0.0669
 556 12.4360   1448   1422  0.0691
 557 12.4530   1455   1406  0.0687
 558 12.4700   1444   1394  0.0693
 559 12.4870   1426   1385  0.0701
 560 12.5040   1416   1377  0.0706
 561 12.5210   1439   1370  0.0695
 562 12.5380   1403   1364  0.0713
 563 12.5550   1390   1357  0.0719
 564 12.5720   1375   1352  0.0727
 565 12.5890   1386   1348  0.0722
 566 12.6060   1363   1344  0.0734
 567 12.6230   1408   1341  0.0710
 568 12.6400   1376   1338  0.0727
 569 12.6570   1366   1335  0.0732
 570 12.6740   1386   1333  0.0722
 571 12.6910   1433   1330  0.0698
 572 12.7080   1368   1328  0.0731
 573 12.7250   1363   1326  0.0734
 574 12.7420   1329   1328  0.0752
 575 12.7590   1356   1327  0.0737
 576 12.7760   1362   1327  0.0734
 577 12.7930   1342   1326  0.0745
 578 12.8100   1335   1324  0.0749
 579 12.8270   1301   1323  0.0769
 580 12.8440   1300   1321  0.0769
 581 12.8610   1310   1320  0.0763
 582 12.8780   1318   1319  0.0759
 583 12.8950   1362   1318  0.0734
 584 12.9120   1287   1317  0.0777
 585 12.9290   1306   1316  0.0766
 586 12.9460   1333   1315  0.0750
 587 12.9630   1309   1314  0.0764
 588 12.9800   1306   1313  0.0766
 589 12.9970   1309   1312  0.0764
 590 13.0140   1293   1311  0.0773
 591 13.0310   1318   1310  0.0759
 592 13.0480   1301   1309  0.0769
 593 13.0650   1293   1309  0.0773
 594 13.0820   1307   1308  0.0765
 595 13.0990   1280   1307  0.0781
 596 13.1160   1284   1307  0.0779
 597 13.1330   1292   1306  0.0774
 598 13.1500   1292   1306  0.0774
 599 13.1670   1289   1305  0.0776
 600 13.1840   1281   1305  0.0781
 601 13.2010   1313   1304  0.0762
 602 13.2180   1325   1304  0.0755
 603 13.2350   1309   1304  0.0764
 604 13.2520   1339   1304  0.0747
 605 13.2690   1338   1303  0.0747
 606 13.2860   1333   1303  0.0750
 607 13.3030   1342   1304  0.0745
 608 13.3200   1325   1304  0.0755
 609 13.3370   1291   1304  0.0775
 610 13.3540   1286   1304  0.0778
 611 13.3710   1308   1305  0.0765
 612 13.3880   1302   1306  0.0768
 613 13.4050   1317   1305  0.0759
 614 13.4220   1311   1305  0.0763
 615 13.4390   1263   1307  0.0792
 616 13.4560   1285   1308  0.0778
 617 13.4730   1305   1310  0.0766
 618 13.4900   1318   1313  0.0759
 619 13.5070   1310   1316  0.0763
 620 13.5240   1311   1319  0.0763
 621 13.5410   1305   1324  0.0766
 622 13.5580   1327   1330  0.0754
 623 13.5750   1368   1338  0.0731
 624 13.5920   1331   1349  0.0751
 625 13.6090   1372   1362  0.0729
 626 13.6260   1432   1380  0.0698
 627 13.6430   1447   1404  0.0691
 628 13.6600   1469   1434  0.0681
 629 13.6770   1495   1473  0.0669
 630 13.6940   1569   1521  0.0637
 631 13.7110   1601   1631  0.0625
 632 13.7280   1679   1703  0.0596
 633 13.7450   1735   1813  0.0576
 634 13.7620   1857   1911  0.0539
 635 13.7790   1972   2020  0.0507
 636 13.7960   2058   2139  0.0486
 637 13.8130   2237   2265  0.0447
 638 13.8300   2425   2393  0.0412
 639 13.8470   2555   2518  0.0391
 640 13.8640   2679   2634  0.0373
 641 13.8810   2815   2733  0.0355
 642 13.8980   2884   2810  0.0347
 643 13.9150   2870   2854  0.0348
 644 13.9320   2701   2773  0.0370
 645 13.9490   2470   2547  0.0405
 646 13.9660   2149   2256  0.0465
 647 13.9830   1821   1959  0.0549
 648 14.0000   1596   1730  0.0627
 649 14.0170   1467   1585  0.0682
 650 14.0340   1383   1508  0.0723
 651 14.0510   1321   1473  0.0757
 652 14.0680   1297   1459  0.0771
 653 14.0850   1266   1455  0.0790
 654 14.1020   1243   1455  0.0805
 655 14.1190   1256   1459  0.0796
 656 14.1360   1279   1464  0.0782
 657 14.1530   1276   1470  0.0784
 658 14.1700   1285   1478  0.0778
 659 14.1870   1292   1487  0.0774
 660 14.2040   1290   1543  0.0775
 661 14.2210   1340   1556  0.0746
 662 14.2380   1363   1594  0.0734
 663 14.2550   1392   1611  0.0718
 664 14.2720   1429   1629  0.0700
 665 14.2890   1464   1650  0.0683
 666 14.3060   1508   1672  0.0663
 667 14.3230   1564   1697  0.0639
 668 14.3400   1598   1725  0.0626
 669 14.3570   1647   1756  0.0607
 670 14.3740   1721   1791  0.0581
 671 14.3910   1746   1831  0.0573
 672 14.4080   1832   1877  0.0546
 673 14.4250   1963   1933  0.0509
 674 14.4420   2031   2000  0.0492
 675 14.4590   2142   2083  0.0467
 676 14.4760   2287   2189  0.0437
 677 14.4930   2550   2327  0.0392
 678 14.5100   2809   2509  0.0356
 679 14.5270   3101   2750  0.0322
 680 14.5440   3379   3068  0.0296
 681 14.5610   3795   3486  0.0264
 682 14.5780   4172   4026  0.0240
 683 14.5950   4820   4715  0.0207
 684 14.6120   5592   5576  0.0179
 685 14.6290   6415   6626  0.0156
 686 14.6460   7680   7875  0.0130
 687 14.6630   9084   9323  0.0110
 688 14.6800  10513  10951  0.0095
 689 14.6970  12400  12723  0.0081
 690 14.7140  14395  14583  0.0069
 691 14.7310  16223  16452  0.0062
 692 14.7480  17949  18230  0.0056
 693 14.7650  19824  19800  0.0050
 694 14.7820  21622  21039  0.0046
 695 14.7990  22328  21836  0.0045
 696 14.8160  21578  21116  0.0046
 697 14.8330  18735  18160  0.0053
 698 14.8500  14483  14429  0.0069
 699 14.8670  10310  10451  0.0097
 700 14.8840   7208   7310  0.0139
 701 14.9010   5198   5343  0.0192
 702 14.9180   4204   4350  0.0238
 703 14.9350   3829   3972  0.0261
 704 14.9520   3859   3909  0.0259
 705 14.9690   3923   3988  0.0255
 706 14.9860   4146   4139  0.0241
 707 15.0030   4353   4247  0.0230
 708 15.0200   4445   4313  0.0225
 709 15.0370   4655   4449  0.0215
 710 15.0540   4917   4719  0.0203
 711 15.0710   5360   5220  0.0187
 712 15.0880   6086   5989  0.0164
 713 15.1050   7086   7022  0.0141
 714 15.1220   8322   8295  0.0120
 715 15.1390   9793   9773  0.0102
 716 15.1560  11364  11410  0.0088
 717 15.1730  12987  13146  0.0077
 718 15.1900  14755  14905  0.0068
 719 15.2070  16412  16578  0.0061
 720 15.2240  18037  18052  0.0055
 721 15.2410  19347  19196  0.0052
 722 15.2580  19706  19899  0.0051
 723 15.2750  18903  19138  0.0053
 724 15.2920  16495  16247  0.0061
 725 15.3090  12596  12673  0.0079
 726 15.3260   8660   8843  0.0115
 727 15.3430   5568   5745  0.0180
 728 15.3600   3506   3719  0.0285
 729 15.3770   2486   2596  0.0402
 730 15.3940   2036   2045  0.0491
 731 15.4110   1813   1785  0.0552
 732 15.4280   1684   1651  0.0594
 733 15.4450   1621   1570  0.0617
 734 15.4620   1569   1512  0.0637
 735 15.4790   1575   1468  0.0635
 736 15.4960   1594   1434  0.0627
 737 15.5130   1584   1449  0.0631
 738 15.5300   1535   1428  0.0651
 739 15.5470   1524   1432  0.0656
 740 15.5640   1515   1419  0.0660
 741 15.5810   1545   1409  0.0647
 742 15.5980   1471   1400  0.0680
 743 15.6150   1472   1394  0.0679
 744 15.6320   1468   1390  0.0681
 745 15.6490   1503   1386  0.0665
 746 15.6660   1414   1384  0.0707
 747 15.6830   1416   1384  0.0706
 748 15.7000   1373   1384  0.0728
 749 15.7170   1397   1385  0.0716
 750 15.7340   1409   1387  0.0710
 751 15.7510   1452   1389  0.0689
 752 15.7680   1455   1393  0.0687
 753 15.7850   1421   1396  0.0704
 754 15.8020   1398   1400  0.0715
 755 15.8190   1420   1403  0.0704
 756 15.8360   1417   1405  0.0706
 757 15.8530   1353   1408  0.0739
 758 15.8700   1373   1410  0.0728
 759 15.8870   1421   1414  0.0704
 760 15.9040   1374   1413  0.0728
 761 15.9210   1390   1421  0.0719
 762 15.9380   1424   1427  0.0702
 763 15.9550   1449   1439  0.0690
 764 15.9720   1445   1452  0.0692
 765 15.9890   1449   1468  0.0690
 766 16.0060   1499   1487  0.0667
 767 16.0230   1533   1510  0.0652
 768 16.0400   1526   1538  0.0655
 769 16.0570   1598   1573  0.0626
 770 16.0740   1659   1616  0.0603
 771 16.0910   1697   1670  0.0589
 772 16.1080   1741   1737  0.0574
 773 16.1250   1835   1819  0.0545
 774 16.1420   1928   1921  0.0519
 775 16.1590   2043   2044  0.0489
 776 16.1760   2193   2192  0.0456
 777 16.1930   2345   2366  0.0426
 778 16.2100   2565   2567  0.0390
 779 16.2270   2766   2797  0.0362
 780 16.2440   3026   3057  0.0330
 781 16.2610   3358   3348  0.0298
 782 16.2780   3637   3670  0.0275
 783 16.2950   3996   4029  0.0250
 784 16.3120   4496   4429  0.0222
 785 16.3290   4970   4873  0.0201
 786 16.3460   5419   5389  0.0185
 787 16.3630   5878   5957  0.0170
 788 16.3800   6303   6455  0.0159
 789 16.3970   6905   7016  0.0145
 790 16.4140   7569   7721  0.0132
 791 16.4310   8550   8651  0.0117
 792 16.4480   9890   9879  0.0101
 793 16.4650  11458  11403  0.0087
 794 16.4820  12972  13154  0.0077
 795 16.4990  14797  15033  0.0068
 796 16.5160  16647  16911  0.0060
 797 16.5330  18544  18696  0.0054
 798 16.5500  20116  20155  0.0050
 799 16.5670  21019  21196  0.0048
 800 16.5840  21216  21530  0.0047
 801 16.6010  19561  19543  0.0051
 802 16.6180  16317  16186  0.0061
 803 16.6350  12399  12356  0.0081
 804 16.6520   8623   8556  0.0116
 805 16.6690   5627   5601  0.0178
 806 16.6860   3691   3681  0.0271
 807 16.7030   2639   2602  0.0379
 808 16.7200   2085   2059  0.0480
 809 16.7370   1858   1797  0.0538
 810 16.7540   1707   1660  0.0586
 811 16.7710   1632   1577  0.0613
 812 16.7880   1465   1519  0.0683
 813 16.8050   1484   1475  0.0674
 814 16.8220   1421   1440  0.0704
 815 16.8390   1389   1424  0.0720
 816 16.8560   1395   1401  0.0717
 817 16.8730   1346   1383  0.0743
 818 16.8900   1371   1373  0.0729
 819 16.9070   1360   1361  0.0735
 820 16.9240   1379   1350  0.0725
 821 16.9410   1364   1341  0.0733
 822 16.9580   1276   1334  0.0784
 823 16.9750   1273   1327  0.0786
 824 16.9920   1280   1322  0.0781
 825 17.0090   1280   1317  0.0781
 826 17.0260   1269   1314  0.0788
 827 17.0430   1288   1310  0.0776
 828 17.0600   1272   1308  0.0786
 829 17.0770   1267   1306  0.0789
 830 17.0940   1260   1304  0.0794
 831 17.1110   1235   1303  0.0810
 832 17.1280   1246   1302  0.0803
 833 17.1450   1263   1302  0.0792
 834 17.1620   1259   1302  0.0794
 835 17.1790   1266   1303  0.0790
 836 17.1960   1266   1304  0.0790
 837 17.2130   1235   1306  0.0810
 838 17.2300   1254   1309  0.0797
 839 17.2470   1283   1313  0.0779
 840 17.2640   1273   1319  0.0786
 841 17.2810   1276   1326  0.0784
 842 17.2980   1300   1337  0.0769
 843 17.3150   1330   1351  0.0752
 844 17.3320   1324   1371  0.0755
 845 17.3490   1338   1396  0.0747
 846 17.3660   1368   1428  0.0731
 847 17.3830   1443   1469  0.0693
 848 17.4000   1457   1519  0.0686
 849 17.4170   1480   1579  0.0676
 850 17.4340   1543   1649  0.0648
 851 17.4510   1659   1728  0.0603
 852 17.4680   1776   1815  0.0563
 853 17.4850   1844   1906  0.0542
 854 17.5020   1923   1998  0.0520
 855 17.5190   2029   2086  0.0493
 856 17.5360   2129   2164  0.0470
 857 17.5530   2216   2227  0.0451
 858 17.5700   2256   2270  0.0443
 859 17.5870   2268   2265  0.0441
 860 17.6040   2160   2162  0.0463
 861 17.6210   2058   2015  0.0486
 862 17.6380   1917   1848  0.0522
 863 17.6550   1756   1686  0.0569
 864 17.6720   1739   1554  0.0575
 865 17.6890   1666   1473  0.0600
 866 17.7060   1673   1425  0.0598
 867 17.7230   1760   1408  0.0568
 868 17.7400   1881   1407  0.0532
 869 17.7570   1954   1416  0.0512
 870 17.7740   1905   1432  0.0525
 871 17.7910   1957   1455  0.0511
 872 17.8080   1851   1487  0.0540
 873 17.8250   1886   1530  0.0530
 874 17.8420   1869   1586  0.0535
 875 17.8590   1878   1660  0.0532
 876 17.8760   1922   1755  0.0520
 877 17.8930   1985   1876  0.0504
 878 17.9100   1989   2032  0.0503
 879 17.9270   2152   2222  0.0465
 880 17.9440   2374   2454  0.0421
 881 17.9610   2614   2732  0.0383
 882 17.9780   2872   3057  0.0348
 883 17.9950   3214   3431  0.0311
 884 18.0120   3662   3851  0.0273
 885 18.0290   4194   4312  0.0238
 886 18.0460   4756   4806  0.0210
 887 18.0630   5330   5320  0.0188
 888 18.0800   6033   5839  0.0166
 889 18.0970   6641   6344  0.0151
 890 18.1140   7171   6811  0.0139
 891 18.1310   7626   7218  0.0131
 892 18.1480   7864   7541  0.0127
 893 18.1650   7792   7759  0.0128
 894 18.1820   7553   7775  0.0132
 895 18.1990   6997   7293  0.0143
 896 18.2160   6167   6497  0.0162
 897 18.2330   5278   5518  0.0189
 898 18.2500   4360   4451  0.0229
 899 18.2670   3548   3488  0.0282
 900 18.2840   2830   2737  0.0353
 901 18.3010   2303   2201  0.0434
 902 18.3180   2021   1858  0.0495
 903 18.3350   1804   1659  0.0554
 904 18.3520   1677   1545  0.0596
 905 18.3690   1633   1483  0.0612
 906 18.3860   1595   1449  0.0627
 907 18.4030   1543   1428  0.0648
 908 18.4200   1538   1416  0.0650
 909 18.4370   1482   1406  0.0675
 910 18.4540   1447   1399  0.0691
 911 18.4710   1446   1393  0.0692
 912 18.4880   1423   1386  0.0703
 913 18.5050   1357   1377  0.0737
 914 18.5220   1315   1368  0.0760
 915 18.5390   1337   1360  0.0748
 916 18.5560   1299   1353  0.0770
 917 18.5730   1261   1348  0.0793
 918 18.5900   1232   1346  0.0812
 919 18.6070   1304   1345  0.0767
 920 18.6240   1250   1347  0.0800
 921 18.6410   1270   1349  0.0787
 922 18.6580   1255   1352  0.0797
 923 18.6750   1280   1356  0.0781
 924 18.6920   1268   1359  0.0789
 925 18.7090   1306   1362  0.0766
 926 18.7260   1293   1365  0.0773
 927 18.7430   1349   1366  0.0741
 928 18.7600   1243   1366  0.0805
 929 18.7770   1241   1365  0.0806
 930 18.7940   1274   1365  0.0785
 931 18.8110   1261   1365  0.0793
 932 18.8280   1296   1368  0.0772
 933 18.8450   1302   1373  0.0768
 934 18.8620   1278   1382  0.0782
 935 18.8790   1339   1393  0.0747
 936 18.8960   1302   1408  0.0768
 937 18.9130   1315   1427  0.0760
 938 18.9300   1345   1464  0.0743
 939 18.9470   1398   1496  0.0715
 940 18.9640   1444   1536  0.0693
 941 18.9810   1515   1592  0.0660
 942 18.9980   1558   1653  0.0642
 943 19.0150   1585   1727  0.0631
 944 19.0320   1642   1815  0.0609
 945 19.0490   1754   1917  0.0570
 946 19.0660   1880   2035  0.0532
 947 19.0830   1989   2168  0.0503
 948 19.1000   2182   2314  0.0458
 949 19.1170   2343   2471  0.0427
 950 19.1340   2549   2637  0.0392
 951 19.1510   2794   2807  0.0358
 952 19.1680   2981   2977  0.0335
 953 19.1850   3207   3143  0.0312
 954 19.2020   3462   3300  0.0289
 955 19.2190   3579   3446  0.0279
 956 19.2360   3588   3577  0.0279
 957 19.2530   3705   3653  0.0270
 958 19.2700   3748   3626  0.0267
 959 19.2870   3678   3557  0.0272
 960 19.3040   3620   3485  0.0276
 961 19.3210   3562   3444  0.0281
 962 19.3380   3583   3483  0.0279
 963 19.3550   3676   3634  0.0272
 964 19.3720   3898   3904  0.0257
 965 19.3890   4247   4284  0.0235
 966 19.4060   4594   4755  0.0218
 967 19.4230   5146   5295  0.0194
 968 19.4400   5739   5880  0.0174
 969 19.4570   6309   6484  0.0159
 970 19.4740   6917   7082  0.0145
 971 19.4910   7479   7645  0.0134
 972 19.5080   7991   8147  0.0125
 973 19.5250   8408   8534  0.0119
 974 19.5420   8542   8675  0.0117
 975 19.5590   8518   8598  0.0117
 976 19.5760   8072   8286  0.0124
 977 19.5930   7456   7545  0.0134
 978 19.6100   6547   6599  0.0153
 979 19.6270   5602   5620  0.0179
 980 19.6440   4776   4660  0.0209
 981 19.6610   3976   3851  0.0252
 982 19.6780   3281   3253  0.0305
 983 19.6950   2940   2864  0.0340
 984 19.7120   2677   2646  0.0374
 985 19.7290   2601   2552  0.0384
 986 19.7460   2520   2539  0.0397
 987 19.7630   2517   2578  0.0397
 988 19.7800   2616   2653  0.0382
 989 19.7970   2693   2743  0.0371
 990 19.8140   2765   2833  0.0362
 991 19.8310   2897   2954  0.0345
 992 19.8480   3174   3130  0.0315
 993 19.8650   3413   3380  0.0293
 994 19.8820   3809   3731  0.0263
 995 19.8990   4271   4199  0.0234
 996 19.9160   4901   4783  0.0204
 997 19.9330   5660   5472  0.0177
 998 19.9500   6492   6241  0.0154
 999 19.9670   7220   7055  0.0139
1000 19.9840   7945   7870  0.0126
1001 20.0010   8690   8634  0.0115
1002 20.0180   9352   9292  0.0107
1003 20.0350   9733   9789  0.0103
1004 20.0520   9775  10067  0.0102
1005 20.0690   9366   9618  0.0107
1006 20.0860   8454   8514  0.0118
1007 20.1030   7114   7217  0.0141
1008 20.1200   5661   5796  0.0177
1009 20.1370   4450   4447  0.0225
1010 20.1540   3429   3374  0.0292
1011 20.1710   2745   2634  0.0364
1012 20.1880   2396   2188  0.0417
1013 20.2050   2238   1957  0.0447
1014 20.2220   2172   1865  0.0460
1015 20.2390   2164   1856  0.0462
1016 20.2560   2176   1901  0.0460
1017 20.2730   2218   1983  0.0451
1018 20.2900   2319   2099  0.0431
1019 20.3070   2462   2249  0.0406
1020 20.3240   2597   2433  0.0385
1021 20.3410   2732   2645  0.0366
1022 20.3580   2939   2884  0.0340
1023 20.3750   3162   3146  0.0316
1024 20.3920   3434   3419  0.0291
1025 20.4090   3658   3695  0.0273
1026 20.4260   3843   3962  0.0260
1027 20.4430   4187   4206  0.0239
1028 20.4600   4330   4414  0.0231
1029 20.4770   4472   4575  0.0224
1030 20.4940   4421   4620  0.0226
1031 20.5110   4224   4432  0.0237
1032 20.5280   4029   4127  0.0248
1033 20.5450   3814   3791  0.0262
1034 20.5620   3612   3438  0.0277
1035 20.5790   3428   3147  0.0292
1036 20.5960   3329   2965  0.0300
1037 20.6130   3328   2895  0.0300
1038 20.6300   3254   2918  0.0307
1039 20.6470   3262   3004  0.0307
1040 20.6640   3302   3121  0.0303
1041 20.6810   3268   3241  0.0306
1042 20.6980   3294   3344  0.0304
1043 20.7150   3207   3414  0.0312
1044 20.7320   3068   3407  0.0326
1045 20.7490   3038   3238  0.0329
1046 20.7660   2771   2977  0.0361
1047 20.7830   2508   2684  0.0399
1048 20.8000   2213   2365  0.0452
1049 20.8170   1984   2073  0.0504
1050 20.8340   1774   1840  0.0564
1051 20.8510   1642   1675  0.0609
1052 20.8680   1533   1568  0.0652
1053 20.8850   1498   1507  0.0668
1054 20.9020   1450   1476  0.0690
1055 20.9190   1440   1464  0.0694
1056 20.9360   1434   1463  0.0697
1057 20.9530   1407   1468  0.0711
1058 20.9700   1406   1478  0.0711
1059 20.9870   1411   1491  0.0709
1060 21.0040   1432   1506  0.0698
1061 21.0210   1424   1524  0.0702
1062 21.0380   1434   1544  0.0697
1063 21.0550   1472   1566  0.0679
1064 21.0720   1522   1588  0.0657
1065 21.0890   1531   1611  0.0653
1066 21.1060   1566   1635  0.0639
1067 21.1230   1601   1659  0.0625
1068 21.1400   1623   1682  0.0616
1069 21.1570   1628   1698  0.0614
1070 21.1740   1588   1708  0.0630
1071 21.1910   1637   1726  0.0611
1072 21.2080   1685   1759  0.0593
1073 21.2250   1704   1798  0.0587
1074 21.2420   1798   1859  0.0556
1075 21.2590   1876   1948  0.0533
1076 21.2760   1942   2061  0.0515
1077 21.2930   2087   2202  0.0479
1078 21.3100   2301   2371  0.0435
1079 21.3270   2481   2566  0.0403
1080 21.3440   2729   2784  0.0366
1081 21.3610   2949   3012  0.0339
1082 21.3780   3265   3251  0.0306
1083 21.3950   3520   3500  0.0284
1084 21.4120   3800   3754  0.0263
1085 21.4290   4167   4002  0.0240
1086 21.4460   4414   4237  0.0227
1087 21.4630   4517   4452  0.0221
1088 21.4800   4633   4602  0.0216
1089 21.4970   4625   4567  0.0216
1090 21.5140   4459   4463  0.0224
1091 21.5310   4442   4342  0.0225
1092 21.5480   4183   4165  0.0239
1093 21.5650   4208   3991  0.0238
1094 21.5820   3917   3838  0.0255
1095 21.5990   3746   3641  0.0267
1096 21.6160   3401   3358  0.0294
1097 21.6330   3100   3052  0.0323
1098 21.6500   2760   2743  0.0362
1099 21.6670   2451   2436  0.0408
1100 21.6840   2126   2162  0.0470
1101 21.7010   1990   1947  0.0503
1102 21.7180   1831   1792  0.0546
1103 21.7350   1741   1691  0.0574
1104 21.7520   1672   1631  0.0598
1105 21.7690   1671   1597  0.0598
1106 21.7860   1623   1580  0.0616
1107 21.8030   1645   1573  0.0608
1108 21.8200   1628   1572  0.0614
1109 21.8370   1662   1574  0.0602
1110 21.8540   1649   1578  0.0606
1111 21.8710   1678   1585  0.0596
1112 21.8880   1671   1593  0.0598
1113 21.9050   1671   1603  0.0598
1114 21.9220   1661   1615  0.0602
1115 21.9390   1689   1629  0.0592
1116 21.9560   1690   1645  0.0592
1117 21.9730   1727   1667  0.0579
1118 21.9900   1753   1692  0.0570
1119 22.0070   1751   1724  0.0571
1120 22.0240   1759   1765  0.0569
1121 22.0410   1834   1819  0.0545
1122 22.0580   1964   1890  0.0509
1123 22.0750   2015   1992  0.0496
1124 22.0920   2080   2116  0.0481
1125 22.1090   2227   2277  0.0449
1126 22.1260   2367   2483  0.0422
1127 22.1430   2562   2746  0.0390
1128 22.1600   2934   3063  0.0341
1129 22.1770   3358   3442  0.0298
1130 22.1940   3780   3883  0.0265
1131 22.2110   4250   4382  0.0235
1132 22.2280   4913   4934  0.0204
1133 22.2450   5597   5528  0.0179
1134 22.2620   6280   6155  0.0159
1135 22.2790   7010   6808  0.0143
1136 22.2960   7652   7486  0.0131
1137 22.3130   8293   8200  0.0121
1138 22.3300   8955   8882  0.0112
1139 22.3470   9457   9378  0.0106
1140 22.3640   9889   9955  0.0101
1141 22.3810  10712  10858  0.0093
1142 22.3980  11937  12131  0.0084
1143 22.4150  13732  13904  0.0073
1144 22.4320  16176  16266  0.0062
1145 22.4490  19364  19209  0.0052
1146 22.4660  22846  22624  0.0044
1147 22.4830  26652  26346  0.0038
1148 22.5000  30229  30154  0.0033
1149 22.5170  33910  33794  0.0029
1150 22.5340  37172  36990  0.0027
1151 22.5510  39507  39491  0.0025
1152 22.5680  40373  40580  0.0025
1153 22.5850  38495  38482  0.0026
1154 22.6020  34610  34419  0.0029
1155 22.6190  29341  29828  0.0034
1156 22.6360  24334  24749  0.0041
1157 22.6530  19370  19743  0.0052
1158 22.6700  15495  15153  0.0065
1159 22.6870  11548  11321  0.0087
1160 22.7040   8383   8463  0.0119
1161 22.7210   6322   6421  0.0158
1162 22.7380   4837   4920  0.0207
1163 22.7550   3857   3859  0.0259
1164 22.7720   3192   3142  0.0313
1165 22.7890   2507   2678  0.0399
1166 22.8060   2212   2391  0.0452
1167 22.8230   2086   2215  0.0479
1168 22.8400   2027   2106  0.0493
1169 22.8570   1940   2035  0.0515
1170 22.8740   1890   1991  0.0529
1171 22.8910   1959   1968  0.0510
1172 22.9080   1992   1963  0.0502
1173 22.9250   2035   1981  0.0491
1174 22.9420   2128   2025  0.0470
1175 22.9590   2220   2106  0.0450
1176 22.9760   2335   2226  0.0428
1177 22.9930   2470   2398  0.0405
1178 23.0100   2674   2634  0.0374
1179 23.0270   2920   2943  0.0342
1180 23.0440   3265   3334  0.0306
1181 23.0610   3756   3815  0.0266
1182 23.0780   4311   4389  0.0232
1183 23.0950   4985   5049  0.0201
1184 23.1120   5795   5781  0.0173
1185 23.1290   6648   6560  0.0150
1186 23.1460   7400   7354  0.0135
1187 23.1630   8093   8118  0.0124
1188 23.1800   8922   8805  0.0112
1189 23.1970   9472   9366  0.0106
1190 23.2140   9782   9756  0.0102
1191 23.2310   9734   9654  0.0103
1192 23.2480   9155   9000  0.0109
1193 23.2650   8268   8110  0.0121
1194 23.2820   7195   7149  0.0139
1195 23.2990   6040   6051  0.0166
1196 23.3160   5072   5006  0.0197
1197 23.3330   4224   4149  0.0237
1198 23.3500   3478   3503  0.0288
1199 23.3670   3034   3059  0.0330
1200 23.3840   2818   2787  0.0355
1201 23.4010   2659   2646  0.0376
1202 23.4180   2634   2594  0.0380
1203 23.4350   2613   2594  0.0383
1204 23.4520   2634   2617  0.0380
1205 23.4690   2661   2647  0.0376
1206 23.4860   2646   2658  0.0378
1207 23.5030   2589   2588  0.0386
1208 23.5200   2528   2478  0.0396
1209 23.5370   2392   2376  0.0418
1210 23.5540   2196   2290  0.0455
1211 23.5710   2171   2227  0.0461
1212 23.5880   2142   2210  0.0467
1213 23.6050   2043   2249  0.0489
1214 23.6220   2221   2345  0.0450
1215 23.6390   2249   2490  0.0445
1216 23.6560   2476   2664  0.0404
1217 23.6730   2701   2884  0.0370
1218 23.6900   2975   3128  0.0336
1219 23.7070   3331   3385  0.0300
1220 23.7240   3611   3645  0.0277
1221 23.7410   3990   3907  0.0251
1222 23.7580   4352   4153  0.0230
1223 23.7750   4573   4370  0.0219
1224 23.7920   4792   4548  0.0209
1225 23.8090   4963   4675  0.0201
1226 23.8260   4902   4713  0.0204
1227 23.8430   4722   4552  0.0212
1228 23.8600   4490   4252  0.0223
1229 23.8770   4050   3895  0.0247
1230 23.8940   3572   3500  0.0280
1231 23.9110   3120   3093  0.0321
1232 23.9280   2898   2733  0.0345
1233 23.9450   2547   2455  0.0393
1234 23.9620   2297   2272  0.0435
1235 23.9790   2186   2181  0.0457
1236 23.9960   2145   2173  0.0466
1237 24.0130   2136   2236  0.0468
1238 24.0300   2235   2355  0.0447
1239 24.0470   2403   2521  0.0416
1240 24.0640   2582   2722  0.0387
1241 24.0810   2821   2951  0.0354
1242 24.0980   3080   3199  0.0325
1243 24.1150   3333   3454  0.0300
1244 24.1320   3650   3706  0.0274
1245 24.1490   3920   3942  0.0255
1246 24.1660   4134   4149  0.0242
1247 24.1830   4305   4317  0.0232
1248 24.2000   4337   4397  0.0231
1249 24.2170   4273   4293  0.0234
1250 24.2340   4173   4077  0.0240
1251 24.2510   3953   3832  0.0253
1252 24.2680   3734   3560  0.0268
1253 24.2850   3512   3283  0.0285
1254 24.3020   3243   3041  0.0308
1255 24.3190   3032   2854  0.0330
1256 24.3360   2861   2721  0.0350
1257 24.3530   2701   2612  0.0370
1258 24.3700   2580   2482  0.0388
1259 24.3870   2439   2346  0.0410
1260 24.4040   2330   2220  0.0429
1261 24.4210   2291   2102  0.0436
1262 24.4380   2224   1996  0.0450
1263 24.4550   2088   1914  0.0479
1264 24.4720   1988   1861  0.0503
1265 24.4890   1989   1836  0.0503
1266 24.5060   1925   1834  0.0519
1267 24.5230   1896   1846  0.0527
1268 24.5400   1891   1866  0.0529
1269 24.5570   1857   1886  0.0539
1270 24.5740   1804   1894  0.0554
1271 24.5910   1834   1885  0.0545
1272 24.6080   1808   1867  0.0553
1273 24.6250   1772   1837  0.0564
1274 24.6420   1698   1793  0.0589
1275 24.6590   1690   1745  0.0592
1276 24.6760   1703   1701  0.0587
1277 24.6930   1689   1664  0.0592
1278 24.7100   1616   1640  0.0619
1279 24.7270   1637   1632  0.0611
1280 24.7440   1639   1644  0.0610
1281 24.7610   1680   1678  0.0595
1282 24.7780   1740   1734  0.0575
1283 24.7950   1758   1816  0.0569
1284 24.8120   1818   1924  0.0550
1285 24.8290   1958   2061  0.0511
1286 24.8460   2005   2228  0.0499
1287 24.8630   2157   2424  0.0464
1288 24.8800   2394   2649  0.0418
1289 24.8970   2657   2900  0.0376
1290 24.9140   2920   3172  0.0342
1291 24.9310   3244   3457  0.0308
1292 24.9480   3597   3747  0.0278
1293 24.9650   4022   4030  0.0249
1294 24.9820   4375   4294  0.0229
1295 24.9990   4690   4510  0.0213
1296 25.0160   4929   4676  0.0203
1297 25.0330   5044   4799  0.0198
1298 25.0500   5011   4866  0.0200
1299 25.0670   4943   4775  0.0202
1300 25.0840   4686   4555  0.0213
1301 25.1010   4374   4281  0.0229
1302 25.1180   4089   3996  0.0245
1303 25.1350   3719   3692  0.0269
1304 25.1520   3408   3412  0.0293
1305 25.1690   3186   3187  0.0314
1306 25.1860   3022   3027  0.0331
1307 25.2030   2919   2931  0.0343
1308 25.2200   2831   2884  0.0353
1309 25.2370   2772   2869  0.0361
1310 25.2540   2732   2869  0.0366
1311 25.2710   2687   2870  0.0372
1312 25.2880   2619   2822  0.0382
1313 25.3050   2514   2713  0.0398
1314 25.3220   2421   2571  0.0413
1315 25.3390   2353   2418  0.0425
1316 25.3560   2315   2252  0.0432
1317 25.3730   2326   2092  0.0430
1318 25.3900   2326   1955  0.0430
1319 25.4070   2366   1853  0.0423
1320 25.4240   2349   1790  0.0426
1321 25.4410   2349   1765  0.0426
1322 25.4580   2467   1779  0.0405
1323 25.4750   2550   1827  0.0392
1324 25.4920   2624   1906  0.0381
1325 25.5090   2562   2013  0.0390
1326 25.5260   2556   2148  0.0391
1327 25.5430   2554   2307  0.0392
1328 25.5600   2713   2487  0.0369
1329 25.5770   2830   2684  0.0353
1330 25.5940   2978   2892  0.0336
1331 25.6110   3048   3104  0.0328
1332 25.6280   3318   3312  0.0301
1333 25.6450   3499   3506  0.0286
1334 25.6620   3599   3676  0.0278
1335 25.6790   3681   3815  0.0272
1336 25.6960   3752   3908  0.0267
1337 25.7130   3755   3870  0.0266
1338 25.7300   3561   3716  0.0281
1339 25.7470   3329   3510  0.0300
1340 25.7640   3131   3296  0.0319
1341 25.7810   2941   3062  0.0340
1342 25.7980   2805   2840  0.0357
1343 25.8150   2687   2656  0.0372
1344 25.8320   2529   2520  0.0395
1345 25.8490   2478   2427  0.0404
1346 25.8660   2375   2365  0.0421
1347 25.8830   2330   2316  0.0429
1348 25.9000   2262   2229  0.0442
1349 25.9170   2136   2113  0.0468
1350 25.9340   2053   1993  0.0487
1351 25.9510   1924   1881  0.0520
1352 25.9680   1783   1772  0.0561
1353 25.9850   1702   1669  0.0588
1354 26.0020   1637   1586  0.0611
1355 26.0190   1579   1528  0.0633
1356 26.0360   1547   1493  0.0646
1357 26.0530   1493   1475  0.0670
1358 26.0700   1472   1472  0.0679
1359 26.0870   1474   1482  0.0678
1360 26.1040   1489   1502  0.0672
1361 26.1210   1530   1533  0.0654
1362 26.1380   1528   1574  0.0654
1363 26.1550   1564   1625  0.0639
1364 26.1720   1627   1686  0.0615
1365 26.1890   1727   1757  0.0579
1366 26.2060   1810   1835  0.0552
1367 26.2230   1847   1919  0.0541
1368 26.2400   1950   2005  0.0513
1369 26.2570   2121   2090  0.0471
1370 26.2740   2209   2171  0.0453
1371 26.2910   2263   2238  0.0442
1372 26.3080   2351   2277  0.0425
1373 26.3250   2346   2288  0.0426
1374 26.3420   2312   2272  0.0433
1375 26.3590   2318   2248  0.0431
1376 26.3760   2368   2230  0.0422
1377 26.3930   2384   2223  0.0419
1378 26.4100   2338   2227  0.0428
1379 26.4270   2342   2247  0.0427
1380 26.4440   2344   2279  0.0427
1381 26.4610   2351   2319  0.0425
1382 26.4780   2356   2356  0.0424
1383 26.4950   2387   2382  0.0419
1384 26.5120   2366   2352  0.0423
1385 26.5290   2262   2262  0.0442
1386 26.5460   2085   2145  0.0480
1387 26.5630   1984   2027  0.0504
1388 26.5800   1859   1904  0.0538
1389 26.5970   1824   1784  0.0548
1390 26.6140   1699   1682  0.0589
1391 26.6310   1564   1607  0.0639
1392 26.6480   1514   1559  0.0661
1393 26.6650   1502   1537  0.0666
1394 26.6820   1508   1533  0.0663
1395 26.6990   1491   1544  0.0671
1396 26.7160   1507   1565  0.0664
1397 26.7330   1504   1595  0.0665
1398 26.7500   1519   1629  0.0658
1399 26.7670   1553   1668  0.0644
1400 26.7840   1612   1710  0.0620
1401 26.8010   1677   1754  0.0596
1402 26.8180   1742   1799  0.0574
1403 26.8350   1765   1846  0.0567
1404 26.8520   1780   1895  0.0562
1405 26.8690   1852   1946  0.0540
1406 26.8860   1930   1988  0.0518
1407 26.9030   2004   2024  0.0499
1408 26.9200   2076   2065  0.0482
1409 26.9370   2125   2123  0.0471
1410 26.9540   2202   2200  0.0454
1411 26.9710   2353   2302  0.0425
1412 26.9880   2477   2437  0.0404
1413 27.0050   2664   2608  0.0375
1414 27.0220   2809   2821  0.0356
1415 27.0390   2969   3073  0.0337
1416 27.0560   3259   3340  0.0307
1417 27.0730   3621   3615  0.0276
1418 27.0900   3940   3910  0.0254
1419 27.1070   4250   4226  0.0235
1420 27.1240   4630   4543  0.0216
1421 27.1410   5034   4843  0.0199
1422 27.1580   5359   5113  0.0187
1423 27.1750   5526   5334  0.0181
1424 27.1920   5506   5488  0.0182
1425 27.2090   5381   5486  0.0186
1426 27.2260   5212   5213  0.0192
1427 27.2430   4684   4780  0.0213
1428 27.2600   4132   4298  0.0242
1429 27.2770   3558   3806  0.0281
1430 27.2940   3071   3284  0.0326
1431 27.3110   2600   2797  0.0385
1432 27.3280   2197   2386  0.0455
1433 27.3450   1951   2067  0.0513
1434 27.3620   1732   1835  0.0577
1435 27.3790   1549   1677  0.0646
1436 27.3960   1493   1574  0.0670
1437 27.4130   1429   1509  0.0700
1438 27.4300   1387   1468  0.0721
1439 27.4470   1369   1441  0.0730
1440 27.4640   1335   1424  0.0749
1441 27.4810   1340   1415  0.0746
1442 27.4980   1361   1407  0.0735
1443 27.5150   1326   1403  0.0754
1444 27.5320   1337   1406  0.0748
1445 27.5490   1357   1414  0.0737
1446 27.5660   1320   1426  0.0758
1447 27.5830   1345   1448  0.0743
1448 27.6000   1405   1483  0.0712
1449 27.6170   1465   1532  0.0683
1450 27.6340   1485   1601  0.0673
1451 27.6510   1607   1694  0.0622
1452 27.6680   1753   1815  0.0570
1453 27.6850   1887   1970  0.0530
1454 27.7020   2093   2158  0.0478
1455 27.7190   2278   2381  0.0439
1456 27.7360   2574   2640  0.0389
1457 27.7530   2912   2923  0.0343
1458 27.7700   3260   3224  0.0307
1459 27.7870   3572   3532  0.0280
1460 27.8040   3955   3830  0.0253
1461 27.8210   4284   4104  0.0233
1462 27.8380   4482   4334  0.0223
1463 27.8550   4566   4504  0.0219
1464 27.8720   4521   4501  0.0221
1465 27.8890   4297   4313  0.0233
1466 27.9060   4057   4036  0.0246
1467 27.9230   3753   3743  0.0266
1468 27.9400   3439   3431  0.0291
1469 27.9570   3140   3094  0.0318
1470 27.9740   2826   2760  0.0354
1471 27.9910   2590   2449  0.0386
1472 28.0080   2296   2190  0.0436
1473 28.0250   2022   1990  0.0495
1474 28.0420   1839   1838  0.0544
1475 28.0590   1684   1715  0.0594
1476 28.0760   1564   1619  0.0639
1477 28.0930   1509   1546  0.0663
1478 28.1100   1437   1492  0.0696
1479 28.1270   1357   1453  0.0737
1480 28.1440   1403   1424  0.0713
1481 28.1610   1358   1403  0.0736
1482 28.1780   1274   1387  0.0785
1483 28.1950   1290   1375  0.0775
1484 28.2120   1330   1367  0.0752
1485 28.2290   1283   1361  0.0779
1486 28.2460   1273   1357  0.0786
1487 28.2630   1295   1354  0.0772
1488 28.2800   1296   1352  0.0772
1489 28.2970   1318   1352  0.0759
1490 28.3140   1333   1353  0.0750
1491 28.3310   1334   1354  0.0750
1492 28.3480   1306   1357  0.0766
1493 28.3650   1289   1361  0.0776
1494 28.3820   1315   1366  0.0760
1495 28.3990   1336   1374  0.0749
1496 28.4160   1367   1383  0.0732
1497 28.4330   1403   1396  0.0713
1498 28.4500   1339   1410  0.0747
1499 28.4670   1407   1433  0.0711
1500 28.4840   1465   1465  0.0683
1501 28.5010   1484   1508  0.0674
1502 28.5180   1580   1566  0.0633
1503 28.5350   1667   1646  0.0600
1504 28.5520   1780   1755  0.0562
1505 28.5690   1882   1898  0.0531
1506 28.5860   2086   2087  0.0479
1507 28.6030   2405   2330  0.0416
1508 28.6200   2624   2637  0.0381
1509 28.6370   2986   3020  0.0335
1510 28.6540   3461   3485  0.0289
1511 28.6710   4155   4040  0.0241
1512 28.6880   4814   4688  0.0208
1513 28.7050   5551   5430  0.0180
1514 28.7220   6422   6257  0.0156
1515 28.7390   7199   7156  0.0139
1516 28.7560   8137   8104  0.0123
1517 28.7730   9147   9072  0.0109
1518 28.7900  10114  10023  0.0099
1519 28.8070  10936  10916  0.0091
1520 28.8240  11532  11694  0.0087
1521 28.8410  11822  12129  0.0085
1522 28.8580  11988  12191  0.0083
1523 28.8750  11778  12002  0.0085
1524 28.8920  11354  11657  0.0088
1525 28.9090  10857  11068  0.0092
1526 28.9260  10015  10131  0.0100
1527 28.9430   9065   8925  0.0110
1528 28.9600   7948   7682  0.0126
1529 28.9770   6838   6536  0.0146
1530 28.9940   5677   5511  0.0176
1531 29.0110   4692   4591  0.0213
1532 29.0280   3976   3827  0.0252
1533 29.0450   3415   3245  0.0293
1534 29.0620   2945   2840  0.0340
1535 29.0790   2666   2596  0.0375
1536 29.0960   2530   2482  0.0395
1537 29.1130   2510   2471  0.0398
1538 29.1300   2567   2540  0.0390
1539 29.1470   2648   2671  0.0378
1540 29.1640   2892   2852  0.0346
1541 29.1810   3080   3076  0.0325
1542 29.1980   3400   3328  0.0294
1543 29.2150   3665   3601  0.0273
1544 29.2320   3936   3889  0.0254
1545 29.2490   4270   4187  0.0234
1546 29.2660   4659   4481  0.0215
1547 29.2830   4960   4755  0.0202
1548 29.3000   5165   4997  0.0194
1549 29.3170   5282   5186  0.0189
1550 29.3340   5275   5307  0.0190
1551 29.3510   5266   5331  0.0190
1552 29.3680   4980   5154  0.0201
1553 29.3850   4756   4826  0.0210
1554 29.4020   4296   4425  0.0233
1555 29.4190   3796   4010  0.0263
1556 29.4360   3321   3571  0.0301
1557 29.4530   2898   3128  0.0345
1558 29.4700   2604   2721  0.0384
1559 29.4870   2262   2377  0.0442
1560 29.5040   1981   2103  0.0505
1561 29.5210   1788   1895  0.0559
1562 29.5380   1701   1744  0.0588
1563 29.5550   1583   1637  0.0632
1564 29.5720   1482   1559  0.0675
1565 29.5890   1466   1499  0.0682
1566 29.6060   1509   1451  0.0663
1567 29.6230   1387   1413  0.0721
1568 29.6400   1347   1384  0.0742
1569 29.6570   1297   1357  0.0771
1570 29.6740   1358   1334  0.0736
1571 29.6910   1334   1315  0.0750
1572 29.7080   1334   1299  0.0750
1573 29.7250   1271   1288  0.0787
1574 29.7420   1273   1280  0.0786
1575 29.7590   1240   1274  0.0806
1576 29.7760   1192   1269  0.0839
1577 29.7930   1178   1267  0.0849
1578 29.8100   1204   1265  0.0831
1579 29.8270   1243   1263  0.0805
1580 29.8440   1248   1261  0.0801
1581 29.8610   1207   1259  0.0829
1582 29.8780   1161   1255  0.0861
1583 29.8950   1177   1251  0.0850
1584 29.9120   1204   1247  0.0831
1585 29.9290   1209   1244  0.0827
1586 29.9460   1239   1244  0.0807
1587 29.9630   1265   1247  0.0791
1588 29.9800   1290   1254  0.0775
1589 29.9970   1308   1269  0.0765
1590 30.0140   1366   1294  0.0732
1591 30.0310   1401   1333  0.0714
1592 30.0480   1418   1388  0.0705
1593 30.0650   1513   1463  0.0661
1594 30.0820   1651   1561  0.0606
1595 30.0990   1797   1680  0.0556
1596 30.1160   1951   1826  0.0513
1597 30.1330   2121   1993  0.0471
1598 30.1500   2322   2180  0.0431
1599 30.1670   2487   2374  0.0402
1600 30.1840   2670   2563  0.0375
1601 30.2010   2805   2742  0.0357
1602 30.2180   2943   2896  0.0340
1603 30.2350   2965   3009  0.0337
1604 30.2520   2967   3001  0.0337
1605 30.2690   2958   2909  0.0338
1606 30.2860   2811   2802  0.0356
1607 30.3030   2650   2724  0.0377
1608 30.3200   2546   2671  0.0393
1609 30.3370   2440   2626  0.0410
1610 30.3540   2471   2614  0.0405
1611 30.3710   2561   2650  0.0390
1612 30.3880   2647   2735  0.0378
1613 30.4050   2814   2862  0.0355
1614 30.4220   2987   3014  0.0335
1615 30.4390   3190   3171  0.0313
1616 30.4560   3408   3309  0.0293
1617 30.4730   3602   3414  0.0278
1618 30.4900   3661   3475  0.0273
1619 30.5070   3627   3474  0.0276
1620 30.5240   3562   3355  0.0281
1621 30.5410   3225   3156  0.0310
1622 30.5580   2950   2930  0.0339
1623 30.5750   2700   2716  0.0370
1624 30.5920   2525   2514  0.0396
1625 30.6090   2337   2329  0.0428
1626 30.6260   2149   2188  0.0465
1627 30.6430   2079   2109  0.0481
1628 30.6600   2056   2097  0.0486
1629 30.6770   2143   2151  0.0467
1630 30.6940   2292   2262  0.0436
1631 30.7110   2483   2416  0.0403
1632 30.7280   2661   2598  0.0376
1633 30.7450   2874   2795  0.0348
1634 30.7620   3027   2989  0.0330
1635 30.7790   3148   3162  0.0318
1636 30.7960   3328   3297  0.0300
1637 30.8130   3352   3360  0.0298
1638 30.8300   3297   3292  0.0303
1639 30.8470   3171   3146  0.0315
1640 30.8640   3015   2987  0.0332
1641 30.8810   2847   2850  0.0351
1642 30.8980   2669   2722  0.0375
1643 30.9150   2583   2597  0.0387
1644 30.9320   2566   2499  0.0390
1645 30.9490   2550   2442  0.0392
1646 30.9660   2528   2422  0.0396
1647 30.9830   2497   2428  0.0400
1648 31.0000   2493   2448  0.0401
1649 31.0170   2522   2465  0.0397
1650 31.0340   2459   2449  0.0407
1651 31.0510   2317   2361  0.0432
1652 31.0680   2205   2231  0.0454
1653 31.0850   2076   2088  0.0482
1654 31.1020   1931   1949  0.0518
1655 31.1190   1768   1804  0.0566
1656 31.1360   1630   1657  0.0613
1657 31.1530   1526   1523  0.0655
1658 31.1700   1421   1410  0.0704
1659 31.1870   1360   1321  0.0735
1660 31.2040   1299   1254  0.0770
1661 31.2210   1286   1206  0.0778
1662 31.2380   1237   1173  0.0808
1663 31.2550   1170   1149  0.0855
1664 31.2720   1156   1133  0.0865
1665 31.2890   1164   1120  0.0859
1666 31.3060   1130   1111  0.0885
1667 31.3230   1132   1103  0.0883
1668 31.3400   1118   1097  0.0894
1669 31.3570   1134   1091  0.0882
1670 31.3740   1148   1087  0.0871
1671 31.3910   1116   1084  0.0896
1672 31.4080   1111   1082  0.0900
1673 31.4250   1131   1080  0.0884
1674 31.4420   1149   1080  0.0870
1675 31.4590   1081   1081  0.0925
1676 31.4760   1152   1084  0.0868
1677 31.4930   1154   1089  0.0867
1678 31.5100   1127   1097  0.0887
1679 31.5270   1170   1108  0.0855
1680 31.5440   1174   1122  0.0852
1681 31.5610   1182   1140  0.0846
1682 31.5780   1203   1162  0.0831
1683 31.5950   1230   1188  0.0813
1684 31.6120   1261   1219  0.0793
1685 31.6290   1289   1254  0.0776
1686 31.6460   1348   1291  0.0742
1687 31.6630   1340   1330  0.0746
1688 31.6800   1353   1371  0.0739
1689 31.6970   1371   1411  0.0729
1690 31.7140   1430   1452  0.0699
1691 31.7310   1462   1483  0.0684
1692 31.7480   1469   1506  0.0681
1693 31.7650   1523   1530  0.0657
1694 31.7820   1581   1562  0.0633
1695 31.7990   1651   1605  0.0606
1696 31.8160   1726   1654  0.0579
1697 31.8330   1789   1711  0.0559
1698 31.8500   1815   1776  0.0551
1699 31.8670   1869   1849  0.0535
1700 31.8840   1961   1924  0.0510
1701 31.9010   2017   1997  0.0496
1702 31.9180   2054   2060  0.0487
1703 31.9350   2073   2111  0.0482
1704 31.9520   2143   2153  0.0467
1705 31.9690   2218   2190  0.0451
1706 31.9860   2224   2220  0.0450
1707 32.0030   2259   2242  0.0443
1708 32.0200   2234   2254  0.0448
1709 32.0370   2172   2254  0.0460
1710 32.0540   2190   2233  0.0457
1711 32.0710   2141   2168  0.0467
1712 32.0880   2037   2071  0.0491
1713 32.1050   1929   1962  0.0518
1714 32.1220   1826   1852  0.0548
1715 32.1390   1698   1743  0.0589
1716 32.1560   1612   1631  0.0620
1717 32.1730   1554   1525  0.0644
1718 32.1900   1480   1435  0.0676
1719 32.2070   1371   1365  0.0729
1720 32.2240   1381   1317  0.0724
1721 32.2410   1310   1291  0.0763
1722 32.2580   1345   1287  0.0743
1723 32.2750   1320   1300  0.0758
1724 32.2920   1395   1334  0.0717
1725 32.3090   1426   1385  0.0701
1726 32.3260   1482   1454  0.0675
1727 32.3430   1594   1538  0.0627
1728 32.3600   1710   1638  0.0585
1729 32.3770   1790   1752  0.0559
1730 32.3940   1873   1875  0.0534
1731 32.4110   2036   2004  0.0491
1732 32.4280   2175   2131  0.0460
1733 32.4450   2285   2246  0.0438
1734 32.4620   2272   2326  0.0440
1735 32.4790   2309   2369  0.0433
1736 32.4960   2297   2379  0.0435
1737 32.5130   2282   2341  0.0438
1738 32.5300   2220   2226  0.0450
1739 32.5470   2094   2067  0.0478
1740 32.5640   1986   1903  0.0504
1741 32.5810   1827   1755  0.0547
1742 32.5980   1634   1618  0.0612
1743 32.6150   1489   1480  0.0672
1744 32.6320   1428   1358  0.0700
1745 32.6490   1398   1259  0.0715
1746 32.6660   1316   1187  0.0760
1747 32.6830   1261   1138  0.0793
1748 32.7000   1241   1108  0.0806
1749 32.7170   1194   1094  0.0838
1750 32.7340   1156   1091  0.0865
1751 32.7510   1168   1097  0.0856
1752 32.7680   1187   1113  0.0842
1753 32.7850   1156   1138  0.0865
1754 32.8020   1168   1173  0.0856
1755 32.8190   1217   1221  0.0822
1756 32.8360   1244   1281  0.0804
1757 32.8530   1326   1356  0.0754
1758 32.8700   1393   1446  0.0718
1759 32.8870   1509   1551  0.0663
1760 32.9040   1676   1671  0.0597
1761 32.9210   1824   1803  0.0548
1762 32.9380   1984   1944  0.0504
1763 32.9550   2124   2091  0.0471
1764 32.9720   2284   2237  0.0438
1765 32.9890   2457   2379  0.0407
1766 33.0060   2635   2508  0.0380
1767 33.0230   2808   2620  0.0356
1768 33.0400   2901   2708  0.0345
1769 33.0570   2876   2763  0.0348
1770 33.0740   2754   2740  0.0363
1771 33.0910   2611   2653  0.0383
1772 33.1080   2447   2533  0.0409
1773 33.1250   2359   2408  0.0424
1774 33.1420   2259   2293  0.0443
1775 33.1590   2123   2178  0.0471
1776 33.1760   1990   2075  0.0503
1777 33.1930   1861   2003  0.0537
1778 33.2100   1848   1970  0.0541
1779 33.2270   1885   1981  0.0531
1780 33.2440   2002   2033  0.0500
1781 33.2610   2184   2122  0.0458
1782 33.2780   2311   2239  0.0433
1783 33.2950   2395   2377  0.0418
1784 33.3120   2634   2527  0.0380
1785 33.3290   2744   2680  0.0364
1786 33.3460   2962   2831  0.0338
1787 33.3630   3056   2959  0.0327
1788 33.3800   3146   3031  0.0318
1789 33.3970   3099   3077  0.0323
1790 33.4140   3069   3122  0.0326
1791 33.4310   3150   3169  0.0317
1792 33.4480   3138   3216  0.0319
1793 33.4650   3129   3250  0.0320
1794 33.4820   3136   3278  0.0319
1795 33.4990   3132   3301  0.0319
1796 33.5160   3166   3308  0.0316
1797 33.5330   3227   3257  0.0310
1798 33.5500   3101   3143  0.0322
1799 33.5670   3061   2989  0.0327
1800 33.5840   2861   2817  0.0350
1801 33.6010   2668   2615  0.0375
1802 33.6180   2385   2387  0.0419
1803 33.6350   2147   2151  0.0466
1804 33.6520   1954   1930  0.0512
1805 33.6690   1769   1737  0.0565
1806 33.6860   1561   1564  0.0641
1807 33.7030   1400   1416  0.0714
1808 33.7200   1273   1298  0.0786
1809 33.7370   1167   1208  0.0857
1810 33.7540   1103   1142  0.0907
1811 33.7710   1069   1095  0.0935
1812 33.7880   1066   1063  0.0938
1813 33.8050   1057   1041  0.0946
1814 33.8220   1043   1027  0.0959
1815 33.8390   1026   1018  0.0975
1816 33.8560   1036   1013  0.0965
1817 33.8730   1027   1011  0.0974
1818 33.8900   1007   1012  0.0993
1819 33.9070   1016   1015  0.0984
1820 33.9240   1023   1021  0.0978
1821 33.9410   1031   1028  0.0970
1822 33.9580   1026   1036  0.0975
1823 33.9750   1030   1045  0.0971
1824 33.9920   1035   1054  0.0966
1825 34.0090   1033   1062  0.0968
1826 34.0260   1029   1070  0.0972
1827 34.0430   1031   1074  0.0970
1828 34.0600   1028   1073  0.0973
1829 34.0770   1028   1069  0.0973
1830 34.0940   1020   1063  0.0980
1831 34.1110   1033   1057  0.0968
1832 34.1280   1007   1047  0.0993
1833 34.1450    971   1034  0.1030
1834 34.1620    963   1021  0.1038
1835 34.1790    959   1010  0.1043
1836 34.1960    979   1001  0.1021
1837 34.2130   1012    996  0.0988
1838 34.2300   1011    994  0.0989
1839 34.2470   1017    997  0.0983
1840 34.2640    969   1005  0.1032
1841 34.2810   1002   1018  0.0998
1842 34.2980   1018   1037  0.0982
1843 34.3150   1062   1061  0.0942
1844 34.3320   1077   1088  0.0929
1845 34.3490   1049   1120  0.0953
1846 34.3660   1125   1153  0.0889
1847 34.3830   1154   1186  0.0867
1848 34.4000   1209   1218  0.0827
1849 34.4170   1182   1246  0.0846
1850 34.4340   1221   1268  0.0819
1851 34.4510   1216   1281  0.0822
1852 34.4680   1229   1278  0.0814
1853 34.4850   1199   1255  0.0834
1854 34.5020   1168   1225  0.0856
1855 34.5190   1127   1192  0.0887
1856 34.5360   1160   1160  0.0862
1857 34.5530   1079   1129  0.0927
1858 34.5700   1075   1093  0.0930
1859 34.5870   1048   1064  0.0954
1860 34.6040   1052   1040  0.0951
1861 34.6210   1007   1022  0.0993
1862 34.6380   1015   1010  0.0985
1863 34.6550   1015   1003  0.0985
1864 34.6720   1006   1001  0.0994
1865 34.6890   1004   1000  0.0996
1866 34.7060    996   1002  0.1004
1867 34.7230    993   1007  0.1007
1868 34.7400    993   1016  0.1007
1869 34.7570   1008   1027  0.0992
1870 34.7740   1005   1039  0.0995
1871 34.7910   1031   1050  0.0970
1872 34.8080    978   1063  0.1022
1873 34.8250    967   1075  0.1034
1874 34.8420    981   1082  0.1019
1875 34.8590   1011   1086  0.0989
1876 34.8760   1032   1089  0.0969
1877 34.8930   1022   1090  0.0978
1878 34.9100   1017   1091  0.0983
1879 34.9270   1057   1088  0.0946
1880 34.9440   1061   1078  0.0943
1881 34.9610   1046   1064  0.0956
1882 34.9780   1048   1049  0.0954
1883 34.9950   1048   1038  0.0954
1884 35.0120   1033   1031  0.0968
1885 35.0290   1012   1028  0.0988
1886 35.0460   1023   1029  0.0978
1887 35.0630   1039   1036  0.0962
1888 35.0800   1090   1051  0.0917
1889 35.0970   1101   1075  0.0908
1890 35.1140   1133   1108  0.0883
1891 35.1310   1192   1149  0.0839
1892 35.1480   1229   1198  0.0814
1893 35.1650   1241   1253  0.0806
1894 35.1820   1347   1314  0.0742
1895 35.1990   1352   1377  0.0740
1896 35.2160   1385   1441  0.0722
1897 35.2330   1509   1503  0.0663
1898 35.2500   1530   1562  0.0654
1899 35.2670   1536   1604  0.0651
1900 35.2840   1624   1631  0.0616
1901 35.3010   1645   1654  0.0608
1902 35.3180   1678   1681  0.0596
1903 35.3350   1684   1718  0.0594
1904 35.3520   1722   1759  0.0581
1905 35.3690   1758   1802  0.0569
1906 35.3860   1817   1859  0.0550
1907 35.4030   1949   1938  0.0513
1908 35.4200   1962   2042  0.0510
1909 35.4370   2165   2169  0.0462
1910 35.4540   2310   2313  0.0433
1911 35.4710   2523   2471  0.0396
1912 35.4880   2669   2628  0.0375
1913 35.5050   2753   2775  0.0363
1914 35.5220   2934   2906  0.0341
1915 35.5390   3093   3014  0.0323
1916 35.5560   3115   3092  0.0321
1917 35.5730   3272   3099  0.0306
1918 35.5900   3191   3031  0.0313
1919 35.6070   3069   2913  0.0326
1920 35.6240   2824   2771  0.0354
1921 35.6410   2672   2624  0.0374
1922 35.6580   2498   2474  0.0400
1923 35.6750   2261   2317  0.0442
1924 35.6920   2121   2163  0.0471
1925 35.7090   2002   2023  0.0500
1926 35.7260   1814   1901  0.0551
1927 35.7430   1702   1799  0.0588
1928 35.7600   1650   1714  0.0606
1929 35.7770   1555   1636  0.0643
1930 35.7940   1466   1565  0.0682
1931 35.8110   1447   1504  0.0691
1932 35.8280   1422   1451  0.0703
1933 35.8450   1408   1405  0.0710
1934 35.8620   1380   1361  0.0725
1935 35.8790   1339   1317  0.0747
1936 35.8960   1300   1275  0.0769
1937 35.9130   1304   1238  0.0767
1938 35.9300   1283   1205  0.0779
1939 35.9470   1215   1178  0.0823
1940 35.9640   1172   1154  0.0853
1941 35.9810   1133   1133  0.0883
1942 35.9980   1118   1115  0.0894
1943 36.0150   1090   1101  0.0917
1944 36.0320   1106   1089  0.0904
1945 36.0490   1134   1079  0.0882
1946 36.0660   1143   1070  0.0875
1947 36.0830   1121   1063  0.0892
1948 36.1000   1128   1056  0.0887
1949 36.1170   1118   1050  0.0894
1950 36.1340   1144   1042  0.0874
1951 36.1510   1122   1035  0.0891
1952 36.1680   1107   1028  0.0903
1953 36.1850   1099   1022  0.0910
1954 36.2020   1065   1016  0.0939
1955 36.2190   1063   1011  0.0941
1956 36.2360   1041   1006  0.0961
1957 36.2530   1061   1003  0.0943
1958 36.2700   1025   1002  0.0976
1959 36.2870   1007   1001  0.0993
1960 36.3040   1017   1003  0.0983
1961 36.3210    997   1007  0.1003
1962 36.3380   1041   1014  0.0961
1963 36.3550   1013   1023  0.0987
1964 36.3720   1054   1034  0.0949
1965 36.3890   1049   1048  0.0953
1966 36.4060   1099   1064  0.0910
1967 36.4230   1136   1082  0.0880
1968 36.4400   1149   1102  0.0870
1969 36.4570   1171   1124  0.0854
1970 36.4740   1178   1146  0.0849
1971 36.4910   1181   1169  0.0847
1972 36.5080   1214   1192  0.0824
1973 36.5250   1216   1215  0.0822
1974 36.5420   1255   1236  0.0797
1975 36.5590   1220   1254  0.0820
1976 36.5760   1261   1267  0.0793
1977 36.5930   1283   1278  0.0779
1978 36.6100   1245   1288  0.0803
1979 36.6270   1279   1299  0.0782
1980 36.6440   1288   1310  0.0776
1981 36.6610   1335   1321  0.0749
1982 36.6780   1346   1329  0.0743
1983 36.6950   1338   1334  0.0747
1984 36.7120   1367   1336  0.0732
1985 36.7290   1378   1334  0.0726
1986 36.7460   1385   1324  0.0722
1987 36.7630   1349   1308  0.0741
1988 36.7800   1303   1289  0.0767
1989 36.7970   1256   1270  0.0796
1990 36.8140   1232   1252  0.0812
1991 36.8310   1204   1234  0.0831
1992 36.8480   1166   1215  0.0858
1993 36.8650   1125   1196  0.0889
1994 36.8820   1105   1178  0.0905
1995 36.8990   1073   1163  0.0932
1996 36.9160   1048   1152  0.0954
1997 36.9330   1035    947  0.0966
1998 36.9500   1031    940  0.0970
1999 36.9670   1012    936  0.0988
2000 36.9840    992    937  0.1008
2001 37.0010   1014    941  0.0986
2002 37.0180   1041    950  0.0961
2003 37.0350   1000    965  0.1000
2004 37.0520   1049    985  0.0953
2005 37.0690   1031   1011  0.0970
2006 37.0860   1046   1042  0.0956
2007 37.1030   1064   1077  0.0940
2008 37.1200   1088   1113  0.0919
2009 37.1370   1091   1152  0.0917
2010 37.1540   1123   1189  0.0890
2011 37.1710   1195   1223  0.0837
2012 37.1880   1221   1255  0.0819
2013 37.2050   1238   1272  0.0808
2014 37.2220   1251   1276  0.0799
2015 37.2390   1218   1279  0.0821
2016 37.2560   1256   1294  0.0796
2017 37.2730   1299   1324  0.0770
2018 37.2900   1356   1373  0.0737
2019 37.3070   1449   1434  0.0690
2020 37.3240   1581   1509  0.0633
2021 37.3410   1651   1601  0.0606
2022 37.3580   1736   1707  0.0576
2023 37.3750   1780   1824  0.0562
2024 37.3920   1933   1943  0.0517
2025 37.4090   2050   2059  0.0488
2026 37.4260   2180   2161  0.0459
2027 37.4430   2229   2241  0.0449
2028 37.4600   2279   2261  0.0439
2029 37.4770   2297   2217  0.0435
2030 37.4940   2214   2145  0.0452
2031 37.5110   2146   2071  0.0466
2032 37.5280   2099   2005  0.0476
2033 37.5450   2086   1948  0.0479
2034 37.5620   1971   1878  0.0507
2035 37.5790   1931   1804  0.0518
2036 37.5960   1821   1737  0.0549
2037 37.6130   1693   1680  0.0591
2038 37.6300   1628   1635  0.0614
2039 37.6470   1582   1604  0.0632
2040 37.6640   1564   1586  0.0639
2041 37.6810   1579   1576  0.0633
2042 37.6980   1588   1571  0.0630
2043 37.7150   1571   1566  0.0637
2044 37.7320   1544   1561  0.0648
2045 37.7490   1576   1551  0.0635
2046 37.7660   1540   1530  0.0649
2047 37.7830   1504   1506  0.0665
2048 37.8000   1492   1490  0.0670
2049 37.8170   1499   1487  0.0667
2050 37.8340   1521   1501  0.0657
2051 37.8510   1553   1531  0.0644
2052 37.8680   1586   1576  0.0631
2053 37.8850   1640   1640  0.0610
2054 37.9020   1748   1724  0.0572
2055 37.9190   1869   1824  0.0535
2056 37.9360   1965   1935  0.0509
2057 37.9530   2063   2052  0.0485
2058 37.9700   2156   2166  0.0464
2059 37.9870   2260   2264  0.0442
2060 38.0040   2374   2320  0.0421
2061 38.0210   2426   2339  0.0412
2062 38.0380   2382   2342  0.0420
2063 38.0550   2363   2338  0.0423
2064 38.0720   2336   2311  0.0428
2065 38.0890   2299   2261  0.0435
2066 38.1060   2201   2191  0.0454
2067 38.1230   2127   2114  0.0470
2068 38.1400   2005   2040  0.0499
2069 38.1570   1875   1962  0.0533
2070 38.1740   1752   1864  0.0571
2071 38.1910   1696   1752  0.0590
2072 38.2080   1584   1639  0.0631
2073 38.2250   1492   1535  0.0670
2074 38.2420   1337   1443  0.0748
2075 38.2590   1299   1360  0.0770
2076 38.2760   1218   1282  0.0821
2077 38.2930   1199   1209  0.0834
2078 38.3100   1098   1144  0.0911
2079 38.3270   1064   1090  0.0940
2080 38.3440   1034   1047  0.0967
2081 38.3610   1006   1016  0.0994
2082 38.3780    952    996  0.1050
2083 38.3950   1018    987  0.0982
2084 38.4120    962    989  0.1040
2085 38.4290    973   1001  0.1028
2086 38.4460   1060   1024  0.0943
2087 38.4630   1018   1057  0.0982
2088 38.4800   1031   1102  0.0970
2089 38.4970   1151   1157  0.0869
2090 38.5140   1206   1223  0.0829
2091 38.5310   1283   1297  0.0779
2092 38.5480   1349   1377  0.0741
2093 38.5650   1460   1462  0.0685
2094 38.5820   1538   1546  0.0650
2095 38.5990   1628   1626  0.0614
2096 38.6160   1739   1697  0.0575
2097 38.6330   1758   1753  0.0569
2098 38.6500   1799   1795  0.0556
2099 38.6670   1817   1801  0.0550
2100 38.6840   1739   1762  0.0575
2101 38.7010   1651   1696  0.0606
2102 38.7180   1623   1620  0.0616
2103 38.7350   1553   1545  0.0644
2104 38.7520   1480   1476  0.0676
2105 38.7690   1434   1403  0.0697
2106 38.7860   1356   1325  0.0737
2107 38.8030   1263   1251  0.0792
2108 38.8200   1181   1188  0.0847
2109 38.8370   1138   1138  0.0879
2110 38.8540   1109   1102  0.0902
2111 38.8710   1110   1077  0.0901
2112 38.8880   1099   1063  0.0910
2113 38.9050   1097   1057  0.0912
2114 38.9220   1114   1056  0.0898
2115 38.9390   1086   1059  0.0921
2116 38.9560   1049   1064  0.0953
2117 38.9730   1081   1070  0.0925
2118 38.9900   1090   1074  0.0917
2119 39.0070   1076   1075  0.0929
2120 39.0240   1068   1071  0.0936
2121 39.0410   1046   1065  0.0956
2122 39.0580   1049   1061  0.0953
2123 39.0750   1074   1059  0.0931
2124 39.0920   1045   1060  0.0957
2125 39.1090   1051   1065  0.0951
2126 39.1260   1034   1075  0.0967
2127 39.1430   1050   1091  0.0952
2128 39.1600   1044   1114  0.0958
2129 39.1770   1095   1144  0.0913
2130 39.1940   1148   1178  0.0871
2131 39.2110   1133   1216  0.0883
2132 39.2280   1204   1256  0.0831
2133 39.2450   1231   1295  0.0812
2134 39.2620   1244   1328  0.0804
2135 39.2790   1274   1347  0.0785
2136 39.2960   1308   1358  0.0765
2137 39.3130   1419   1368  0.0705
2138 39.3300   1345   1374  0.0743
2139 39.3470   1392   1373  0.0718
2140 39.3640   1410   1366  0.0709
2141 39.3810   1411   1350  0.0709
2142 39.3980   1364   1332  0.0733
2143 39.4150   1345   1311  0.0743
2144 39.4320   1345   1287  0.0743
2145 39.4490   1299   1260  0.0770
2146 39.4660   1280   1233  0.0781
2147 39.4830   1241   1209  0.0806
2148 39.5000   1227   1187  0.0815
2149 39.5170   1171   1166  0.0854
2150 39.5340   1153   1147  0.0867
2151 39.5510   1129   1128  0.0886
2152 39.5680   1132   1110  0.0883
2153 39.5850   1101   1091  0.0908
2154 39.6020   1118   1072  0.0894
2155 39.6190   1071   1055  0.0934
2156 39.6360   1063   1040  0.0941
2157 39.6530   1060   1026  0.0943
2158 39.6700   1075   1011  0.0930
2159 39.6870   1051    997  0.0951
2160 39.7040   1027    984  0.0974
2161 39.7210   1020    974  0.0980
2162 39.7380   1004    966  0.0996
2163 39.7550    988    962  0.1012
2164 39.7720    974    960  0.1027
2165 39.7890    972    963  0.1029
2166 39.8060    982    971  0.1018
2167 39.8230    997    984  0.1003
2168 39.8400   1000   1004  0.1000
2169 39.8570   1015   1029  0.0985
2170 39.8740   1072   1061  0.0933
2171 39.8910   1103   1097  0.0907
2172 39.9080   1144   1137  0.0874
2173 39.9250   1177   1178  0.0850
2174 39.9420   1205   1216  0.0830
2175 39.9590   1254   1251  0.0797
2176 39.9760   1267   1282  0.0789
2177 39.9930   1266   1305  0.0790
2178 40.0100   1254   1313  0.0797
2179 40.0270   1258   1313  0.0795
2180 40.0440   1242   1299  0.0805
2181 40.0610   1219   1269  0.0820
2182 40.0780   1170   1230  0.0855
2183 40.0950   1138   1190  0.0879
2184 40.1120   1092   1148  0.0916
2185 40.1290   1049   1109  0.0953
2186 40.1460   1043   1071  0.0959
2187 40.1630   1006   1032  0.0994
2188 40.1800    994    994  0.1006
2189 40.1970   1021    961  0.0979
2190 40.2140    948    932  0.1055
2191 40.2310    929    908  0.1076
2192 40.2480    948    889  0.1055
2193 40.2650    932    873  0.1073
2194 40.2820    916    861  0.1092
2195 40.2990    894    850  0.1119
2196 40.3160    908    842  0.1101
2197 40.3330    863    835  0.1159
2198 40.3500    902    830  0.1109
2199 40.3670    828    826  0.1208
2200 40.3840    826    824  0.1211
2201 40.4010    856    824  0.1168
2202 40.4180    876    825  0.1142
2203 40.4350    880    829  0.1136
2204 40.4520    839    835  0.1192
2205 40.4690    857    842  0.1167
2206 40.4860    843    852  0.1186
2207 40.5030    863    862  0.1159
2208 40.5200    844    874  0.1185
2209 40.5370    842    886  0.1188
2210 40.5540    873    898  0.1145
2211 40.5710    907    907  0.1103
2212 40.5880    923    914  0.1083
2213 40.6050    909    924  0.1100
2214 40.6220    951    937  0.1052
2215 40.6390    994    952  0.1006
2216 40.6560   1008    970  0.0992
2217 40.6730    984    987  0.1016
2218 40.6900   1010   1004  0.0990
2219 40.7070   1065   1022  0.0939
2220 40.7240   1056   1040  0.0947
2221 40.7410   1055   1059  0.0948
2222 40.7580   1069   1074  0.0935
2223 40.7750   1086   1085  0.0921
2224 40.7920   1115   1097  0.0897
2225 40.8090   1144   1112  0.0874
2226 40.8260   1118   1133  0.0894
2227 40.8430   1150   1160  0.0870
2228 40.8600   1161   1190  0.0861
2229 40.8770   1179   1220  0.0848
2230 40.8940   1232   1249  0.0812
2231 40.9110   1280   1278  0.0781
2232 40.9280   1310   1303  0.0763
2233 40.9450   1325   1324  0.0755
2234 40.9620   1311   1337  0.0763
2235 40.9790   1316   1329  0.0760
2236 40.9960   1327   1300  0.0754
2237 41.0130   1284   1259  0.0779
2238 41.0300   1273   1216  0.0786
2239 41.0470   1232   1175  0.0812
2240 41.0640   1159   1137  0.0863
2241 41.0810   1095   1099  0.0913
2242 41.0980   1038   1056  0.0963
2243 41.1150    994   1013  0.1006
2244 41.1320    996    974  0.1004
2245 41.1490    960    943  0.1042
2246 41.1660    919    918  0.1088
2247 41.1830    892    900  0.1121
2248 41.2000    878    888  0.1139
2249 41.2170    876    882  0.1142
2250 41.2340    867    880  0.1153
2251 41.2510    831    882  0.1203
2252 41.2680    871    887  0.1148
2253 41.2850    848    896  0.1179
2254 41.3020    915    908  0.1093
2255 41.3190    942    923  0.1062
2256 41.3360    978    941  0.1022
2257 41.3530   1001    961  0.0999
2258 41.3700   1035    983  0.0966
2259 41.3870   1023   1008  0.0978
2260 41.4040   1032   1034  0.0969
2261 41.4210   1109   1059  0.0902
2262 41.4380   1138   1085  0.0879
2263 41.4550   1145   1108  0.0873
2264 41.4720   1151   1130  0.0869
2265 41.4890   1169   1154  0.0855
2266 41.5060   1194   1183  0.0838
2267 41.5230   1243   1219  0.0805
2268 41.5400   1329   1260  0.0752
2269 41.5570   1338   1305  0.0747
2270 41.5740   1403   1353  0.0713
2271 41.5910   1453   1405  0.0688
2272 41.6080   1490   1459  0.0671
2273 41.6250   1553   1514  0.0644
2274 41.6420   1625   1568  0.0615
2275 41.6590   1655   1618  0.0604
2276 41.6760   1738   1655  0.0575
2277 41.6930   1760   1678  0.0568
2278 41.7100   1734   1689  0.0577
2279 41.7270   1728   1687  0.0579
2280 41.7440   1735   1667  0.0576
2281 41.7610   1714   1635  0.0583
2282 41.7780   1639   1597  0.0610
2283 41.7950   1579   1555  0.0633
2284 41.8120   1519   1512  0.0658
2285 41.8290   1430   1468  0.0699
2286 41.8460   1354   1417  0.0739
2287 41.8630   1267   1356  0.0789
2288 41.8800   1210   1293  0.0826
2289 41.8970   1140   1235  0.0877
2290 41.9140   1094   1183  0.0914
2291 41.9310   1037   1141  0.0964
2292 41.9480   1027   1106  0.0974
2293 41.9650    991   1076  0.1009
2294 41.9820    951   1053  0.1052
2295 41.9990    915   1037  0.1093
2296 42.0160    945   1031  0.1058
2297 42.0330    941   1036  0.1063
2298 42.0500    974   1052  0.1027
2299 42.0670   1006   1080  0.0994
2300 42.0840   1043   1119  0.0959
2301 42.1010   1083   1167  0.0923
2302 42.1180   1127   1223  0.0887
2303 42.1350   1183   1283  0.0845
2304 42.1520   1289   1345  0.0776
2305 42.1690   1332   1406  0.0751
2306 42.1860   1425   1461  0.0702
2307 42.2030   1443   1500  0.0693
2308 42.2200   1423   1521  0.0703
2309 42.2370   1475   1528  0.0678
2310 42.2540   1542   1528  0.0649
2311 42.2710   1497   1513  0.0668
2312 42.2880   1432   1481  0.0698
2313 42.3050   1469   1438  0.0681
2314 42.3220   1418   1388  0.0705
2315 42.3390   1409   1337  0.0710
2316 42.3560   1324   1289  0.0755
2317 42.3730   1273   1244  0.0786
2318 42.3900   1208   1194  0.0828
2319 42.4070   1106   1143  0.0904
2320 42.4240   1041   1097  0.0961
2321 42.4410   1050   1060  0.0952
2322 42.4580   1007   1031  0.0993
2323 42.4750    964   1010  0.1037
2324 42.4920    958    996  0.1044
2325 42.5090    949    987  0.1054
2326 42.5260    909    983  0.1100
2327 42.5430    923    984  0.1083
2328 42.5600    898    990  0.1114
2329 42.5770    875   1001  0.1143
2330 42.5940    906   1013  0.1104
2331 42.6110    937   1030  0.1067
2332 42.6280    936   1052  0.1068
2333 42.6450    984   1081  0.1016
2334 42.6620    988   1115  0.1012
2335 42.6790   1030   1155  0.0971
2336 42.6960   1110   1199  0.0901
2337 42.7130   1154   1246  0.0867
2338 42.7300   1212   1296  0.0825
2339 42.7470   1314   1347  0.0761
2340 42.7640   1364   1397  0.0733
2341 42.7810   1455   1442  0.0687
2342 42.7980   1536   1484  0.0651
2343 42.8150   1560   1523  0.0641
2344 42.8320   1574   1553  0.0635
2345 42.8490   1581   1575  0.0633
2346 42.8660   1590   1590  0.0629
2347 42.8830   1618   1600  0.0618
2348 42.9000   1675   1604  0.0597
2349 42.9170   1702   1603  0.0588
2350 42.9340   1666   1590  0.0600
2351 42.9510   1610   1555  0.0621
2352 42.9680   1496   1509  0.0668
2353 42.9850   1457   1461  0.0686
2354 43.0020   1419   1418  0.0705
2355 43.0190   1394   1382  0.0717
2356 43.0360   1395   1352  0.0717
2357 43.0530   1346   1322  0.0743
2358 43.0700   1275   1291  0.0784
2359 43.0870   1212   1261  0.0825
2360 43.1040   1166   1234  0.0858
2361 43.1210   1093   1211  0.0915
2362 43.1380   1078   1191  0.0928
2363 43.1550   1043   1168  0.0959
2364 43.1720   1008   1140  0.0992
2365 43.1890    982   1111  0.1018
2366 43.2060    980   1085  0.1020
2367 43.2230    940   1061  0.1064
2368 43.2400    951   1042  0.1052
2369 43.2570    921   1026  0.1086
2370 43.2740    906   1009  0.1104
2371 43.2910    931    992  0.1074
2372 43.3080    925    978  0.1081
2373 43.3250    914    965  0.1094
2374 43.3420    940    955  0.1064
2375 43.3590    919    946  0.1088
2376 43.3760    927    938  0.1079
2377 43.3930    925    928  0.1081
2378 43.4100    947    919  0.1056
2379 43.4270    922    912  0.1085
2380 43.4440    921    908  0.1086
2381 43.4610    918    905  0.1089
2382 43.4780    900    903  0.1111
2383 43.4950    892    901  0.1121
2384 43.5120    881    899  0.1135
2385 43.5290    859    895  0.1164
2386 43.5460    865    892  0.1156
2387 43.5630    890    891  0.1124
2388 43.5800    883    891  0.1133
2389 43.5970    897    894  0.1115
2390 43.6140    894    898  0.1119
2391 43.6310    913    904  0.1095
2392 43.6480    927    910  0.1079
2393 43.6650    942    915  0.1062
2394 43.6820    958    921  0.1044
2395 43.6990    968    926  0.1033
2396 43.7160    959    932  0.1043
2397 43.7330    980    937  0.1020
2398 43.7500    988    942  0.1012
2399 43.7670    996    945  0.1004
2400 43.7840   1009    944  0.0991
2401 43.8010    976    940  0.1025
2402 43.8180    967    936  0.1034
2403 43.8350    969    932  0.1032
2404 43.8520    952    930  0.1050
2405 43.8690    943    928  0.1060
2406 43.8860    931    927  0.1074
2407 43.9030    922    924  0.1085
2408 43.9200    932    920  0.1073
2409 43.9370    909    916  0.1100
2410 43.9540    917    911  0.1091
2411 43.9710    914    905  0.1094
2412 43.9880    875    899  0.1143
2413 44.0050    894    891  0.1119
2414 44.0220    901    882  0.1110
2415 44.0390    886    873  0.1129
2416 44.0560    887    865  0.1127
2417 44.0730    858    857  0.1166
2418 44.0900    892    850  0.1121
2419 44.1070    864    844  0.1157
2420 44.1240    858    838  0.1166
2421 44.1410    861    833  0.1161
2422 44.1580    871    830  0.1148
2423 44.1750    879    829  0.1138
2424 44.1920    847    830  0.1181
2425 44.2090    868    832  0.1152
2426 44.2260    863    835  0.1159
2427 44.2430    881    839  0.1135
2428 44.2600    900    843  0.1111
2429 44.2770    852    848  0.1174
2430 44.2940    879    851  0.1138
2431 44.3110    853    854  0.1172
2432 44.3280    862    854  0.1160
2433 44.3450    866    852  0.1155
2434 44.3620    857    851  0.1167
2435 44.3790    856    847  0.1168
2436 44.3960    871    846  0.1148
2437 44.4130    811    845  0.1233
2438 44.4300    853    847  0.1172
2439 44.4470    854    850  0.1171
2440 44.4640    828    856  0.1208
2441 44.4810    859    864  0.1164
2442 44.4980    825    875  0.1212
2443 44.5150    830    886  0.1205
2444 44.5320    860    897  0.1163
2445 44.5490    822    906  0.1217
2446 44.5660    835    911  0.1198
2447 44.5830    835    906  0.1198
2448 44.6000    846    897  0.1182
2449 44.6170    866    891  0.1155
2450 44.6340    860    888  0.1163
2451 44.6510    845    888  0.1183
2452 44.6680    839    889  0.1192
2453 44.6850    850    889  0.1176
2454 44.7020    857    884  0.1167
2455 44.7190    848    876  0.1179
2456 44.7360    855    868  0.1170
2457 44.7530    847    861  0.1181
2458 44.7700    824    856  0.1214
2459 44.7870    831    853  0.1203
2460 44.8040    855    853  0.1170
2461 44.8210    840    854  0.1190
2462 44.8380    837    856  0.1195
2463 44.8550    848    857  0.1179
2464 44.8720    857    857  0.1167
2465 44.8890    858    858  0.1166
2466 44.9060    862    858  0.1160
2467 44.9230    873    856  0.1145
2468 44.9400    871    853  0.1148
2469 44.9570    896    849  0.1116
2470 44.9740    889    845  0.1125
2471 44.9910    880    841  0.1136
2472 45.0080    892    838  0.1121
2473 45.0250    908    835  0.1101
2474 45.0420    928    831  0.1078
2475 45.0590    893    827  0.1120
2476 45.0760    887    824  0.1127
2477 45.0930    914    823  0.1094
2478 45.1100    905    823  0.1105
2479 45.1270    921    826  0.1086
2480 45.1440    933    831  0.1072
2481 45.1610    863    839  0.1159
2482 45.1780    927    852  0.1079
2483 45.1950    929    869  0.1076
2484 45.2120    941    891  0.1063
2485 45.2290    936    918  0.1068
2486 45.2460    979    951  0.1021
2487 45.2630    985    989  0.1015
2488 45.2800   1029   1032  0.0972
2489 45.2970   1089   1078  0.0918
2490 45.3140   1130   1126  0.0885
2491 45.3310   1173   1176  0.0853
2492 45.3480   1213   1225  0.0824
2493 45.3650   1250   1272  0.0800
2494 45.3820   1334   1316  0.0750
2495 45.3990   1386   1347  0.0722
2496 45.4160   1371   1364  0.0729
2497 45.4330   1389   1374  0.0720
2498 45.4500   1377   1383  0.0726
2499 45.4670   1389   1395  0.0720
2500 45.4840   1417   1406  0.0706
2501 45.5010   1430   1417  0.0699
2502 45.5180   1447   1421  0.0691
2503 45.5350   1455   1415  0.0687
2504 45.5520   1413   1403  0.0708
2505 45.5690   1427   1379  0.0701
2506 45.5860   1385   1352  0.0722
2507 45.6030   1320   1322  0.0758
2508 45.6200   1323   1293  0.0756
2509 45.6370   1311   1266  0.0763
2510 45.6540   1289   1242  0.0776
2511 45.6710   1262   1217  0.0792
2512 45.6880   1214   1188  0.0824
2513 45.7050   1134   1159  0.0882
2514 45.7220   1123   1132  0.0890
2515 45.7390   1110   1109  0.0901
2516 45.7560   1037   1092  0.0964
2517 45.7730   1006   1080  0.0994
2518 45.7900   1033   1073  0.0968
2519 45.8070   1025   1072  0.0976
2520 45.8240   1015   1080  0.0985
2521 45.8410   1055   1098  0.0948
2522 45.8580   1057   1125  0.0946
2523 45.8750   1072   1159  0.0933
2524 45.8920   1127   1195  0.0887
2525 45.9090   1175   1230  0.0851
2526 45.9260   1182   1261  0.0846
2527 45.9430   1249   1284  0.0801
2528 45.9600   1285   1291  0.0778
2529 45.9770   1328   1274  0.0753
2530 45.9940   1336   1250  0.0749
2531 46.0110   1311   1231  0.0763
2532 46.0280   1326   1220  0.0754
2533 46.0450   1331   1214  0.0751
2534 46.0620   1304   1211  0.0767
2535 46.0790   1246   1203  0.0803
2536 46.0960   1276   1186  0.0784
2537 46.1130   1265   1168  0.0791
2538 46.1300   1258   1155  0.0795
2539 46.1470   1296   1150  0.0772
2540 46.1640   1205   1153  0.0830
2541 46.1810   1197   1158  0.0835
2542 46.1980   1158   1165  0.0864
2543 46.2150   1149   1171  0.0870
2544 46.2320   1179   1178  0.0848
2545 46.2490   1187   1185  0.0842
2546 46.2660   1150   1186  0.0870
2547 46.2830   1206   1187  0.0829
2548 46.3000   1167   1193  0.0857
2549 46.3170   1201   1207  0.0833
2550 46.3340   1235   1228  0.0810
2551 46.3510   1224   1254  0.0817
2552 46.3680   1240   1284  0.0806
2553 46.3850   1317   1313  0.0759
2554 46.4020   1307   1340  0.0765
2555 46.4190   1314   1367  0.0761
2556 46.4360   1354   1395  0.0739
2557 46.4530   1345   1422  0.0743
2558 46.4700   1389   1445  0.0720
2559 46.4870   1344   1461  0.0744
2560 46.5040   1306   1460  0.0766
2561 46.5210   1313   1446  0.0762
2562 46.5380   1341   1426  0.0746
2563 46.5550   1327   1404  0.0754
2564 46.5720   1291   1382  0.0775
2565 46.5890   1296   1361  0.0772
2566 46.6060   1268   1338  0.0789
2567 46.6230   1251   1309  0.0799
2568 46.6400   1264   1272  0.0791
2569 46.6570   1209   1230  0.0827
2570 46.6740   1151   1187  0.0869
2571 46.6910   1149   1147  0.0870
2572 46.7080   1135   1110  0.0881
2573 46.7250   1112   1077  0.0899
2574 46.7420   1111   1049  0.0900
2575 46.7590   1072   1024  0.0933
2576 46.7760   1024   1001  0.0977
2577 46.7930   1022    983  0.0978
2578 46.8100   1016    969  0.0984
2579 46.8270   1022    960  0.0978
2580 46.8440   1009    955  0.0991
2581 46.8610    975    956  0.1026
2582 46.8780    988    961  0.1012
2583 46.8950   1040    971  0.0962
2584 46.9120   1065    984  0.0939
2585 46.9290   1112    999  0.0899
2586 46.9460   1092   1014  0.0916
2587 46.9630   1128   1027  0.0887
2588 46.9800   1133   1039  0.0883
2589 46.9970   1136   1049  0.0880
2590 47.0140   1115   1059  0.0897
2591 47.0310   1115   1064  0.0897
2592 47.0480   1090   1063  0.0917
2593 47.0650   1096   1060  0.0912
2594 47.0820   1070   1056  0.0935
2595 47.0990   1028   1052  0.0973
2596 47.1160   1030   1049  0.0971
2597 47.1330   1002   1045  0.0998
2598 47.1500   1002   1040  0.0998
2599 47.1670   1022   1032  0.0978
2600 47.1840    995   1025  0.1005
2601 47.2010   1035   1019  0.0966
2602 47.2180   1030   1015  0.0971
2603 47.2350   1003   1013  0.0997
2604 47.2520    992   1012  0.1008
2605 47.2690   1025   1011  0.0976
2606 47.2860   1020   1008  0.0980
2607 47.3030   1036   1003  0.0965
2608 47.3200   1046    998  0.0956
2609 47.3370   1014    993  0.0986
2610 47.3540   1012    989  0.0988
2611 47.3710   1036    985  0.0965
2612 47.3880   1053    983  0.0950
2613 47.4050   1024    980  0.0977
2614 47.4220   1024    977  0.0977
2615 47.4390   1008    975  0.0992
2616 47.4560    994    973  0.1006
2617 47.4730    992    971  0.1008
2618 47.4900    974    969  0.1027
2619 47.5070    971    966  0.1030
2620 47.5240    975    963  0.1026
2621 47.5410    972    958  0.1029
2622 47.5580    948    953  0.1055
2623 47.5750    921    946  0.1086
2624 47.5920    937    937  0.1067
2625 47.6090    933    927  0.1072
2626 47.6260    898    917  0.1114
2627 47.6430    895    906  0.1117
2628 47.6600    903    895  0.1107
2629 47.6770    895    883  0.1117
2630 47.6940    862    872  0.1160
2631 47.7110    859    861  0.1164
2632 47.7280    877    851  0.1140
2633 47.7450    852    842  0.1174
2634 47.7620    839    835  0.1192
2635 47.7790    860    829  0.1163
2636 47.7960    844    824  0.1185
2637 47.8130    813    821  0.1230
2638 47.8300    815    820  0.1227
2639 47.8470    835    821  0.1198
2640 47.8640    875    824  0.1143
2641 47.8810    867    829  0.1153
2642 47.8980    839    836  0.1192
2643 47.9150    838    846  0.1193
2644 47.9320    889    858  0.1125
2645 47.9490    889    871  0.1125
2646 47.9660    905    885  0.1105
2647 47.9830    929    898  0.1076
2648 48.0000    920    907  0.1087
2649 48.0170    932    912  0.1073
2650 48.0340    948    911  0.1055
2651 48.0510    945    903  0.1058
2652 48.0680    926    895  0.1080
2653 48.0850    962    881  0.1040
2654 48.1020    996    867  0.1004
2655 48.1190    923    853  0.1083
2656 48.1360    895    841  0.1117
2657 48.1530    901    829  0.1110
2658 48.1700    879    815  0.1138
2659 48.1870    880    803  0.1136
2660 48.2040    825    789  0.1212
2661 48.2210    801    776  0.1248
2662 48.2380    792    764  0.1263
2663 48.2550    813    755  0.1230
2664 48.2720    791    748  0.1264
2665 48.2890    759    744  0.1318
2666 48.3060    769    742  0.1300
2667 48.3230    741    741  0.1350
2668 48.3400    758    742  0.1319
2669 48.3570    738    745  0.1355
2670 48.3740    797    749  0.1255
2671 48.3910    783    756  0.1277
2672 48.4080    792    764  0.1263
2673 48.4250    772    774  0.1295
2674 48.4420    780    786  0.1282
2675 48.4590    809    800  0.1236
2676 48.4760    807    817  0.1239
2677 48.4930    812    836  0.1232
2678 48.5100    840    857  0.1190
2679 48.5270    854    881  0.1171
2680 48.5440    889    906  0.1125
2681 48.5610    899    933  0.1112
2682 48.5780    939    960  0.1065
2683 48.5950    999    987  0.1001
2684 48.6120   1040   1013  0.0962
2685 48.6290   1069   1038  0.0935
2686 48.6460   1134   1060  0.0882
2687 48.6630   1195   1078  0.0837
2688 48.6800   1217   1092  0.0822
2689 48.6970   1196   1103  0.0836
2690 48.7140   1204   1109  0.0831
2691 48.7310   1259   1107  0.0794
2692 48.7480   1233   1093  0.0811
2693 48.7650   1219   1070  0.0820
2694 48.7820   1210   1043  0.0826
2695 48.7990   1181   1016  0.0847
2696 48.8160   1132    991  0.0883
2697 48.8330   1069    969  0.0935
2698 48.8500   1019    949  0.0981
2699 48.8670   1018    928  0.0982
2700 48.8840    961    905  0.1041
2701 48.9010    924    885  0.1082
2702 48.9180    896    868  0.1116
2703 48.9350    868    855  0.1152
2704 48.9520    852    849  0.1174
2705 48.9690    832    848  0.1202
2706 48.9860    813    852  0.1230
2707 49.0030    802    861  0.1247
2708 49.0200    800    875  0.1250
2709 49.0370    841    892  0.1189
2710 49.0540    859    911  0.1164
2711 49.0710    868    932  0.1152
2712 49.0880    847    952  0.1181
2713 49.1050    917    972  0.1091
2714 49.1220    965    990  0.1036
2715 49.1390    988   1004  0.1012
2716 49.1560    931   1012  0.1074
2717 49.1730    997   1011  0.1003
2718 49.1900   1003   1003  0.0997
2719 49.2070    984    993  0.1016
2720 49.2240   1010    982  0.0990
2721 49.2410   1006    972  0.0994
2722 49.2580    970    960  0.1031
2723 49.2750    991    948  0.1009
2724 49.2920    989    934  0.1011
2725 49.3090    987    918  0.1013
2726 49.3260    994    902  0.1006
2727 49.3430    984    888  0.1016
2728 49.3600    983    876  0.1017
2729 49.3770    988    865  0.1012
2730 49.3940    972    856  0.1029
2731 49.4110    968    851  0.1033
2732 49.4280    933    850  0.1072
2733 49.4450    903    853  0.1107
2734 49.4620    924    861  0.1082
2735 49.4790    919    871  0.1088
2736 49.4960    909    884  0.1100
2737 49.5130    899    902  0.1112
2738 49.5300    928    924  0.1078
2739 49.5470    920    950  0.1087
2740 49.5640    925    980  0.1081
2741 49.5810    982   1011  0.1018
2742 49.5980   1002   1045  0.0998
2743 49.6150   1016   1078  0.0984
2744 49.6320   1053   1109  0.0950
2745 49.6490   1071   1138  0.0934
2746 49.6660   1110   1167  0.0901
2747 49.6830   1169   1197  0.0855
2748 49.7000   1225   1227  0.0816
2749 49.7170   1283   1254  0.0779
2750 49.7340   1340   1272  0.0746
2751 49.7510   1342   1284  0.0745
2752 49.7680   1339   1294  0.0747
2753 49.7850   1365   1306  0.0733
2754 49.8020   1374   1319  0.0728
2755 49.8190   1337   1331  0.0748
2756 49.8360   1341   1337  0.0746
2757 49.8530   1355   1334  0.0738
2758 49.8700   1309   1320  0.0764
2759 49.8870   1303   1300  0.0767
2760 49.9040   1332   1270  0.0751
2761 49.9210   1289   1229  0.0776
2762 49.9380   1230   1189  0.0813
2763 49.9550   1142   1153  0.0876
2764 49.9720   1143   1124  0.0875
2765 49.9890   1123   1101  0.0890
2766 50.0060   1042   1083  0.0960
2767 50.0230   1057   1069  0.0946
2768 50.0400   1012   1054  0.0988
2769 50.0570   1004   1039  0.0996
2770 50.0740    975   1028  0.1026
2771 50.0910   1003   1024  0.0997
2772 50.1080    987   1025  0.1013
2773 50.1250    966   1031  0.1035
2774 50.1420   1000   1039  0.1000
2775 50.1590   1022   1049  0.0978
2776 50.1760   1008   1058  0.0992
2777 50.1930   1046   1065  0.0956
2778 50.2100   1037   1064  0.0964
2779 50.2270   1052   1057  0.0951
2780 50.2440   1070   1050  0.0935
2781 50.2610   1046   1045  0.0956
2782 50.2780   1076   1043  0.0929
2783 50.2950   1064   1045  0.0940
2784 50.3120   1067   1049  0.0937
2785 50.3290   1092   1053  0.0916
2786 50.3460   1034   1055  0.0967
2787 50.3630   1067   1057  0.0937
2788 50.3800   1126   1060  0.0888
2789 50.3970   1107   1066  0.0903
2790 50.4140   1124   1077  0.0890
2791 50.4310   1151   1093  0.0869
2792 50.4480   1146   1111  0.0873
2793 50.4650   1153   1129  0.0867
2794 50.4820   1184   1144  0.0845
2795 50.4990   1213   1154  0.0824
2796 50.5160   1233   1156  0.0811
2797 50.5330   1232   1153  0.0812
2798 50.5500   1221   1146  0.0819
2799 50.5670   1213   1134  0.0824
2800 50.5840   1190   1117  0.0840
2801 50.6010   1151   1100  0.0869
2802 50.6180   1104   1081  0.0906
2803 50.6350   1075   1060  0.0930
2804 50.6520   1046   1036  0.0956
2805 50.6690   1023   1010  0.0978
2806 50.6860    998    985  0.1002
2807 50.7030    967    960  0.1034
2808 50.7200    937    937  0.1067
2809 50.7370    897    917  0.1115
2810 50.7540    883    901  0.1133
2811 50.7710    839    887  0.1192
2812 50.7880    845    876  0.1183
2813 50.8050    842    868  0.1188
2814 50.8220    829    863  0.1206
2815 50.8390    821    861  0.1218
2816 50.8560    817    861  0.1224
2817 50.8730    819    864  0.1221
2818 50.8900    822    867  0.1217
2819 50.9070    829    872  0.1206
2820 50.9240    814    878  0.1229
2821 50.9410    803    885  0.1245
2822 50.9580    813    893  0.1230
2823 50.9750    833    900  0.1200
2824 50.9920    808    905  0.1238
2825 51.0090    829    910  0.1206
2826 51.0260    867    914  0.1153
2827 51.0430    855    918  0.1170
2828 51.0600    837    919  0.1195
2829 51.0770    875    919  0.1143
2830 51.0940    871    920  0.1148
2831 51.1110    850    922  0.1176
2832 51.1280    873    925  0.1145
2833 51.1450    849    928  0.1178
2834 51.1620    856    933  0.1168
2835 51.1790    898    938  0.1114
2836 51.1960    910    939  0.1099
2837 51.2130    871    937  0.1148
2838 51.2300    893    931  0.1120
2839 51.2470    884    923  0.1131
2840 51.2640    884    912  0.1131
2841 51.2810    869    899  0.1151
2842 51.2980    873    887  0.1145
2843 51.3150    875    877  0.1143
2844 51.3320    866    868  0.1155
2845 51.3490    859    859  0.1164
2846 51.3660    846    849  0.1182
2847 51.3830    857    838  0.1167
2848 51.4000    866    825  0.1155
2849 51.4170    837    812  0.1195
2850 51.4340    844    800  0.1185
2851 51.4510    832    792  0.1202
2852 51.4680    816    787  0.1225
2853 51.4850    810    785  0.1235
2854 51.5020    802    784  0.1247
2855 51.5190    793    786  0.1261
2856 51.5360    801    787  0.1248
2857 51.5530    814    787  0.1229
2858 51.5700    813    785  0.1230
2859 51.5870    782    779  0.1279
2860 51.6040    763    770  0.1311
2861 51.6210    800    763  0.1250
2862 51.6380    806    759  0.1241
2863 51.6550    777    757  0.1287
2864 51.6720    783    755  0.1277
2865 51.6890    745    753  0.1342
2866 51.7060    742    750  0.1348
2867 51.7230    772    743  0.1295
2868 51.7400    738    734  0.1355
2869 51.7570    739    724  0.1353
2870 51.7740    736    715  0.1359
2871 51.7910    703    708  0.1422
2872 51.8080    699    702  0.1431
2873 51.8250    709    696  0.1410
2874 51.8420    723    692  0.1383
2875 51.8590    711    687  0.1406
2876 51.8760    684    683  0.1462
2877 51.8930    685    678  0.1460
2878 51.9100    670    675  0.1493
2879 51.9270    660    671  0.1515
2880 51.9440    675    669  0.1481
2881 51.9610    673    668  0.1486
2882 51.9780    639    667  0.1565
2883 51.9950    663    668  0.1508
2884 52.0120    662    670  0.1511
2885 52.0290    692    673  0.1445
2886 52.0460    680    676  0.1471
2887 52.0630    677    681  0.1477
2888 52.0800    671    687  0.1490
2889 52.0970    677    693  0.1477
2890 52.1140    671    700  0.1490
2891 52.1310    683    708  0.1464
2892 52.1480    730    716  0.1370
2893 52.1650    728    723  0.1374
2894 52.1820    699    730  0.1431
2895 52.1990    727    737  0.1376
2896 52.2160    707    742  0.1414
2897 52.2330    727    746  0.1376
2898 52.2500    733    747  0.1364
2899 52.2670    739    745  0.1353
2900 52.2840    747    740  0.1339
2901 52.3010    726    734  0.1377
2902 52.3180    712    728  0.1404
2903 52.3350    720    722  0.1389
2904 52.3520    711    716  0.1406
2905 52.3690    684    711  0.1462
2906 52.3860    687    706  0.1456
2907 52.4030    687    699  0.1456
2908 52.4200    687    693  0.1456
2909 52.4370    675    686  0.1481
2910 52.4540    665    681  0.1504
2911 52.4710    672    677  0.1488
2912 52.4880    680    674  0.1471
2913 52.5050    684    672  0.1462
2914 52.5220    694    672  0.1441
2915 52.5390    681    672  0.1468
2916 52.5560    666    674  0.1502
2917 52.5730    672    677  0.1488
2918 52.5900    647    681  0.1546
2919 52.6070    643    686  0.1555
2920 52.6240    698    691  0.1433
2921 52.6410    717    698  0.1395
2922 52.6580    705    705  0.1418
2923 52.6750    706    713  0.1416
2924 52.6920    715    721  0.1399
2925 52.7090    737    730  0.1357
2926 52.7260    753    738  0.1328
2927 52.7430    748    745  0.1337
2928 52.7600    754    751  0.1326
2929 52.7770    737    758  0.1357
2930 52.7940    751    764  0.1332
2931 52.8110    780    769  0.1282
2932 52.8280    789    774  0.1267
2933 52.8450    785    777  0.1274
2934 52.8620    769    776  0.1300
2935 52.8790    770    773  0.1299
2936 52.8960    786    767  0.1272
2937 52.9130    777    762  0.1287
2938 52.9300    782    756  0.1279
2939 52.9470    783    751  0.1277
2940 52.9640    762    745  0.1312
2941 52.9810    764    740  0.1309
2942 52.9980    750    737  0.1333
2943 53.0150    754    734  0.1326
2944 53.0320    729    732  0.1372
2945 53.0490    754    733  0.1326
2946 53.0660    741    736  0.1350
2947 53.0830    737    740  0.1357
2948 53.1000    713    746  0.1403
2949 53.1170    719    754  0.1391
2950 53.1340    732    763  0.1366
2951 53.1510    755    773  0.1325
2952 53.1680    726    784  0.1377
2953 53.1850    739    794  0.1353
2954 53.2020    728    804  0.1374
2955 53.2190    751    812  0.1332
2956 53.2360    767    818  0.1304
2957 53.2530    748    819  0.1337
2958 53.2700    774    818  0.1292
2959 53.2870    780    817  0.1282
2960 53.3040    787    817  0.1271
2961 53.3210    769    818  0.1300
2962 53.3380    769    821  0.1300
2963 53.3550    754    824  0.1326
2964 53.3720    768    825  0.1302
2965 53.3890    752    824  0.1330
2966 53.4060    776    819  0.1289
2967 53.4230    752    814  0.1330
2968 53.4400    749    811  0.1335
2969 53.4570    739    809  0.1353
2970 53.4740    763    810  0.1311
2971 53.4910    775    813  0.1290
2972 53.5080    761    816  0.1314
2973 53.5250    759    819  0.1318
2974 53.5420    770    820  0.1299
2975 53.5590    762    820  0.1312
2976 53.5760    772    819  0.1295
2977 53.5930    783    817  0.1277
2978 53.6100    783    815  0.1277
2979 53.6270    801    814  0.1248
2980 53.6440    802    814  0.1247
2981 53.6610    824    815  0.1214
2982 53.6780    832    817  0.1202
2983 53.6950    838    819  0.1193
2984 53.7120    822    821  0.1217
2985 53.7290    816    821  0.1225
2986 53.7460    831    822  0.1203
2987 53.7630    844    823  0.1185
2988 53.7800    830    825  0.1205
2989 53.7970    823    827  0.1215
2990 53.8140    828    829  0.1208
2991 53.8310    808    832  0.1238
2992 53.8480    827    835  0.1209
2993 53.8650    860    838  0.1163
2994 53.8820    864    841  0.1157
2995 53.8990    858    843  0.1166
2996 53.9160    854    844  0.1171
2997 53.9330    875    844  0.1143
2998 53.9500    840    842  0.1190
2999 53.9670    820    839  0.1220
3000 53.9840    827    837  0.1209
3001 54.0010    842    837  0.1188
3002 54.0180    810    838  0.1235
3003 54.0350    806    840  0.1241
3004 54.0520    838    843  0.1193
3005 54.0690    813    845  0.1230
3006 54.0860    838    847  0.1193
3007 54.1030    824    848  0.1214
3008 54.1200    813    846  0.1230
3009 54.1370    797    842  0.1255
3010 54.1540    829    837  0.1206
3011 54.1710    790    828  0.1266
3012 54.1880    805    816  0.1242
3013 54.2050    809    803  0.1236
3014 54.2220    771    792  0.1297
3015 54.2390    809    784  0.1236
3016 54.2560    786    777  0.1272
3017 54.2730    771    772  0.1297
3018 54.2900    770    766  0.1299
3019 54.3070    803    759  0.1245
3020 54.3240    775    750  0.1290
3021 54.3410    757    740  0.1321
3022 54.3580    769    729  0.1300
3023 54.3750    736    720  0.1359
3024 54.3920    712    712  0.1404
3025 54.4090    712    705  0.1404
3026 54.4260    727    698  0.1376
3027 54.4430    732    693  0.1366
3028 54.4600    737    689  0.1357
3029 54.4770    742    685  0.1348
3030 54.4940    736    682  0.1359
3031 54.5110    718    680  0.1393
3032 54.5280    722    680  0.1385
3033 54.5450    752    681  0.1330
3034 54.5620    752    682  0.1330
3035 54.5790    745    684  0.1342
3036 54.5960    762    686  0.1312
3037 54.6130    760    688  0.1316
3038 54.6300    736    688  0.1359
3039 54.6470    721    686  0.1387
3040 54.6640    740    680  0.1351
3041 54.6810    760    672  0.1316
3042 54.6980    764    667  0.1309
3043 54.7150    749    664  0.1335
3044 54.7320    728    662  0.1374
3045 54.7490    704    662  0.1420
3046 54.7660    693    661  0.1443
3047 54.7830    691    660  0.1447
3048 54.8000    674    657  0.1484
3049 54.8170    692    651  0.1445
3050 54.8340    648    645  0.1543
3051 54.8510    634    640  0.1577
3052 54.8680    628    636  0.1592
3053 54.8850    644    635  0.1553
3054 54.9020    663    634  0.1508
3055 54.9190    648    634  0.1543
3056 54.9360    638    635  0.1567
3057 54.9530    649    636  0.1541
3058 54.9700    643    637  0.1555
3059 54.9870    650    638  0.1538
3060 55.0040    641    640  0.1560
3061 55.0210    654    642  0.1529
3062 55.0380    645    644  0.1550
3063 55.0550    658    646  0.1520
3064 55.0720    637    649  0.1570
3065 55.0890    671    651  0.1490
3066 55.1060    660    653  0.1515
3067 55.1230    627    654  0.1595
3068 55.1400    649    655  0.1541
3069 55.1570    638    657  0.1567
3070 55.1740    684    658  0.1462
3071 55.1910    644    660  0.1553
3072 55.2080    670    662  0.1493
3073 55.2250    661    664  0.1513
3074 55.2420    663    665  0.1508
3075 55.2590    627    666  0.1595
3076 55.2760    636    666  0.1572
3077 55.2930    645    666  0.1550
3078 55.3100    673    666  0.1486
3079 55.3270    649    666  0.1541
3080 55.3440    666    666  0.1502
3081 55.3610    637    667  0.1570
3082 55.3780    640    668  0.1563
3083 55.3950    652    669  0.1534
3084 55.4120    646    672  0.1548
3085 55.4290    637    676  0.1570
3086 55.4460    642    682  0.1558
3087 55.4630    676    689  0.1479
3088 55.4800    660    697  0.1515
3089 55.4970    653    707  0.1531
3090 55.5140    681    717  0.1468
3091 55.5310    705    728  0.1418
3092 55.5480    717    740  0.1395
3093 55.5650    750    753  0.1333
3094 55.5820    779    766  0.1284
3095 55.5990    797    778  0.1255
3096 55.6160    833    790  0.1200
3097 55.6330    856    800  0.1168
3098 55.6500    862    806  0.1160
3099 55.6670    886    806  0.1129
3100 55.6840    897    803  0.1115
3101 55.7010    878    799  0.1139
3102 55.7180    874    796  0.1144
3103 55.7350    865    794  0.1156
3104 55.7520    858    793  0.1166
3105 55.7690    883    791  0.1133
3106 55.7860    859    788  0.1164
3107 55.8030    839    786  0.1192
3108 55.8200    833    783  0.1200
3109 55.8370    845    780  0.1183
3110 55.8540    861    777  0.1161
3111 55.8710    800    771  0.1250
3112 55.8880    791    759  0.1264
3113 55.9050    773    740  0.1294
3114 55.9220    749    722  0.1335
3115 55.9390    746    709  0.1340
3116 55.9560    708    701  0.1412
3117 55.9730    722    697  0.1385
3118 55.9900    643    694  0.1555
3119 56.0070    649    692  0.1541
3120 56.0240    676    689  0.1479
3121 56.0410    706    683  0.1416
3122 56.0580    655    674  0.1527
3123 56.0750    650    667  0.1538
3124 56.0920    655    662  0.1527
3125 56.1090    651    659  0.1536
3126 56.1260    689    656  0.1451
3127 56.1430    635    654  0.1575
3128 56.1600    644    652  0.1553
3129 56.1770    644    652  0.1553
3130 56.1940    644    652  0.1553
3131 56.2110    642    653  0.1558
3132 56.2280    643    655  0.1555
3133 56.2450    653    656  0.1531
3134 56.2620    641    658  0.1560
3135 56.2790    628    659  0.1592
3136 56.2960    657    660  0.1522
3137 56.3130    659    661  0.1517
3138 56.3300    646    662  0.1548
3139 56.3470    641    663  0.1560
3140 56.3640    633    663  0.1580
3141 56.3810    640    661  0.1563
3142 56.3980    647    659  0.1546
3143 56.4150    625    656  0.1600
3144 56.4320    635    653  0.1575
3145 56.4490    638    651  0.1567
3146 56.4660    632    650  0.1582
3147 56.4830    618    648  0.1618
3148 56.5000    613    648  0.1631
3149 56.5170    598    648  0.1672
3150 56.5340    590    649  0.1695
3151 56.5510    602    651  0.1661
3152 56.5680    620    654  0.1613
3153 56.5850    615    658  0.1626
3154 56.6020    611    661  0.1637
3155 56.6190    629    664  0.1590
3156 56.6360    617    665  0.1621
3157 56.6530    621    666  0.1610
3158 56.6700    618    663  0.1618
3159 56.6870    615    656  0.1626
3160 56.7040    619    650  0.1616
3161 56.7210    636    645  0.1572
3162 56.7380    618    643  0.1618
3163 56.7550    594    641  0.1684
3164 56.7720    608    641  0.1645
3165 56.7890    597    640  0.1675
3166 56.8060    567    640  0.1764
3167 56.8230    604    637  0.1656
3168 56.8400    616    632  0.1623
3169 56.8570    584    627  0.1712
3170 56.8740    587    622  0.1704
3171 56.8910    600    617  0.1667
3172 56.9080    580    612  0.1724
3173 56.9250    592    608  0.1689
3174 56.9420    609    606  0.1642
3175 56.9590    585    605  0.1709
3176 56.9760    577    607  0.1733
3177 56.9930    568    610  0.1761
3178 57.0100    576    617  0.1736
3179 57.0270    611    627  0.1637
3180 57.0440    633    640  0.1580
3181 57.0610    638    656  0.1567
3182 57.0780    630    672  0.1587
3183 57.0950    632    689  0.1582
3184 57.1120    642    700  0.1558
3185 57.1290    647    705  0.1546
3186 57.1460    644    697  0.1553
3187 57.1630    636    679  0.1572
3188 57.1800    647    664  0.1546
3189 57.1970    662    656  0.1511
3190 57.2140    642    656  0.1558
3191 57.2310    650    659  0.1538
3192 57.2480    654    664  0.1529
3193 57.2650    661    668  0.1513
3194 57.2820    672    669  0.1488
3195 57.2990    668    665  0.1497
3196 57.3160    664    655  0.1506
3197 57.3330    647    648  0.1546
3198 57.3500    652    645  0.1534
3199 57.3670    674    645  0.1484
3200 57.3840    668    648  0.1497
3201 57.4010    668    652  0.1497
3202 57.4180    666    657  0.1502
3203 57.4350    666    664  0.1502
3204 57.4520    683    672  0.1464
3205 57.4690    714    681  0.1401
3206 57.4860    724    690  0.1381
3207 57.5030    726    700  0.1377
3208 57.5200    729    710  0.1372
3209 57.5370    742    719  0.1348
3210 57.5540    746    727  0.1340
3211 57.5710    768    733  0.1302
3212 57.5880    761    735  0.1314
3213 57.6050    753    732  0.1328
3214 57.6220    740    728  0.1351
3215 57.6390    714    725  0.1401
3216 57.6560    743    722  0.1346
3217 57.6730    755    718  0.1325
3218 57.6900    731    715  0.1368
3219 57.7070    745    712  0.1342
3220 57.7240    731    708  0.1368
3221 57.7410    702    704  0.1425
3222 57.7580    672    699  0.1488
3223 57.7750    708    692  0.1412
3224 57.7920    709    685  0.1410
3225 57.8090    688    677  0.1453
3226 57.8260    663    670  0.1508
3227 57.8430    657    663  0.1522
3228 57.8600    632    656  0.1582
3229 57.8770    650    650  0.1538
3230 57.8940    636    647  0.1572
3231 57.9110    655    644  0.1527
3232 57.9280    647    642  0.1546
3233 57.9450    635    641  0.1575
3234 57.9620    614    640  0.1629
3235 57.9790    658    639  0.1520
3236 57.9960    633    638  0.1580
3237 58.0130    652    637  0.1534
3238 58.0300    590    636  0.1695
3239 58.0470    609    635  0.1642
3240 58.0640    602    633  0.1661
3241 58.0810    589    630  0.1698
3242 58.0980    630    627  0.1587
3243 58.1150    611    626  0.1637
3244 58.1320    615    625  0.1626
3245 58.1490    601    626  0.1664
3246 58.1660    625    627  0.1600
3247 58.1830    609    629  0.1642
3248 58.2000    645    631  0.1550
3249 58.2170    643    632  0.1555
3250 58.2340    641    631  0.1560
3251 58.2510    658    628  0.1520
3252 58.2680    651    623  0.1536
3253 58.2850    662    618  0.1511
3254 58.3020    661    614  0.1513
3255 58.3190    643    610  0.1555
3256 58.3360    640    607  0.1563
3257 58.3530    619    604  0.1616
3258 58.3700    605    600  0.1653
3259 58.3870    614    596  0.1629
3260 58.4040    621    592  0.1610
3261 58.4210    604    587  0.1656
3262 58.4380    600    582  0.1667
3263 58.4550    618    578  0.1618
3264 58.4720    602    574  0.1661
3265 58.4890    586    571  0.1706
3266 58.5060    574    567  0.1742
3267 58.5230    562    565  0.1779
3268 58.5400    583    563  0.1715
3269 58.5570    567    561  0.1764
3270 58.5740    534    560  0.1873
3271 58.5910    532    559  0.1880
3272 58.6080    563    559  0.1776
3273 58.6250    572    559  0.1748
3274 58.6420    566    559  0.1767
3275 58.6590    559    559  0.1789
3276 58.6760    563    559  0.1776
3277 58.6930    564    560  0.1773
3278 58.7100    608    560  0.1645
3279 58.7270    594    560  0.1684
3280 58.7440    595    559  0.1681
3281 58.7610    566    558  0.1767
3282 58.7780    587    558  0.1704
3283 58.7950    578    558  0.1730
3284 58.8120    587    560  0.1704
3285 58.8290    584    562  0.1712
3286 58.8460    589    565  0.1698
3287 58.8630    603    568  0.1658
3288 58.8800    627    572  0.1595
3289 58.8970    611    575  0.1637
3290 58.9140    571    578  0.1751
3291 58.9310    601    580  0.1664
3292 58.9480    572    582  0.1748
3293 58.9650    586    583  0.1706
3294 58.9820    581    583  0.1721
3295 58.9990    599    582  0.1669
3296 59.0160    595    582  0.1681
3297 59.0330    570    584  0.1754
3298 59.0500    568    587  0.1761
3299 59.0670    538    589  0.1859
3300 59.0840    582    591  0.1718
3301 59.1010    538    590  0.1859
3302 59.1180    589    584  0.1698
3303 59.1350    569    577  0.1757
3304 59.1520    580    571  0.1724
3305 59.1690    550    566  0.1818
3306 59.1860    563    563  0.1776
3307 59.2030    545    561  0.1835
3308 59.2200    560    560  0.1786
3309 59.2370    558    558  0.1792
3310 59.2540    531    556  0.1883
3311 59.2710    529    552  0.1890
3312 59.2880    554    547  0.1805
3313 59.3050    560    542  0.1786
3314 59.3220    555    539  0.1802
3315 59.3390    534    537  0.1873
3316 59.3560    508    535  0.1969
3317 59.3730    531    534  0.1883
3318 59.3900    535    533  0.1869
3319 59.4070    525    532  0.1905
3320 59.4240    529    532  0.1890
3321 59.4410    537    533  0.1862
3322 59.4580    538    533  0.1859
3323 59.4750    527    534  0.1898
3324 59.4920    514    535  0.1946
3325 59.5090    547    537  0.1828
3326 59.5260    578    539  0.1730
3327 59.5430    568    541  0.1761
3328 59.5600    553    544  0.1808
3329 59.5770    537    547  0.1862
3330 59.5940    564    550  0.1773
3331 59.6110    570    553  0.1754
3332 59.6280    558    557  0.1792
3333 59.6450    556    562  0.1799
3334 59.6620    569    567  0.1757
3335 59.6790    564    572  0.1773
3336 59.6960    593    578  0.1686
3337 59.7130    584    583  0.1712
3338 59.7300    574    589  0.1742
3339 59.7470    606    594  0.1650
3340 59.7640    623    598  0.1605
3341 59.7810    622    603  0.1608
3342 59.7980    625    606  0.1600
3343 59.8150    653    609  0.1531
3344 59.8320    637    611  0.1570
3345 59.8490    626    610  0.1597
3346 59.8660    639    608  0.1565
3347 59.8830    595    607  0.1681
3348 59.9000    599    607  0.1669
3349 59.9170    609    607  0.1642
3350 59.9340    579    608  0.1727
3351 59.9510    576    609  0.1736
3352 59.9680    607    610  0.1647
3353 59.9850    581    609  0.1721
3354 60.0020    564    607  0.1773
3355 60.0190    604    604  0.1656
3356 60.0360    573    601  0.1745
3357 60.0530    578    598  0.1730
3358 60.0700    558    597  0.1792
3359 60.0870    554    596  0.1805
3360 60.1040    576    595  0.1736
3361 60.1210    577    595  0.1733
3362 60.1380    548    595  0.1825
3363 60.1550    545    594  0.1835
3364 60.1720    562    592  0.1779
3365 60.1890    568    590  0.1761
3366 60.2060    563    588  0.1776
3367 60.2230    558    586  0.1792
3368 60.2400    550    584  0.1818
3369 60.2570    559    582  0.1789
3370 60.2740    539    580  0.1855
3371 60.2910    541    577  0.1848
3372 60.3080    549    574  0.1821
3373 60.3250    542    570  0.1845
3374 60.3420    557    565  0.1795
3375 60.3590    538    560  0.1859
3376 60.3760    551    557  0.1815
3377 60.3930    555    554  0.1802
3378 60.4100    555    551  0.1802
3379 60.4270    541    549  0.1848
3380 60.4440    522    547  0.1916
3381 60.4610    537    545  0.1862
3382 60.4780    543    543  0.1842
3383 60.4950    515    541  0.1942
3384 60.5120    509    540  0.1965
3385 60.5290    515    539  0.1942
3386 60.5460    516    539  0.1938
3387 60.5630    502    539  0.1992
3388 60.5800    505    540  0.1980
3389 60.5970    524    542  0.1908
3390 60.6140    533    543  0.1876
3391 60.6310    512    545  0.1953
3392 60.6480    533    547  0.1876
3393 60.6650    562    549  0.1779
3394 60.6820    560    551  0.1786
3395 60.6990    560    553  0.1786
3396 60.7160    550    556  0.1818
3397 60.7330    553    557  0.1808
3398 60.7500    546    557  0.1832
3399 60.7670    546    557  0.1832
3400 60.7840    538    557  0.1859
3401 60.8010    552    557  0.1812
3402 60.8180    545    557  0.1835
3403 60.8350    560    558  0.1786
3404 60.8520    569    558  0.1757
3405 60.8690    542    559  0.1845
3406 60.8860    536    558  0.1866
3407 60.9030    565    556  0.1770
3408 60.9200    567    554  0.1764
3409 60.9370    541    551  0.1848
3410 60.9540    533    548  0.1876
3411 60.9710    535    546  0.1869
3412 60.9880    559    544  0.1789
3413 61.0050    546    542  0.1832
3414 61.0220    560    540  0.1786
3415 61.0390    552    537  0.1812
3416 61.0560    539    534  0.1855
3417 61.0730    526    531  0.1901
3418 61.0900    534    529  0.1873
3419 61.1070    521    526  0.1919
3420 61.1240    548    524  0.1825
3421 61.1410    562    522  0.1779
3422 61.1580    557    520  0.1795
3423 61.1750    535    518  0.1869
3424 61.1920    549    516  0.1821
3425 61.2090    524    514  0.1908
3426 61.2260    505    513  0.1980
3427 61.2430    513    511  0.1949
3428 61.2600    535    510  0.1869
3429 61.2770    546    510  0.1832
3430 61.2940    538    509  0.1859
3431 61.3110    517    509  0.1934
3432 61.3280    520    509  0.1923
3433 61.3450    515    508  0.1942
3434 61.3620    528    508  0.1894
3435 61.3790    532    508  0.1880
3436 61.3960    513    508  0.1949
3437 61.4130    517    508  0.1934
3438 61.4300    536    509  0.1866
3439 61.4470    535    510  0.1869
3440 61.4640    533    512  0.1876
3441 61.4810    546    513  0.1832
3442 61.4980    548    514  0.1825
3443 61.5150    533    515  0.1876
3444 61.5320    538    515  0.1859
3445 61.5490    543    516  0.1842
3446 61.5660    552    515  0.1812
3447 61.5830    541    514  0.1848
3448 61.6000    519    514  0.1927
3449 61.6170    534    514  0.1873
3450 61.6340    534    514  0.1873
3451 61.6510    535    515  0.1869
3452 61.6680    520    517  0.1923
3453 61.6850    547    518  0.1828
3454 61.7020    552    521  0.1812
3455 61.7190    544    525  0.1838
3456 61.7360    531    529  0.1883
3457 61.7530    549    535  0.1821
3458 61.7700    567    541  0.1764
3459 61.7870    556    548  0.1799
3460 61.8040    562    555  0.1779
3461 61.8210    555    561  0.1802
3462 61.8380    555    564  0.1802
3463 61.8550    542    562  0.1845
3464 61.8720    565    560  0.1770
3465 61.8890    558    559  0.1792
3466 61.9060    569    559  0.1757
3467 61.9230    528    559  0.1894
3468 61.9400    535    560  0.1869
3469 61.9570    550    561  0.1818
3470 61.9740    520    561  0.1923
3471 61.9910    564    560  0.1773
3472 62.0080    538    558  0.1859
3473 62.0250    540    553  0.1852
3474 62.0420    547    547  0.1828
3475 62.0590    551    542  0.1815
3476 62.0760    533    538  0.1876
3477 62.0930    515    534  0.1942
3478 62.1100    527    530  0.1898
3479 62.1270    505    527  0.1980
3480 62.1440    510    524  0.1961
3481 62.1610    495    521  0.2020
3482 62.1780    504    519  0.1984
3483 62.1950    492    516  0.2033
3484 62.2120    498    514  0.2008
3485 62.2290    504    511  0.1984
3486 62.2460    505    509  0.1980
3487 62.2630    500    507  0.2000
3488 62.2800    497    505  0.2012
3489 62.2970    486    503  0.2058
3490 62.3140    487    501  0.2053
3491 62.3310    509    500  0.1965
3492 62.3480    497    499  0.2012
3493 62.3650    488    499  0.2049
3494 62.3820    493    499  0.2028
3495 62.3990    500    499  0.2000
3496 62.4160    483    500  0.2070
3497 62.4330    475    501  0.2105
3498 62.4500    496    503  0.2016
3499 62.4670    507    504  0.1972
3500 62.4840    501    506  0.1996
3501 62.5010    482    508  0.2075
3502 62.5180    471    509  0.2123
3503 62.5350    484    510  0.2066
3504 62.5520    500    511  0.2000
3505 62.5690    508    512  0.1969
3506 62.5860    510    512  0.1961
3507 62.6030    486    511  0.2058
3508 62.6200    493    511  0.2028
3509 62.6370    510    512  0.1961
3510 62.6540    515    513  0.1942
3511 62.6710    510    516  0.1961
3512 62.6880    502    518  0.1992
3513 62.7050    508    521  0.1969
3514 62.7220    519    525  0.1927
3515 62.7390    497    527  0.2012
3516 62.7560    521    530  0.1919
3517 62.7730    526    532  0.1901
3518 62.7900    540    534  0.1852
3519 62.8070    553    535  0.1808
3520 62.8240    563    537  0.1776
3521 62.8410    542    539  0.1845
3522 62.8580    558    540  0.1792
3523 62.8750    555    540  0.1802
3524 62.8920    553    540  0.1808
3525 62.9090    542    540  0.1845
3526 62.9260    551    539  0.1815
3527 62.9430    565    538  0.1770
3528 62.9600    546    536  0.1832
3529 62.9770    576    534  0.1736
3530 62.9940    557    531  0.1795
3531 63.0110    560    529  0.1786
3532 63.0280    574    526  0.1742
3533 63.0450    548    523  0.1825
3534 63.0620    514    521  0.1946
3535 63.0790    515    518  0.1942
3536 63.0960    524    515  0.1908
3537 63.1130    478    513  0.2092
3538 63.1300    520    510  0.1923
3539 63.1470    532    508  0.1880
3540 63.1640    514    506  0.1946
3541 63.1810    519    504  0.1927
3542 63.1980    527    503  0.1898
3543 63.2150    501    502  0.1996
3544 63.2320    520    501  0.1923
3545 63.2490    514    501  0.1946
3546 63.2660    498    502  0.2008
3547 63.2830    483    503  0.2070
3548 63.3000    481    504  0.2079
3549 63.3170    483    507  0.2070
3550 63.3340    497    509  0.2012
3551 63.3510    495    512  0.2020
3552 63.3680    506    515  0.1976
3553 63.3850    508    518  0.1969
3554 63.4020    518    520  0.1931
3555 63.4190    510    523  0.1961
3556 63.4360    519    525  0.1927
3557 63.4530    534    526  0.1873
3558 63.4700    528    527  0.1894
3559 63.4870    530    526  0.1887
3560 63.5040    537    524  0.1862
3561 63.5210    525    520  0.1905
3562 63.5380    518    517  0.1931
3563 63.5550    508    513  0.1969
3564 63.5720    518    511  0.1931
3565 63.5890    517    509  0.1934
3566 63.6060    495    508  0.2020
3567 63.6230    494    507  0.2024
3568 63.6400    489    505  0.2045
3569 63.6570    488    504  0.2049
3570 63.6740    509    501  0.1965
3571 63.6910    482    498  0.2075
3572 63.7080    496    495  0.2016
3573 63.7250    498    492  0.2008
3574 63.7420    489    489  0.2045
3575 63.7590    457    487  0.2188
3576 63.7760    483    486  0.2070
3577 63.7930    474    485  0.2110
3578 63.8100    471    484  0.2123
3579 63.8270    481    483  0.2079
3580 63.8440    467    482  0.2141
3581 63.8610    459    481  0.2179
3582 63.8780    453    480  0.2208
3583 63.8950    484    479  0.2066
3584 63.9120    465    477  0.2151
3585 63.9290    470    476  0.2128
3586 63.9460    462    475  0.2165
3587 63.9630    439    473  0.2278
3588 63.9800    463    472  0.2160
3589 63.9970    459    471  0.2179
3590 64.0140    465    470  0.2151
3591 64.0310    463    469  0.2160
3592 64.0480    439    468  0.2278
3593 64.0650    445    468  0.2247
3594 64.0820    470    467  0.2128
3595 64.0990    480    466  0.2083
3596 64.1160    451    465  0.2217
3597 64.1330    425    464  0.2353
3598 64.1500    448    463  0.2232
3599 64.1670    461    462  0.2169
3600 64.1840    441    462  0.2268
3601 64.2010    444    461  0.2252
3602 64.2180    452    461  0.2212
3603 64.2350    442    461  0.2262
3604 64.2520    461    461  0.2169
3605 64.2690    484    462  0.2066
3606 64.2860    485    462  0.2062
3607 64.3030    471    462  0.2123
3608 64.3200    469    462  0.2132
3609 64.3370    488    463  0.2049
3610 64.3540    457    463  0.2188
3611 64.3710    474    463  0.2110
3612 64.3880    497    463  0.2012
3613 64.4050    495    463  0.2020
3614 64.4220    489    463  0.2045
3615 64.4390    469    463  0.2132
3616 64.4560    492    462  0.2033
3617 64.4730    506    462  0.1976
3618 64.4900    471    461  0.2123
3619 64.5070    465    460  0.2151
3620 64.5240    474    460  0.2110
3621 64.5410    486    459  0.2058
3622 64.5580    475    458  0.2105
3623 64.5750    470    457  0.2128
3624 64.5920    482    457  0.2075
3625 64.6090    486    456  0.2058
3626 64.6260    474    455  0.2110
3627 64.6430    471    455  0.2123
3628 64.6600    472    454  0.2119
3629 64.6770    449    454  0.2227
3630 64.6940    475    454  0.2105
3631 64.7110    476    453  0.2101
3632 64.7280    478    453  0.2092
3633 64.7450    484    453  0.2066
3634 64.7620    452    453  0.2212
3635 64.7790    494    454  0.2024
3636 64.7960    465    454  0.2151
3637 64.8130    450    455  0.2222
3638 64.8300    470    455  0.2128
3639 64.8470    452    456  0.2212
3640 64.8640    507    457  0.1972
3641 64.8810    477    458  0.2096
3642 64.8980    457    459  0.2188
3643 64.9150    451    460  0.2217
3644 64.9320    484    461  0.2066
3645 64.9490    471    461  0.2123
3646 64.9660    496    462  0.2016
3647 64.9830    470    463  0.2128
3648 65.0000    470    464  0.2128
3649 65.0170    497    465  0.2012
3650 65.0340    484    465  0.2066
3651 65.0510    496    466  0.2016
3652 65.0680    491    466  0.2037
3653 65.0850    469    466  0.2132
3654 65.1020    463    466  0.2160
3655 65.1190    485    467  0.2062
3656 65.1360    483    468  0.2070
3657 65.1530    486    470  0.2058
3658 65.1700    483    472  0.2070
3659 65.1870    483    476  0.2070
3660 65.2040    490    480  0.2041
3661 65.2210    491    485  0.2037
3662 65.2380    504    489  0.1984
3663 65.2550    498    490  0.2008
3664 65.2720    500    489  0.2000
3665 65.2890    501    484  0.1996
3666 65.3060    487    479  0.2053
3667 65.3230    491    477  0.2037
3668 65.3400    499    475  0.2004
3669 65.3570    481    475  0.2079
3670 65.3740    480    475  0.2083
3671 65.3910    491    476  0.2037
3672 65.4080    488    477  0.2049
3673 65.4250    482    477  0.2075
3674 65.4420    482    477  0.2075
3675 65.4590    481    474  0.2079
3676 65.4760    472    470  0.2119
3677 65.4930    470    468  0.2128
3678 65.5100    469    466  0.2132
3679 65.5270    478    464  0.2092
3680 65.5440    502    463  0.1992
3681 65.5610    493    462  0.2028
3682 65.5780    475    462  0.2105
3683 65.5950    449    461  0.2227
3684 65.6120    456    461  0.2193
3685 65.6290    462    461  0.2165
3686 65.6460    460    461  0.2174
3687 65.6630    481    462  0.2079
3688 65.6800    477    462  0.2096
3689 65.6970    471    463  0.2123
3690 65.7140    486    464  0.2058
3691 65.7310    490    464  0.2041
3692 65.7480    466    464  0.2146
3693 65.7650    471    464  0.2123
3694 65.7820    466    464  0.2146
3695 65.7990    464    464  0.2155
3696 65.8160    451    463  0.2217
3697 65.8330    466    462  0.2146
3698 65.8500    482    462  0.2075
3699 65.8670    466    462  0.2146
3700 65.8840    473    462  0.2114
3701 65.9010    445    462  0.2247
3702 65.9180    476    461  0.2101
3703 65.9350    471    461  0.2123
3704 65.9520    487    460  0.2053
3705 65.9690    492    459  0.2033
3706 65.9860    499    457  0.2004
3707 66.0030    466    456  0.2146
3708 66.0200    459    455  0.2179
3709 66.0370    461    454  0.2169
3710 66.0540    472    453  0.2119
3711 66.0710    471    453  0.2123
3712 66.0880    466    452  0.2146
3713 66.1050    460    452  0.2174
3714 66.1220    469    452  0.2132
3715 66.1390    480    452  0.2083
3716 66.1560    483    452  0.2070
3717 66.1730    485    453  0.2062
3718 66.1900    489    455  0.2045
3719 66.2070    478    457  0.2092
3720 66.2240    483    460  0.2070
3721 66.2410    494    465  0.2024
3722 66.2580    484    469  0.2066
3723 66.2750    468    475  0.2137
3724 66.2920    481    480  0.2079
3725 66.3090    484    486  0.2066
3726 66.3260    484    490  0.2066
3727 66.3430    480    493  0.2083
3728 66.3600    480    492  0.2083
3729 66.3770    496    490  0.2016
3730 66.3940    493    489  0.2028
3731 66.4110    479    490  0.2088
3732 66.4280    478    492  0.2092
3733 66.4450    484    494  0.2066
3734 66.4620    458    497  0.2183
3735 66.4790    466    499  0.2146
3736 66.4960    470    499  0.2128
3737 66.5130    477    498  0.2096
3738 66.5300    471    495  0.2123
3739 66.5470    450    491  0.2222
3740 66.5640    459    487  0.2179
3741 66.5810    450    484  0.2222
3742 66.5980    446    482  0.2242
3743 66.6150    459    481  0.2179
3744 66.6320    475    480  0.2105
3745 66.6490    485    479  0.2062
3746 66.6660    474    478  0.2110
3747 66.6830    480    476  0.2083
3748 66.7000    455    473  0.2198
3749 66.7170    462    469  0.2165
3750 66.7340    462    465  0.2165
3751 66.7510    458    462  0.2183
3752 66.7680    438    460  0.2283
3753 66.7850    433    458  0.2309
3754 66.8020    448    456  0.2232
3755 66.8190    477    455  0.2096
3756 66.8360    456    454  0.2193
3757 66.8530    481    452  0.2079
3758 66.8700    444    451  0.2252
3759 66.8870    494    450  0.2024
3760 66.9040    440    448  0.2273
3761 66.9210    477    447  0.2096
3762 66.9380    463    446  0.2160
3763 66.9550    424    446  0.2358
3764 66.9720    452    446  0.2212
3765 66.9890    430    446  0.2326
3766 67.0060    431    447  0.2320
3767 67.0230    461    448  0.2169
3768 67.0400    447    449  0.2237
3769 67.0570    437    451  0.2288
3770 67.0740    467    454  0.2141
3771 67.0910    450    456  0.2222
3772 67.1080    452    459  0.2212
3773 67.1250    460    462  0.2174
3774 67.1420    463    464  0.2160
3775 67.1590    447    467  0.2237
3776 67.1760    458    470  0.2183
3777 67.1930    459    474  0.2179
3778 67.2100    465    479  0.2151
3779 67.2270    476    485  0.2101
3780 67.2440    478    490  0.2092
3781 67.2610    475    496  0.2105
3782 67.2780    471    502  0.2123
3783 67.2950    470    507  0.2128
3784 67.3120    467    512  0.2141
3785 67.3290    471    515  0.2123
3786 67.3460    476    517  0.2101
3787 67.3630    464    517  0.2155
3788 67.3800    457    515  0.2188
3789 67.3970    475    511  0.2105
3790 67.4140    492    508  0.2033
3791 67.4310    478    505  0.2092
3792 67.4480    470    503  0.2128
3793 67.4650    480    502  0.2083
3794 67.4820    470    501  0.2128
3795 67.4990    457    500  0.2188
3796 67.5160    455    499  0.2198
3797 67.5330    470    497  0.2128
3798 67.5500    463    495  0.2160
3799 67.5670    459    492  0.2179
3800 67.5840    458    487  0.2183
3801 67.6010    466    483  0.2146
3802 67.6180    453    480  0.2208
3803 67.6350    457    477  0.2188
3804 67.6520    445    474  0.2247
3805 67.6690    450    472  0.2222
3806 67.6860    456    470  0.2193
3807 67.7030    474    468  0.2110
3808 67.7200    454    467  0.2203
3809 67.7370    450    466  0.2222
3810 67.7540    473    465  0.2114
3811 67.7710    443    464  0.2257
3812 67.7880    458    463  0.2183
3813 67.8050    448    462  0.2232
3814 67.8220    467    460  0.2141
3815 67.8390    467    459  0.2141
3816 67.8560    459    457  0.2179
3817 67.8730    479    455  0.2088
3818 67.8900    439    453  0.2278
3819 67.9070    444    452  0.2252
3820 67.9240    444    451  0.2252
3821 67.9410    432    451  0.2315
3822 67.9580    447    450  0.2237
3823 67.9750    458    450  0.2183
3824 67.9920    464    450  0.2155
3825 68.0090    462    450  0.2165
3826 68.0260    472    449  0.2119
3827 68.0430    478    449  0.2092
3828 68.0600    480    448  0.2083
3829 68.0770    440    448  0.2273
3830 68.0940    470    448  0.2128
3831 68.1110    443    448  0.2257
3832 68.1280    444    449  0.2252
3833 68.1450    465    451  0.2151
3834 68.1620    456    453  0.2193
3835 68.1790    475    454  0.2105
3836 68.1960    472    456  0.2119
3837 68.2130    470    457  0.2128
3838 68.2300    468    457  0.2137
3839 68.2470    473    456  0.2114
3840 68.2640    489    456  0.2045
3841 68.2810    474    457  0.2110
3842 68.2980    461    458  0.2169
3843 68.3150    458    461  0.2183
3844 68.3320    455    463  0.2198
3845 68.3490    471    466  0.2123
3846 68.3660    467    469  0.2141
3847 68.3830    448    472  0.2232
3848 68.4000    451    474  0.2217
3849 68.4170    448    474  0.2232
3850 68.4340    473    473  0.2114
3851 68.4510    474    471  0.2110
3852 68.4680    480    471  0.2083
3853 68.4850    481    470  0.2079
3854 68.5020    479    471  0.2088
3855 68.5190    472    471  0.2119
3856 68.5360    483    471  0.2070
3857 68.5530    466    471  0.2146
3858 68.5700    463    470  0.2160
3859 68.5870    455    469  0.2198
3860 68.6040    437    467  0.2288
3861 68.6210    441    465  0.2268
3862 68.6380    458    463  0.2183
3863 68.6550    450    461  0.2222
3864 68.6720    458    459  0.2183
3865 68.6890    445    458  0.2247
3866 68.7060    435    457  0.2299
3867 68.7230    461    457  0.2169
3868 68.7400    464    456  0.2155
3869 68.7570    466    455  0.2146
3870 68.7740    456    453  0.2193
3871 68.7910    443    452  0.2257
3872 68.8080    435    450  0.2299
3873 68.8250    456    449  0.2193
3874 68.8420    439    448  0.2278
3875 68.8590    455    448  0.2198
3876 68.8760    444    447  0.2252
3877 68.8930    444    447  0.2252
3878 68.9100    447    447  0.2237
3879 68.9270    432    448  0.2315
3880 68.9440    434    448  0.2304
3881 68.9610    445    449  0.2247
3882 68.9780    460    450  0.2174
3883 68.9950    458    452  0.2183
3884 69.0120    451    453  0.2217
3885 69.0290    449    455  0.2227
3886 69.0460    456    456  0.2193
3887 69.0630    464    458  0.2155
3888 69.0800    461    459  0.2169
3889 69.0970    453    461  0.2208
3890 69.1140    460    462  0.2174
3891 69.1310    463    463  0.2160
3892 69.1480    463    463  0.2160
3893 69.1650    464    463  0.2155
3894 69.1820    461    462  0.2169
3895 69.1990    478    462  0.2092
3896 69.2160    469    462  0.2132
3897 69.2330    493    462  0.2028
3898 69.2500    488    463  0.2049
3899 69.2670    467    463  0.2141
3900 69.2840    464    464  0.2155
3901 69.3010    463    464  0.2160
3902 69.3180    472    464  0.2119
3903 69.3350    463    463  0.2160
3904 69.3520    441    461  0.2268
3905 69.3690    459    460  0.2179
3906 69.3860    469    459  0.2132
3907 69.4030    469    458  0.2132
3908 69.4200    457    457  0.2188
3909 69.4370    462    457  0.2165
3910 69.4540    465    457  0.2151
3911 69.4710    460    458  0.2174
3912 69.4880    471    458  0.2123
3913 69.5050    461    458  0.2169
3914 69.5220    444    459  0.2252
3915 69.5390    440    460  0.2273
3916 69.5560    452    461  0.2212
3917 69.5730    458    463  0.2183
3918 69.5900    449    464  0.2227
3919 69.6070    448    465  0.2232
3920 69.6240    432    463  0.2315
3921 69.6410    443    460  0.2257
3922 69.6580    456    458  0.2193
3923 69.6750    453    456  0.2208
3924 69.6920    440    455  0.2273
3925 69.7090    449    454  0.2227
3926 69.7260    431    453  0.2320
3927 69.7430    467    452  0.2141
3928 69.7600    441    451  0.2268
3929 69.7770    470    451  0.2128
3930 69.7940    447    451  0.2237
3931 69.8110    455    450  0.2198
3932 69.8280    458    448  0.2183
3933 69.8450    426    447  0.2347
3934 69.8620    447    446  0.2237
3935 69.8790    450    445  0.2222
3936 69.8960    461    445  0.2169
3937 69.9130    452    444  0.2212
3938 69.9300    435    444  0.2299
3939 69.9470    457    444  0.2188
3940 69.9640    448    444  0.2232
3941 69.9810    467    444  0.2141
3942 69.9980    432    444  0.2315
3943 70.0150    471    444  0.2123
3944 70.0320    467    444  0.2141
3945 70.0490    455    445  0.2198
3946 70.0660    451    445  0.2217
3947 70.0830    455    445  0.2198
3948 70.1000    475    446  0.2105
3949 70.1170    478    446  0.2092
3950 70.1340    464    446  0.2155
3951 70.1510    463    446  0.2160
3952 70.1680    472    447  0.2119
3953 70.1850    455    447  0.2198
3954 70.2020    455    448  0.2198
3955 70.2190    475    449  0.2105
3956 70.2360    486    449  0.2058
3957 70.2530    481    450  0.2079
3958 70.2700    488    452  0.2049
3959 70.2870    485    454  0.2062
3960 70.3040    490    457  0.2041
3961 70.3210    487    461  0.2053
3962 70.3380    496    465  0.2016
3963 70.3550    499    470  0.2004
3964 70.3720    488    475  0.2049
3965 70.3890    500    479  0.2000
3966 70.4060    492    482  0.2033
3967 70.4230    487    482  0.2053
3968 70.4400    494    480  0.2024
3969 70.4570    520    476  0.1923
3970 70.4740    496    473  0.2016
3971 70.4910    501    472  0.1996
3972 70.5080    494    472  0.2024
3973 70.5250    503    473  0.1988
3974 70.5420    488    475  0.2049
3975 70.5590    475    477  0.2105
3976 70.5760    481    479  0.2079
3977 70.5930    513    480  0.1949
3978 70.6100    493    480  0.2028
3979 70.6270    485    480  0.2062
3980 70.6440    506    477  0.1976
3981 70.6610    501    475  0.1996
3982 70.6780    472    473  0.2119
3983 70.6950    496    472  0.2016
3984 70.7120    482    471  0.2075
3985 70.7290    476    470  0.2101
3986 70.7460    470    469  0.2128
3987 70.7630    475    467  0.2105
3988 70.7800    468    466  0.2137
3989 70.7970    456    465  0.2193
3990 70.8140    459    465  0.2179
3991 70.8310    497    464  0.2012
3992 70.8480    488    463  0.2049
3993 70.8650    508    462  0.1969
3994 70.8820    468    461  0.2137
3995 70.8990    461    460  0.2169
3996 70.9160    458    458  0.2183
3997 70.9330    476    456  0.2101
3998 70.9500    472    455  0.2119
3999 70.9670    484    453  0.2066
4000 70.9840    474    452  0.2110
4001 71.0010    451    450  0.2217
4002 71.0180    462    449  0.2165
4003 71.0350    473    448  0.2114
4004 71.0520    471    447  0.2123
4005 71.0690    436    446  0.2294
4006 71.0860    451    445  0.2217
4007 71.1030    445    444  0.2247
4008 71.1200    463    443  0.2160
4009 71.1370    463    443  0.2160
4010 71.1540    451    442  0.2217
4011 71.1710    436    442  0.2294
4012 71.1880    449    443  0.2227
4013 71.2050    444    444  0.2252
4014 71.2220    436    447  0.2294
4015 71.2390    453    450  0.2208
4016 71.2560    469    453  0.2132
4017 71.2730    455    455  0.2198
4018 71.2900    444    457  0.2252
4019 71.3070    417    456  0.2398
4020 71.3240    419    452  0.2387
4021 71.3410    457    448  0.2188
4022 71.3580    458    447  0.2183
4023 71.3750    448    447  0.2232
4024 71.3920    460    447  0.2174
4025 71.4090    465    448  0.2151
4026 71.4260    477    448  0.2096
4027 71.4430    465    449  0.2151
4028 71.4600    443    450  0.2257
4029 71.4770    448    451  0.2232
4030 71.4940    465    452  0.2151
4031 71.5110    466    451  0.2146
4032 71.5280    471    449  0.2123
4033 71.5450    450    448  0.2222
4034 71.5620    447    447  0.2237
4035 71.5790    464    447  0.2155
4036 71.5960    482    447  0.2075
4037 71.6130    457    447  0.2188
4038 71.6300    443    447  0.2257
4039 71.6470    455    447  0.2198
4040 71.6640    447    447  0.2237
4041 71.6810    449    447  0.2227
4042 71.6980    438    448  0.2283
4043 71.7150    456    449  0.2193
4044 71.7320    452    451  0.2212
4045 71.7490    430    452  0.2326
4046 71.7660    444    454  0.2252
4047 71.7830    445    455  0.2247
4048 71.8000    421    456  0.2375
4049 71.8170    471    457  0.2123
4050 71.8340    459    457  0.2179
4051 71.8510    458    457  0.2183
4052 71.8680    463    455  0.2160
4053 71.8850    478    453  0.2092
4054 71.9020    436    451  0.2294
4055 71.9190    444    449  0.2252
4056 71.9360    449    448  0.2227
4057 71.9530    466    448  0.2146
4058 71.9700    470    449  0.2128
4059 71.9870    438    449  0.2283
4060 72.0040    438    449  0.2283
4061 72.0210    460    449  0.2174
4062 72.0380    439    448  0.2278
4063 72.0550    436    448  0.2294
4064 72.0720    441    446  0.2268
4065 72.0890    445    444  0.2247
4066 72.1060    471    443  0.2123
4067 72.1230    451    441  0.2217
4068 72.1400    450    440  0.2222
4069 72.1570    463    440  0.2160
4070 72.1740    449    439  0.2227
4071 72.1910    457    438  0.2188
4072 72.2080    459    437  0.2179
4073 72.2250    446    436  0.2242
4074 72.2420    441    435  0.2268
4075 72.2590    442    434  0.2262
4076 72.2760    439    434  0.2278
4077 72.2930    435    433  0.2299
4078 72.3100    435    433  0.2299
4079 72.3270    431    433  0.2320
4080 72.3440    421    432  0.2375
4081 72.3610    417    433  0.2398
4082 72.3780    411    433  0.2433
4083 72.3950    422    433  0.2370
4084 72.4120    419    433  0.2387
4085 72.4290    418    433  0.2392
4086 72.4460    429    434  0.2331
4087 72.4630    439    434  0.2278
4088 72.4800    442    435  0.2262
4089 72.4970    438    436  0.2283
4090 72.5140    447    437  0.2237
4091 72.5310    446    438  0.2242
4092 72.5480    445    439  0.2247
4093 72.5650    436    441  0.2294
4094 72.5820    421    442  0.2375
4095 72.5990    427    444  0.2342
4096 72.6160    445    445  0.2247
4097 72.6330    450    446  0.2222
4098 72.6500    457    447  0.2188
4099 72.6670    448    448  0.2232
4100 72.6840    441    449  0.2268
4101 72.7010    451    449  0.2217
4102 72.7180    469    448  0.2132
4103 72.7350    455    447  0.2198
4104 72.7520    451    447  0.2217
4105 72.7690    443    446  0.2257
4106 72.7860    441    446  0.2268
4107 72.8030    441    447  0.2268
4108 72.8200    431    448  0.2320
4109 72.8370    472    449  0.2119
4110 72.8540    445    450  0.2247
4111 72.8710    463    451  0.2160
4112 72.8880    468    452  0.2137
4113 72.9050    449    452  0.2227
4114 72.9220    458    453  0.2183
4115 72.9390    449    453  0.2227
4116 72.9560    430    454  0.2326
4117 72.9730    442    454  0.2262
4118 72.9900    444    455  0.2252
4119 73.0070    438    456  0.2283
4120 73.0240    424    457  0.2358
4121 73.0410    453    458  0.2208
4122 73.0580    464    459  0.2155
4123 73.0750    456    460  0.2193
4124 73.0920    477    460  0.2096
4125 73.1090    462    460  0.2165
4126 73.1260    479    460  0.2088
4127 73.1430    487    459  0.2053
4128 73.1600    478    459  0.2092
4129 73.1770    484    458  0.2066
4130 73.1940    489    458  0.2045
4131 73.2110    471    457  0.2123
4132 73.2280    476    457  0.2101
4133 73.2450    476    457  0.2101
4134 73.2620    470    457  0.2128
4135 73.2790    464    457  0.2155
4136 73.2960    465    457  0.2151
4137 73.3130    445    456  0.2247
4138 73.3300    457    455  0.2188
4139 73.3470    457    454  0.2188
4140 73.3640    432    453  0.2315
4141 73.3810    448    452  0.2232
4142 73.3980    449    451  0.2227
4143 73.4150    441    450  0.2268
4144 73.4320    445    449  0.2247
4145 73.4490    458    448  0.2183
4146 73.4660    465    448  0.2151
4147 73.4830    459    447  0.2179
4148 73.5000    455    447  0.2198
4149 73.5170    446    446  0.2242
4150 73.5340    438    446  0.2283
4151 73.5510    426    445  0.2347
4152 73.5680    446    445  0.2242
4153 73.5850    434    445  0.2304
4154 73.6020    457    444  0.2188
4155 73.6190    431    444  0.2320
4156 73.6360    449    444  0.2227
4157 73.6530    452    443  0.2212
4158 73.6700    432    442  0.2315
4159 73.6870    430    442  0.2326
4160 73.7040    448    441  0.2232
4161 73.7210    420    441  0.2381
4162 73.7380    428    440  0.2336
4163 73.7550    421    440  0.2375
4164 73.7720    447    440  0.2237
4165 73.7890    431    440  0.2320
4166 73.8060    437    439  0.2288
4167 73.8230    446    439  0.2242
4168 73.8400    433    439  0.2309
4169 73.8570    425    439  0.2353
4170 73.8740    421    439  0.2375
4171 73.8910    421    439  0.2375
4172 73.9080    443    439  0.2257
4173 73.9250    425    439  0.2353
4174 73.9420    427    439  0.2342
4175 73.9590    465    439  0.2151
4176 73.9760    446    439  0.2242
4177 73.9930    440    439  0.2273
4178 74.0100    435    440  0.2299
4179 74.0270    434    440  0.2304
4180 74.0440    438    441  0.2283
4181 74.0610    450    442  0.2222
4182 74.0780    430    443  0.2326
4183 74.0950    419    445  0.2387
4184 74.1120    438    446  0.2283
4185 74.1290    452    448  0.2212
4186 74.1460    448    449  0.2232
4187 74.1630    451    450  0.2217
4188 74.1800    449    452  0.2227
4189 74.1970    461    453  0.2169
4190 74.2140    468    454  0.2137
4191 74.2310    463    455  0.2160
4192 74.2480    474    455  0.2110
4193 74.2650    457    456  0.2188
4194 74.2820    457    456  0.2188
4195 74.2990    466    455  0.2146
4196 74.3160    462    455  0.2165
4197 74.3330    442    456  0.2262
4198 74.3500    438    456  0.2283
4199 74.3670    437    458  0.2288
4200 74.3840    458    459  0.2183
4201 74.4010    464    461  0.2155
4202 74.4180    468    462  0.2137
4203 74.4350    470    463  0.2128
4204 74.4520    468    464  0.2137
4205 74.4690    490    465  0.2041
4206 74.4860    481    464  0.2079
4207 74.5030    487    464  0.2053
4208 74.5200    490    463  0.2041
4209 74.5370    494    462  0.2024
4210 74.5540    502    461  0.1992
4211 74.5710    483    460  0.2070
4212 74.5880    479    460  0.2088
4213 74.6050    472    459  0.2119
4214 74.6220    467    459  0.2141
4215 74.6390    491    459  0.2037
4216 74.6560    476    458  0.2101
4217 74.6730    511    458  0.1957
4218 74.6900    474    458  0.2110
4219 74.7070    464    458  0.2155
4220 74.7240    481    458  0.2079
4221 74.7410    471    457  0.2123
4222 74.7580    489    457  0.2045
4223 74.7750    471    457  0.2123
4224 74.7920    477    457  0.2096
4225 74.8090    454    456  0.2203
4226 74.8260    474    456  0.2110
4227 74.8430    447    457  0.2237
4228 74.8600    466    457  0.2146
4229 74.8770    464    457  0.2155
4230 74.8940    473    458  0.2114
4231 74.9110    461    459  0.2169
4232 74.9280    464    460  0.2155
4233 74.9450    479    460  0.2088
4234 74.9620    464    461  0.2155
4235 74.9790    479    462  0.2088
4236 74.9960    485    463  0.2062
4237 75.0130    487    464  0.2053
4238 75.0300    507    465  0.1972
4239 75.0470    478    465  0.2092
4240 75.0640    474    466  0.2110
4241 75.0810    458    467  0.2183
4242 75.0980    469    468  0.2132
4243 75.1150    461    469  0.2169
4244 75.1320    468    472  0.2137
4245 75.1490    483    475  0.2070
4246 75.1660    508    480  0.1969
4247 75.1830    493    486  0.2028
4248 75.2000    481    492  0.2079
4249 75.2170    491    494  0.2037
4250 75.2340    491    488  0.2037
4251 75.2510    484    480  0.2066
4252 75.2680    476    477  0.2101
4253 75.2850    475    477  0.2105
4254 75.3020    464    476  0.2155
4255 75.3190    475    474  0.2105
4256 75.3360    475    473  0.2105
4257 75.3530    451    472  0.2217
4258 75.3700    457    474  0.2188
4259 75.3870    478    476  0.2092
4260 75.4040    460    480  0.2174
4261 75.4210    455    483  0.2198
4262 75.4380    484    485  0.2066
4263 75.4550    475    483  0.2105
4264 75.4720    480    481  0.2083
4265 75.4890    476    481  0.2101
4266 75.5060    464    482  0.2155
4267 75.5230    475    481  0.2105
4268 75.5400    498    479  0.2008
4269 75.5570    458    475  0.2183
4270 75.5740    443    473  0.2257
4271 75.5910    462    471  0.2165
4272 75.6080    473    470  0.2114
4273 75.6250    470    470  0.2128
4274 75.6420    444    471  0.2252
4275 75.6590    472    471  0.2119
4276 75.6760    469    471  0.2132
4277 75.6930    472    471  0.2119
4278 75.7100    463    471  0.2160
4279 75.7270    434    470  0.2304
4280 75.7440    466    468  0.2146
4281 75.7610    448    466  0.2232
4282 75.7780    448    464  0.2232
4283 75.7950    461    462  0.2169
4284 75.8120    470    461  0.2128
4285 75.8290    460    460  0.2174
4286 75.8460    454    459  0.2203
4287 75.8630    452    458  0.2212
4288 75.8800    476    458  0.2101
4289 75.8970    457    457  0.2188
4290 75.9140    453    456  0.2208
4291 75.9310    456    455  0.2193
4292 75.9480    454    455  0.2203
4293 75.9650    430    454  0.2326
4294 75.9820    434    453  0.2304
4295 75.9990    437    452  0.2288
4296 76.0160    454    451  0.2203
4297 76.0330    447    450  0.2237
4298 76.0500    452    449  0.2212
4299 76.0670    448    449  0.2232
4300 76.0840    431    448  0.2320
4301 76.1010    432    448  0.2315
4302 76.1180    434    448  0.2304
4303 76.1350    431    447  0.2320
4304 76.1520    451    447  0.2217
4305 76.1690    443    447  0.2257
4306 76.1860    434    446  0.2304
4307 76.2030    450    446  0.2222
4308 76.2200    433    446  0.2309
4309 76.2370    430    445  0.2326
4310 76.2540    426    444  0.2347
4311 76.2710    448    444  0.2232
4312 76.2880    454    443  0.2203
4313 76.3050    435    442  0.2299
4314 76.3220    429    442  0.2331
4315 76.3390    450    441  0.2222
4316 76.3560    448    441  0.2232
4317 76.3730    423    440  0.2364
4318 76.3900    430    440  0.2326
4319 76.4070    430    440  0.2326
4320 76.4240    425    439  0.2353
4321 76.4410    412    439  0.2427
4322 76.4580    452    439  0.2212
4323 76.4750    430    439  0.2326
4324 76.4920    427    438  0.2342
4325 76.5090    442    438  0.2262
4326 76.5260    428    438  0.2336
4327 76.5430    439    438  0.2278
4328 76.5600    436    438  0.2294
4329 76.5770    394    438  0.2538
4330 76.5940    441    439  0.2268
4331 76.6110    427    440  0.2342
4332 76.6280    423    442  0.2364
4333 76.6450    420    445  0.2381
4334 76.6620    444    449  0.2252
4335 76.6790    422    453  0.2370
4336 76.6960    414    457  0.2415
4337 76.7130    434    459  0.2304
4338 76.7300    419    457  0.2387
4339 76.7470    435    454  0.2299
4340 76.7640    423    453  0.2364
4341 76.7810    456    454  0.2193
4342 76.7980    441    454  0.2268
4343 76.8150    457    453  0.2188
4344 76.8320    458    453  0.2183
4345 76.8490    437    453  0.2288
4346 76.8660    435    454  0.2299
4347 76.8830    459    456  0.2179
4348 76.9000    426    457  0.2347
4349 76.9170    431    459  0.2320
4350 76.9340    457    460  0.2188
4351 76.9510    447    458  0.2237
4352 76.9680    440    457  0.2273
4353 76.9850    437    456  0.2288
4354 77.0020    445    456  0.2247
4355 77.0190    454    455  0.2203
4356 77.0360    430    455  0.2326
4357 77.0530    422    454  0.2370
4358 77.0700    435    453  0.2299
4359 77.0870    452    453  0.2212
4360 77.1040    457    453  0.2188
4361 77.1210    462    452  0.2165
4362 77.1380    457    452  0.2188
4363 77.1550    450    452  0.2222
4364 77.1720    444    452  0.2252
4365 77.1890    446    452  0.2242
4366 77.2060    450    451  0.2222
4367 77.2230    457    451  0.2188
4368 77.2400    458    450  0.2183
4369 77.2570    445    450  0.2247
4370 77.2740    434    450  0.2304
4371 77.2910    435    449  0.2299
4372 77.3080    437    449  0.2288
4373 77.3250    432    449  0.2315
4374 77.3420    447    449  0.2237
4375 77.3590    460    448  0.2174
4376 77.3760    456    448  0.2193
4377 77.3930    428    447  0.2336
4378 77.4100    421    447  0.2375
4379 77.4270    408    447  0.2451
4380 77.4440    425    447  0.2353
4381 77.4610    434    447  0.2304
4382 77.4780    429    447  0.2331
4383 77.4950    430    447  0.2326
4384 77.5120    450    447  0.2222
4385 77.5290    453    447  0.2208
4386 77.5460    439    447  0.2278
4387 77.5630    424    447  0.2358
4388 77.5800    445    448  0.2247
4389 77.5970    436    448  0.2294
4390 77.6140    416    448  0.2404
4391 77.6310    428    448  0.2336
4392 77.6480    444    449  0.2252
4393 77.6650    455    449  0.2198
4394 77.6820    454    449  0.2203
4395 77.6990    454    449  0.2203
4396 77.7160    465    450  0.2151
4397 77.7330    439    450  0.2278
4398 77.7500    418    450  0.2392
4399 77.7670    432    450  0.2315
4400 77.7840    429    450  0.2331
4401 77.8010    443    450  0.2257
4402 77.8180    464    450  0.2155
4403 77.8350    451    450  0.2217
4404 77.8520    438    450  0.2283
4405 77.8690    450    450  0.2222
4406 77.8860    427    450  0.2342
4407 77.9030    426    451  0.2347
4408 77.9200    430    451  0.2326
4409 77.9370    445    452  0.2247
4410 77.9540    449    453  0.2227
4411 77.9710    438    455  0.2283
4412 77.9880    443    456  0.2257
4413 78.0050    477    457  0.2096
4414 78.0220    480    456  0.2083
4415 78.0390    483    454  0.2070
4416 78.0560    495    454  0.2020
4417 78.0730    485    453  0.2062
4418 78.0900    474    452  0.2110
4419 78.1070    469    451  0.2132
4420 78.1240    466    450  0.2146
4421 78.1410    482    449  0.2075
4422 78.1580    468    449  0.2137
4423 78.1750    464    449  0.2155
4424 78.1920    454    450  0.2203
4425 78.2090    440    450  0.2273
4426 78.2260    448    451  0.2232
4427 78.2430    454    450  0.2203
4428 78.2600    448    450  0.2232
4429 78.2770    441    449  0.2268
4430 78.2940    450    449  0.2222
4431 78.3110    448    448  0.2232
4432 78.3280    439    447  0.2278
4433 78.3450    432    447  0.2315
4434 78.3620    448    446  0.2232
4435 78.3790    418    446  0.2392
4436 78.3960    426    446  0.2347
4437 78.4130    441    445  0.2268
4438 78.4300    445    445  0.2247
4439 78.4470    439    445  0.2278
4440 78.4640    440    445  0.2273
4441 78.4810    441    444  0.2268
4442 78.4980    443    444  0.2257
4443 78.5150    437    443  0.2288
4444 78.5320    443    443  0.2257
4445 78.5490    444    442  0.2252
4446 78.5660    422    442  0.2370
4447 78.5830    448    442  0.2232
4448 78.6000    452    443  0.2212
4449 78.6170    441    443  0.2268
4450 78.6340    428    444  0.2336
4451 78.6510    430    445  0.2326
4452 78.6680    435    446  0.2299
4453 78.6850    440    446  0.2273
4454 78.7020    446    446  0.2242
4455 78.7190    434    445  0.2304
4456 78.7360    451    443  0.2217
4457 78.7530    416    441  0.2404
4458 78.7700    443    440  0.2257
4459 78.7870    429    439  0.2331
4460 78.8040    446    438  0.2242
4461 78.8210    445    438  0.2247
4462 78.8380    445    437  0.2247
4463 78.8550    439    436  0.2278
4464 78.8720    435    436  0.2299
4465 78.8890    431    436  0.2320
4466 78.9060    429    436  0.2331
4467 78.9230    420    435  0.2381
4468 78.9400    433    435  0.2309
4469 78.9570    439    434  0.2278
4470 78.9740    432    433  0.2315
4471 78.9910    456    432  0.2193
4472 79.0080    439    431  0.2278
4473 79.0250    414    430  0.2415
4474 79.0420    421    430  0.2375
4475 79.0590    432    429  0.2315
4476 79.0760    425    429  0.2353
4477 79.0930    407    428  0.2457
4478 79.1100    426    428  0.2347
4479 79.1270    437    427  0.2288
4480 79.1440    431    427  0.2320
4481 79.1610    426    427  0.2347
4482 79.1780    425    427  0.2353
4483 79.1950    434    426  0.2304
4484 79.2120    431    426  0.2320
4485 79.2290    418    426  0.2392
4486 79.2460    428    426  0.2336
4487 79.2630    432    426  0.2315
4488 79.2800    433    426  0.2309
4489 79.2970    438    425  0.2283
4490 79.3140    435    425  0.2299
4491 79.3310    434    424  0.2304
4492 79.3480    439    424  0.2278
4493 79.3650    449    424  0.2227
4494 79.3820    453    424  0.2208
4495 79.3990    461    424  0.2169
4496 79.4160    457    423  0.2188
4497 79.4330    447    423  0.2237
4498 79.4500    427    423  0.2342
4499 79.4670    431    423  0.2320
4500 79.4840    437    423  0.2288
4501 79.5010    417    424  0.2398
4502 79.5180    433    425  0.2309
4503 79.5350    430    427  0.2326
4504 79.5520    440    429  0.2273
4505 79.5690    449    432  0.2227
4506 79.5860    440    433  0.2273
4507 79.6030    422    431  0.2370
4508 79.6200    466    428  0.2146
4509 79.6370    461    427  0.2169
4510 79.6540    432    428  0.2315
4511 79.6710    431    428  0.2320
4512 79.6880    417    427  0.2398
4513 79.7050    423    426  0.2364
4514 79.7220    443    425  0.2257
4515 79.7390    450    423  0.2222
4516 79.7560    441    422  0.2268
4517 79.7730    444    423  0.2252
4518 79.7900    425    424  0.2353
4519 79.8070    419    424  0.2387
4520 79.8240    452    424  0.2212
4521 79.8410    430    422  0.2326
4522 79.8580    448    420  0.2232
4523 79.8750    439    420  0.2278
4524 79.8920    419    419  0.2387
4525 79.9090    435    419  0.2299
4526 79.9260    428    418  0.2336
4527 79.9430    414    417  0.2415
4528 79.9600    425    416  0.2353
4529 79.9770    439    415  0.2278
4530 79.9940    441    414  0.2268
4531 80.0110    423    413  0.2364
