# Supplementary material for: Acemetacin cocrystals and salts: structure solution from powder X-ray data and form selection of the piperazine salt
Source: IUCrJ. 2014 Feb 28;1(Pt 2):136–50. doi: 10.1107/S2052252514004229 (PMC4062091; doi:10.1107/S2052252514004229)
Supplement: Supplementary file 6 [file m-01-00136-ACM-PPZsup6.rtv]

#==============================================================================
# This CIF contains the laboratory powder pattern for ACM-PAM
#==============================================================================
data_ACM-PAM 

_pd_block_id      PPZ

loop_                                    
      _pd_proc_point_id                  
      _pd_proc_2theta_corrected          
      _pd_proc_intensity_net             
      _pd_calc_intensity_net             
      _pd_proc_ls_weight         # x100 !
   1  3.0030   4057   3946  0.0246
   2  3.0200   3949   3934  0.0253
   3  3.0370   3957   3924  0.0253
   4  3.0540   3969   3914  0.0252
   5  3.0710   3954   3904  0.0253
   6  3.0880   3906   3896  0.0256
   7  3.1050   3927   3888  0.0255
   8  3.1220   3880   3880  0.0258
   9  3.1390   3908   3873  0.0256
  10  3.1560   3909   3866  0.0256
  11  3.1730   3878   3859  0.0258
  12  3.1900   3850   3852  0.0260
  13  3.2070   3792   3845  0.0264
  14  3.2240   3812   3838  0.0262
  15  3.2410   3815   3831  0.0262
  16  3.2580   3771   3823  0.0265
  17  3.2750   3756   3816  0.0266
  18  3.2920   3770   3810  0.0265
  19  3.3090   3816   3805  0.0262
  20  3.3260   3796   3803  0.0263
  21  3.3430   3776   3804  0.0265
  22  3.3600   3764   3810  0.0266
  23  3.3770   3737   3822  0.0268
  24  3.3940   3713   3841  0.0269
  25  3.4110   3741   3865  0.0267
  26  3.4280   3760   3893  0.0266
  27  3.4450   3785   3922  0.0264
  28  3.4620   3819   3947  0.0262
  29  3.4790   3861   3963  0.0259
  30  3.4960   3887   3965  0.0257
  31  3.5130   3872   3905  0.0258
  32  3.5300   3856   3727  0.0259
  33  3.5470   3778   3574  0.0265
  34  3.5640   3676   3478  0.0272
  35  3.5810   3588   3420  0.0279
  36  3.5980   3535   3382  0.0283
  37  3.6150   3446   3355  0.0290
  38  3.6320   3458   3333  0.0289
  39  3.6490   3433   3314  0.0291
  40  3.6660   3340   3297  0.0299
  41  3.6830   3339   3282  0.0299
  42  3.7000   3277   3268  0.0305
  43  3.7170   3265   3254  0.0306
  44  3.7340   3255   3241  0.0307
  45  3.7510   3247   3229  0.0308
  46  3.7680   3239   3217  0.0309
  47  3.7850   3242   3205  0.0308
  48  3.8020   3255   3193  0.0307
  49  3.8190   3186   3182  0.0314
  50  3.8360   3157   3171  0.0317
  51  3.8530   3165   3160  0.0316
  52  3.8700   3156   3149  0.0317
  53  3.8870   3175   3139  0.0315
  54  3.9040   3137   3129  0.0319
  55  3.9210   3112   3118  0.0321
  56  3.9380   3064   3108  0.0326
  57  3.9550   3086   3098  0.0324
  58  3.9720   3049   3089  0.0328
  59  3.9890   3018   3079  0.0331
  60  4.0060   3044   3069  0.0329
  61  4.0230   3027   3060  0.0330
  62  4.0400   2960   3051  0.0338
  63  4.0570   2974   3042  0.0336
  64  4.0740   2982   3032  0.0335
  65  4.0910   3004   3023  0.0333
  66  4.1080   2996   3015  0.0334
  67  4.1250   2985   3006  0.0335
  68  4.1420   2961   2997  0.0338
  69  4.1590   2957   2989  0.0338
  70  4.1760   2984   2980  0.0335
  71  4.1930   2881   2972  0.0347
  72  4.2100   2962   2964  0.0338
  73  4.2270   2976   2956  0.0336
  74  4.2440   2942   2948  0.0340
  75  4.2610   2904   2940  0.0344
  76  4.2780   2938   2932  0.0340
  77  4.2950   2938   2924  0.0340
  78  4.3120   2896   2916  0.0345
  79  4.3290   2858   2909  0.0350
  80  4.3460   2875   2901  0.0348
  81  4.3630   2875   2894  0.0348
  82  4.3800   2827   2887  0.0354
  83  4.3970   2830   2879  0.0353
  84  4.4140   2840   2872  0.0352
  85  4.4310   2850   2865  0.0351
  86  4.4480   2866   2858  0.0349
  87  4.4650   2823   2851  0.0354
  88  4.4820   2813   2845  0.0355
  89  4.4990   2843   2838  0.0352
  90  4.5160   2826   2831  0.0354
  91  4.5330   2809   2824  0.0356
  92  4.5500   2821   2818  0.0354
  93  4.5670   2795   2812  0.0358
  94  4.5840   2753   2805  0.0363
  95  4.6010   2796   2799  0.0358
  96  4.6180   2799   2793  0.0357
  97  4.6350   2770   2786  0.0361
  98  4.6520   2734   2780  0.0366
  99  4.6690   2731   2774  0.0366
 100  4.6860   2782   2768  0.0359
 101  4.7030   2782   2762  0.0359
 102  4.7200   2684   2756  0.0373
 103  4.7370   2725   2751  0.0367
 104  4.7540   2793   2745  0.0358
 105  4.7710   2729   2739  0.0366
 106  4.7880   2737   2734  0.0365
 107  4.8050   2754   2728  0.0363
 108  4.8220   2750   2723  0.0364
 109  4.8390   2730   2717  0.0366
 110  4.8560   2688   2712  0.0372
 111  4.8730   2691   2707  0.0372
 112  4.8900   2720   2702  0.0368
 113  4.9070   2696   2697  0.0371
 114  4.9240   2720   2691  0.0368
 115  4.9410   2677   2686  0.0374
 116  4.9580   2691   2681  0.0372
 117  4.9750   2722   2677  0.0367
 118  4.9920   2688   2672  0.0372
 119  5.0090   2701   2667  0.0370
 120  5.0260   2679   2662  0.0373
 121  5.0430   2649   2657  0.0378
 122  5.0600   2642   2653  0.0379
 123  5.0770   2684   2648  0.0373
 124  5.0940   2627   2643  0.0381
 125  5.1110   2667   2639  0.0375
 126  5.1280   2672   2634  0.0374
 127  5.1450   2634   2630  0.0380
 128  5.1620   2605   2626  0.0384
 129  5.1790   2619   2621  0.0382
 130  5.1960   2639   2617  0.0379
 131  5.2130   2656   2613  0.0377
 132  5.2300   2660   2609  0.0376
 133  5.2470   2645   2604  0.0378
 134  5.2640   2609   2600  0.0383
 135  5.2810   2612   2596  0.0383
 136  5.2980   2602   2592  0.0384
 137  5.3150   2612   2588  0.0383
 138  5.3320   2632   2584  0.0380
 139  5.3490   2590   2580  0.0386
 140  5.3660   2592   2576  0.0386
 141  5.3830   2590   2572  0.0386
 142  5.4000   2557   2569  0.0391
 143  5.4170   2539   2565  0.0394
 144  5.4340   2541   2561  0.0394
 145  5.4510   2571   2557  0.0389
 146  5.4680   2598   2554  0.0385
 147  5.4850   2605   2550  0.0384
 148  5.5020   2571   2546  0.0389
 149  5.5190   2545   2543  0.0393
 150  5.5360   2553   2539  0.0392
 151  5.5530   2542   2536  0.0393
 152  5.5700   2566   2532  0.0390
 153  5.5870   2590   2529  0.0386
 154  5.6040   2574   2525  0.0389
 155  5.6210   2564   2522  0.0390
 156  5.6380   2518   2518  0.0397
 157  5.6550   2564   2515  0.0390
 158  5.6720   2537   2512  0.0394
 159  5.6890   2487   2508  0.0402
 160  5.7060   2510   2505  0.0398
 161  5.7230   2522   2502  0.0397
 162  5.7400   2508   2499  0.0399
 163  5.7570   2483   2495  0.0403
 164  5.7740   2577   2492  0.0388
 165  5.7910   2525   2489  0.0396
 166  5.8080   2531   2487  0.0395
 167  5.8250   2539   2484  0.0394
 168  5.8420   2507   2481  0.0399
 169  5.8590   2529   2478  0.0395
 170  5.8760   2515   2475  0.0398
 171  5.8930   2496   2472  0.0401
 172  5.9100   2454   2469  0.0407
 173  5.9270   2529   2466  0.0395
 174  5.9440   2436   2464  0.0411
 175  5.9610   2487   2461  0.0402
 176  5.9780   2505   2458  0.0399
 177  5.9950   2510   2455  0.0398
 178  6.0120   2459   2452  0.0407
 179  6.0290   2416   2449  0.0414
 180  6.0460   2467   2447  0.0405
 181  6.0630   2478   2444  0.0404
 182  6.0800   2461   2441  0.0406
 183  6.0970   2431   2438  0.0411
 184  6.1140   2407   2436  0.0415
 185  6.1310   2435   2433  0.0411
 186  6.1480   2440   2430  0.0410
 187  6.1650   2437   2428  0.0410
 188  6.1820   2401   2425  0.0416
 189  6.1990   2437   2422  0.0410
 190  6.2160   2437   2420  0.0410
 191  6.2330   2405   2417  0.0416
 192  6.2500   2419   2415  0.0413
 193  6.2670   2441   2412  0.0410
 194  6.2840   2448   2410  0.0408
 195  6.3010   2440   2407  0.0410
 196  6.3180   2422   2405  0.0413
 197  6.3350   2400   2402  0.0417
 198  6.3520   2382   2400  0.0420
 199  6.3690   2380   2397  0.0420
 200  6.3860   2414   2395  0.0414
 201  6.4030   2404   2393  0.0416
 202  6.4200   2383   2391  0.0420
 203  6.4370   2388   2388  0.0419
 204  6.4540   2412   2386  0.0415
 205  6.4710   2438   2384  0.0410
 206  6.4880   2408   2382  0.0415
 207  6.5050   2425   2380  0.0412
 208  6.5220   2409   2378  0.0415
 209  6.5390   2386   2376  0.0419
 210  6.5560   2382   2374  0.0420
 211  6.5730   2345   2372  0.0426
 212  6.5900   2359   2370  0.0424
 213  6.6070   2379   2369  0.0420
 214  6.6240   2407   2367  0.0415
 215  6.6410   2371   2366  0.0422
 216  6.6580   2392   2365  0.0418
 217  6.6750   2362   2364  0.0423
 218  6.6920   2363   2363  0.0423
 219  6.7090   2362   2363  0.0423
 220  6.7260   2350   2363  0.0426
 221  6.7430   2380   2363  0.0420
 222  6.7600   2348   2364  0.0426
 223  6.7770   2364   2365  0.0423
 224  6.7940   2360   2367  0.0424
 225  6.8110   2349   2369  0.0426
 226  6.8280   2347   2372  0.0426
 227  6.8450   2329   2376  0.0429
 228  6.8620   2332   2380  0.0429
 229  6.8790   2375   2385  0.0421
 230  6.8960   2406   2390  0.0416
 231  6.9130   2402   2395  0.0416
 232  6.9300   2449   2400  0.0408
 233  6.9470   2381   2403  0.0420
 234  6.9640   2396   2405  0.0417
 235  6.9810   2421   2405  0.0413
 236  6.9980   2368   2395  0.0422
 237  7.0150   2359   2374  0.0424
 238  7.0320   2414   2349  0.0414
 239  7.0490   2338   2328  0.0428
 240  7.0660   2305   2312  0.0434
 241  7.0830   2300   2302  0.0435
 242  7.1000   2274   2294  0.0440
 243  7.1170   2256   2289  0.0443
 244  7.1340   2281   2285  0.0438
 245  7.1510   2250   2281  0.0444
 246  7.1680   2233   2277  0.0448
 247  7.1850   2214   2274  0.0452
 248  7.2020   2261   2271  0.0442
 249  7.2190   2278   2268  0.0439
 250  7.2360   2263   2265  0.0442
 251  7.2530   2235   2262  0.0447
 252  7.2700   2228   2260  0.0449
 253  7.2870   2245   2257  0.0445
 254  7.3040   2225   2254  0.0449
 255  7.3210   2211   2251  0.0452
 256  7.3380   2193   2249  0.0456
 257  7.3550   2199   2246  0.0455
 258  7.3720   2229   2243  0.0449
 259  7.3890   2221   2241  0.0450
 260  7.4060   2213   2238  0.0452
 261  7.4230   2224   2236  0.0450
 262  7.4400   2209   2233  0.0453
 263  7.4570   2214   2230  0.0452
 264  7.4740   2221   2228  0.0450
 265  7.4910   2213   2225  0.0452
 266  7.5080   2212   2222  0.0452
 267  7.5250   2218   2220  0.0451
 268  7.5420   2237   2217  0.0447
 269  7.5590   2224   2214  0.0450
 270  7.5760   2195   2212  0.0456
 271  7.5930   2166   2209  0.0462
 272  7.6100   2158   2206  0.0463
 273  7.6270   2165   2204  0.0462
 274  7.6440   2166   2201  0.0462
 275  7.6610   2160   2198  0.0463
 276  7.6780   2186   2196  0.0457
 277  7.6950   2147   2193  0.0466
 278  7.7120   2151   2190  0.0465
 279  7.7290   2141   2188  0.0467
 280  7.7460   2164   2185  0.0462
 281  7.7630   2163   2182  0.0462
 282  7.7800   2127   2180  0.0470
 283  7.7970   2156   2177  0.0464
 284  7.8140   2153   2174  0.0464
 285  7.8310   2154   2171  0.0464
 286  7.8480   2151   2169  0.0465
 287  7.8650   2149   2166  0.0465
 288  7.8820   2161   2163  0.0463
 289  7.8990   2142   2161  0.0467
 290  7.9160   2107   2158  0.0475
 291  7.9330   2149   2155  0.0465
 292  7.9500   2100   2152  0.0476
 293  7.9670   2127   2149  0.0470
 294  7.9840   2114   2147  0.0473
 295  8.0010   2111   2144  0.0474
 296  8.0180   2108   2141  0.0474
 297  8.0350   2103   2138  0.0476
 298  8.0520   2120   2136  0.0472
 299  8.0690   2126   2133  0.0470
 300  8.0860   2085   2130  0.0480
 301  8.1030   2073   2127  0.0482
 302  8.1200   2114   2124  0.0473
 303  8.1370   2113   2122  0.0473
 304  8.1540   2070   2119  0.0483
 305  8.1710   2094   2116  0.0478
 306  8.1880   2080   2113  0.0481
 307  8.2050   2094   2110  0.0478
 308  8.2220   2118   2107  0.0472
 309  8.2390   2105   2104  0.0475
 310  8.2560   2078   2101  0.0481
 311  8.2730   2068   2099  0.0484
 312  8.2900   2056   2096  0.0486
 313  8.3070   2042   2093  0.0490
 314  8.3240   2049   2090  0.0488
 315  8.3410   2058   2087  0.0486
 316  8.3580   2060   2084  0.0485
 317  8.3750   2059   2081  0.0486
 318  8.3920   2071   2078  0.0483
 319  8.4090   2084   2075  0.0480
 320  8.4260   2079   2072  0.0481
 321  8.4430   2062   2070  0.0485
 322  8.4600   2054   2067  0.0487
 323  8.4770   2062   2064  0.0485
 324  8.4940   2057   2061  0.0486
 325  8.5110   2044   2058  0.0489
 326  8.5280   2054   2055  0.0487
 327  8.5450   2039   2052  0.0490
 328  8.5620   2027   2049  0.0493
 329  8.5790   2053   2046  0.0487
 330  8.5960   2050   2043  0.0488
 331  8.6130   2016   2040  0.0496
 332  8.6300   2024   2037  0.0494
 333  8.6470   2037   2034  0.0491
 334  8.6640   2021   2031  0.0495
 335  8.6810   1999   2028  0.0500
 336  8.6980   2017   2025  0.0496
 337  8.7150   2003   2022  0.0499
 338  8.7320   2025   2019  0.0494
 339  8.7490   2045   2016  0.0489
 340  8.7660   2038   2013  0.0491
 341  8.7830   2008   2010  0.0498
 342  8.8000   2033   2007  0.0492
 343  8.8170   2032   2004  0.0492
 344  8.8340   2000   2001  0.0500
 345  8.8510   2004   1998  0.0499
 346  8.8680   2026   1995  0.0494
 347  8.8850   1993   1992  0.0502
 348  8.9020   1992   1988  0.0502
 349  8.9190   1994   1985  0.0502
 350  8.9360   1996   1982  0.0501
 351  8.9530   1936   1979  0.0517
 352  8.9700   1967   1976  0.0508
 353  8.9870   1922   1973  0.0520
 354  9.0040   1987   1970  0.0503
 355  9.0210   1984   1967  0.0504
 356  9.0380   1966   1964  0.0509
 357  9.0550   1911   1961  0.0523
 358  9.0720   1952   1958  0.0512
 359  9.0890   1971   1955  0.0507
 360  9.1060   1972   1952  0.0507
 361  9.1230   1994   1948  0.0502
 362  9.1400   2006   1945  0.0499
 363  9.1570   1987   1942  0.0503
 364  9.1740   1987   1939  0.0503
 365  9.1910   1977   1936  0.0506
 366  9.2080   1964   1933  0.0509
 367  9.2250   1946   1930  0.0514
 368  9.2420   1937   1927  0.0516
 369  9.2590   1957   1951  0.0511
 370  9.2760   1971   1962  0.0507
 371  9.2930   2005   1960  0.0499
 372  9.3100   2021   1958  0.0495
 373  9.3270   2024   1956  0.0494
 374  9.3440   1999   1954  0.0500
 375  9.3610   1986   1953  0.0504
 376  9.3780   1992   1951  0.0502
 377  9.3950   2016   1949  0.0496
 378  9.4120   1987   1948  0.0503
 379  9.4290   1942   1946  0.0515
 380  9.4460   1935   1945  0.0517
 381  9.4630   1926   1944  0.0519
 382  9.4800   1909   1943  0.0524
 383  9.4970   1920   1941  0.0521
 384  9.5140   1952   1940  0.0512
 385  9.5310   1965   1940  0.0509
 386  9.5480   1944   1939  0.0514
 387  9.5650   1956   1938  0.0511
 388  9.5820   1955   1938  0.0512
 389  9.5990   1929   1938  0.0518
 390  9.6160   1939   1937  0.0516
 391  9.6330   1956   1937  0.0511
 392  9.6500   1911   1938  0.0523
 393  9.6670   1950   1938  0.0513
 394  9.6840   1973   1939  0.0507
 395  9.7010   1937   1940  0.0516
 396  9.7180   1908   1941  0.0524
 397  9.7350   1888   1942  0.0530
 398  9.7520   1885   1944  0.0531
 399  9.7690   1942   1946  0.0515
 400  9.7860   1896   1949  0.0527
 401  9.8030   1929   1952  0.0518
 402  9.8200   1942   1955  0.0515
 403  9.8370   1944   1959  0.0514
 404  9.8540   1940   1963  0.0515
 405  9.8710   1949   1968  0.0513
 406  9.8880   1946   1974  0.0514
 407  9.9050   1912   1980  0.0523
 408  9.9220   1949   1987  0.0513
 409  9.9390   1944   1995  0.0514
 410  9.9560   2007   2005  0.0498
 411  9.9730   2032   2015  0.0492
 412  9.9900   1997   2027  0.0501
 413 10.0070   2047   2040  0.0489
 414 10.0240   2057   2055  0.0486
 415 10.0410   2092   2072  0.0478
 416 10.0580   2119   2092  0.0472
 417 10.0750   2139   2115  0.0468
 418 10.0920   2183   2142  0.0458
 419 10.1090   2261   2174  0.0442
 420 10.1260   2279   2212  0.0439
 421 10.1430   2361   2257  0.0424
 422 10.1600   2418   2311  0.0414
 423 10.1770   2464   2376  0.0406
 424 10.1940   2541   2454  0.0394
 425 10.2110   2639   2549  0.0379
 426 10.2280   2739   2662  0.0365
 427 10.2450   2881   2798  0.0347
 428 10.2620   3008   2958  0.0332
 429 10.2790   3116   3145  0.0321
 430 10.2960   3339   3361  0.0299
 431 10.3130   3578   3608  0.0279
 432 10.3300   3848   3886  0.0260
 433 10.3470   4155   4191  0.0241
 434 10.3640   4511   4519  0.0222
 435 10.3810   4852   4862  0.0206
 436 10.3980   5249   5204  0.0191
 437 10.4150   5693   5527  0.0176
 438 10.4320   5949   5805  0.0168
 439 10.4490   6062   6011  0.0165
 440 10.4660   6091   6121  0.0164
 441 10.4830   5839   5985  0.0171
 442 10.5000   5420   5531  0.0185
 443 10.5170   4787   4847  0.0209
 444 10.5340   4118   4114  0.0243
 445 10.5510   3550   3465  0.0282
 446 10.5680   3085   2955  0.0324
 447 10.5850   2686   2585  0.0372
 448 10.6020   2451   2331  0.0408
 449 10.6190   2268   2164  0.0441
 450 10.6360   2156   2053  0.0464
 451 10.6530   2047   1979  0.0489
 452 10.6700   2005   1925  0.0499
 453 10.6870   1994   1885  0.0502
 454 10.7040   1916   1853  0.0522
 455 10.7210   1921   1827  0.0521
 456 10.7380   1892   1805  0.0529
 457 10.7550   1895   1786  0.0528
 458 10.7720   1853   1770  0.0540
 459 10.7890   1862   1756  0.0537
 460 10.8060   1830   1744  0.0546
 461 10.8230   1798   1733  0.0556
 462 10.8400   1828   1723  0.0547
 463 10.8570   1834   1714  0.0545
 464 10.8740   1841   1706  0.0543
 465 10.8910   1806   1698  0.0554
 466 10.9080   1803   1691  0.0555
 467 10.9250   1810   1685  0.0552
 468 10.9420   1811   1679  0.0552
 469 10.9590   1792   1673  0.0558
 470 10.9760   1800   1668  0.0556
 471 10.9930   1787   1663  0.0560
 472 11.0100   1736   1658  0.0576
 473 11.0270   1785   1656  0.0560
 474 11.0440   1797   1716  0.0556
 475 11.0610   1749   1715  0.0572
 476 11.0780   1781   1745  0.0561
 477 11.0950   1783   1744  0.0561
 478 11.1120   1774   1743  0.0564
 479 11.1290   1770   1743  0.0565
 480 11.1460   1775   1743  0.0563
 481 11.1630   1747   1743  0.0572
 482 11.1800   1713   1744  0.0584
 483 11.1970   1756   1744  0.0569
 484 11.2140   1740   1745  0.0575
 485 11.2310   1730   1747  0.0578
 486 11.2480   1716   1748  0.0583
 487 11.2650   1718   1750  0.0582
 488 11.2820   1697   1752  0.0589
 489 11.2990   1703   1755  0.0587
 490 11.3160   1717   1757  0.0582
 491 11.3330   1698   1761  0.0589
 492 11.3500   1701   1764  0.0588
 493 11.3670   1714   1768  0.0583
 494 11.3840   1702   1773  0.0588
 495 11.4010   1710   1777  0.0585
 496 11.4180   1710   1783  0.0585
 497 11.4350   1716   1789  0.0583
 498 11.4520   1717   1795  0.0582
 499 11.4690   1730   1802  0.0578
 500 11.4860   1733   1810  0.0577
 501 11.5030   1718   1818  0.0582
 502 11.5200   1727   1827  0.0579
 503 11.5370   1741   1837  0.0574
 504 11.5540   1724   1848  0.0580
 505 11.5710   1726   1860  0.0579
 506 11.5880   1754   1873  0.0570
 507 11.6050   1736   1887  0.0576
 508 11.6220   1745   1902  0.0573
 509 11.6390   1790   1919  0.0559
 510 11.6560   1800   1937  0.0556
 511 11.6730   1772   1957  0.0564
 512 11.6900   1836   1975  0.0545
 513 11.7070   1889   1999  0.0529
 514 11.7240   1937   2023  0.0516
 515 11.7410   1941   2053  0.0515
 516 11.7580   1948   2085  0.0513
 517 11.7750   2024   2122  0.0494
 518 11.7920   2086   2162  0.0479
 519 11.8090   2124   2207  0.0471
 520 11.8260   2179   2258  0.0459
 521 11.8430   2302   2315  0.0434
 522 11.8600   2378   2382  0.0421
 523 11.8770   2489   2459  0.0402
 524 11.8940   2587   2549  0.0387
 525 11.9110   2701   2656  0.0370
 526 11.9280   2887   2785  0.0346
 527 11.9450   3072   2956  0.0326
 528 11.9620   3202   3146  0.0312
 529 11.9790   3433   3401  0.0291
 530 11.9960   3684   3685  0.0271
 531 12.0130   4017   4039  0.0249
 532 12.0300   4379   4458  0.0228
 533 12.0470   4817   4958  0.0208
 534 12.0640   5351   5551  0.0187
 535 12.0810   5944   6241  0.0168
 536 12.0980   6599   7033  0.0152
 537 12.1150   7476   7924  0.0134
 538 12.1320   8428   8903  0.0119
 539 12.1490   9536   9952  0.0105
 540 12.1660  10802  11035  0.0093
 541 12.1830  12213  12100  0.0082
 542 12.2000  13396  13076  0.0075
 543 12.2170  14454  13877  0.0069
 544 12.2340  15104  14416  0.0066
 545 12.2510  15221  14535  0.0066
 546 12.2680  14515  13776  0.0069
 547 12.2850  12975  12314  0.0077
 548 12.3020  10909  10382  0.0092
 549 12.3190   8731   8410  0.0115
 550 12.3360   6717   6678  0.0149
 551 12.3530   5127   5302  0.0195
 552 12.3700   4062   4283  0.0246
 553 12.3870   3398   3567  0.0294
 554 12.4040   2937   3082  0.0340
 555 12.4210   2636   2757  0.0379
 556 12.4380   2446   2537  0.0409
 557 12.4550   2287   2383  0.0437
 558 12.4720   2188   2271  0.0457
 559 12.4890   2111   2185  0.0474
 560 12.5060   2013   2118  0.0497
 561 12.5230   1948   2064  0.0513
 562 12.5400   1974   2021  0.0507
 563 12.5570   1983   1985  0.0504
 564 12.5740   1930   1957  0.0518
 565 12.5910   1920   1934  0.0521
 566 12.6080   1855   1916  0.0539
 567 12.6250   1853   1903  0.0540
 568 12.6420   1877   1893  0.0533
 569 12.6590   1881   1887  0.0532
 570 12.6760   1888   1884  0.0530
 571 12.6930   1854   1884  0.0539
 572 12.7100   1910   1908  0.0524
 573 12.7270   1921   1915  0.0521
 574 12.7440   1908   1936  0.0524
 575 12.7610   1943   1949  0.0515
 576 12.7780   1967   1966  0.0508
 577 12.7950   2011   1988  0.0497
 578 12.8120   2020   2014  0.0495
 579 12.8290   2062   2047  0.0485
 580 12.8460   2103   2087  0.0476
 581 12.8630   2170   2136  0.0461
 582 12.8800   2255   2196  0.0443
 583 12.8970   2313   2271  0.0432
 584 12.9140   2416   2364  0.0414
 585 12.9310   2509   2477  0.0399
 586 12.9480   2670   2617  0.0375
 587 12.9650   2799   2788  0.0357
 588 12.9820   3001   2993  0.0333
 589 12.9990   3225   3239  0.0310
 590 13.0160   3497   3529  0.0286
 591 13.0330   3773   3865  0.0265
 592 13.0500   4097   4248  0.0244
 593 13.0670   4532   4676  0.0221
 594 13.0840   5027   5144  0.0199
 595 13.1010   5469   5639  0.0183
 596 13.1180   6123   6144  0.0163
 597 13.1350   6657   6635  0.0150
 598 13.1520   7224   7079  0.0138
 599 13.1690   7651   7442  0.0131
 600 13.1860   7959   7660  0.0126
 601 13.2030   7963   7623  0.0126
 602 13.2200   7624   7358  0.0131
 603 13.2370   7034   6812  0.0142
 604 13.2540   6156   6083  0.0162
 605 13.2710   5224   5273  0.0191
 606 13.2880   4373   4488  0.0229
 607 13.3050   3669   3806  0.0273
 608 13.3220   3140   3258  0.0318
 609 13.3390   2723   2844  0.0367
 610 13.3560   2437   2545  0.0410
 611 13.3730   2285   2335  0.0438
 612 13.3900   2157   2192  0.0464
 613 13.4070   2055   2093  0.0487
 614 13.4240   1997   2025  0.0501
 615 13.4410   1946   1977  0.0514
 616 13.4580   1930   1928  0.0518
 617 13.4750   1910   1904  0.0524
 618 13.4920   1892   1881  0.0529
 619 13.5090   1889   1871  0.0529
 620 13.5260   1960   1867  0.0510
 621 13.5430   1979   1868  0.0505
 622 13.5600   1944   1873  0.0514
 623 13.5770   1984   1884  0.0504
 624 13.5940   1994   1900  0.0502
 625 13.6110   2030   1922  0.0493
 626 13.6280   1984   1952  0.0504
 627 13.6450   2066   1991  0.0484
 628 13.6620   2097   2044  0.0477
 629 13.6790   2171   2107  0.0461
 630 13.6960   2274   2188  0.0440
 631 13.7130   2389   2287  0.0419
 632 13.7300   2489   2410  0.0402
 633 13.7470   2613   2559  0.0383
 634 13.7640   2774   2740  0.0360
 635 13.7810   2981   2954  0.0335
 636 13.7980   3131   3205  0.0319
 637 13.8150   3477   3493  0.0288
 638 13.8320   3730   3818  0.0268
 639 13.8490   4195   4176  0.0238
 640 13.8660   4603   4558  0.0217
 641 13.8830   5066   4955  0.0197
 642 13.9000   5479   5346  0.0183
 643 13.9170   5883   5709  0.0170
 644 13.9340   6291   6015  0.0159
 645 13.9510   6377   6232  0.0157
 646 13.9680   6329   6325  0.0158
 647 13.9850   6099   6154  0.0164
 648 14.0020   5616   5751  0.0178
 649 14.0190   4939   5166  0.0202
 650 14.0360   4226   4503  0.0237
 651 14.0530   3669   3865  0.0273
 652 14.0700   3125   3312  0.0320
 653 14.0870   2685   2865  0.0372
 654 14.1040   2423   2525  0.0413
 655 14.1210   2243   2275  0.0446
 656 14.1380   2085   2097  0.0480
 657 14.1550   1975   1972  0.0506
 658 14.1720   1908   1884  0.0524
 659 14.1890   1822   1821  0.0549
 660 14.2060   1795   1774  0.0557
 661 14.2230   1746   1737  0.0573
 662 14.2400   1720   1709  0.0581
 663 14.2570   1694   1685  0.0590
 664 14.2740   1630   1666  0.0613
 665 14.2910   1649   1649  0.0606
 666 14.3080   1669   1635  0.0599
 667 14.3250   1645   1624  0.0608
 668 14.3420   1665   1614  0.0601
 669 14.3590   1651   1605  0.0606
 670 14.3760   1625   1605  0.0615
 671 14.3930   1628   1599  0.0614
 672 14.4100   1617   1594  0.0618
 673 14.4270   1640   1589  0.0610
 674 14.4440   1617   1586  0.0618
 675 14.4610   1595   1578  0.0627
 676 14.4780   1588   1577  0.0630
 677 14.4950   1588   1575  0.0630
 678 14.5120   1601   1575  0.0625
 679 14.5290   1591   1577  0.0629
 680 14.5460   1593   1579  0.0628
 681 14.5630   1606   1585  0.0623
 682 14.5800   1637   1590  0.0611
 683 14.5970   1634   1597  0.0612
 684 14.6140   1671   1606  0.0598
 685 14.6310   1682   1617  0.0595
 686 14.6480   1706   1631  0.0586
 687 14.6650   1708   1649  0.0585
 688 14.6820   1731   1671  0.0578
 689 14.6990   1743   1698  0.0574
 690 14.7160   1794   1731  0.0557
 691 14.7330   1854   1770  0.0539
 692 14.7500   1828   1816  0.0547
 693 14.7670   1927   1869  0.0519
 694 14.7840   1981   1929  0.0505
 695 14.8010   2041   1995  0.0490
 696 14.8180   2175   2065  0.0460
 697 14.8350   2194   2138  0.0456
 698 14.8520   2309   2210  0.0433
 699 14.8690   2335   2276  0.0428
 700 14.8860   2400   2332  0.0417
 701 14.9030   2408   2372  0.0415
 702 14.9200   2370   2383  0.0422
 703 14.9370   2362   2354  0.0423
 704 14.9540   2222   2294  0.0450
 705 14.9710   2189   2211  0.0457
 706 14.9880   2039   2114  0.0490
 707 15.0050   1937   2016  0.0516
 708 15.0220   1847   1924  0.0541
 709 15.0390   1783   1843  0.0561
 710 15.0560   1710   1777  0.0585
 711 15.0730   1684   1726  0.0594
 712 15.0900   1653   1688  0.0605
 713 15.1070   1652   1661  0.0605
 714 15.1240   1634   1643  0.0612
 715 15.1410   1639   1632  0.0610
 716 15.1580   1618   1627  0.0618
 717 15.1750   1619   1627  0.0618
 718 15.1920   1599   1631  0.0625
 719 15.2090   1584   1638  0.0631
 720 15.2260   1628   1642  0.0614
 721 15.2430   1646   1655  0.0608
 722 15.2600   1597   1669  0.0626
 723 15.2770   1611   1688  0.0621
 724 15.2940   1641   1710  0.0609
 725 15.3110   1647   1734  0.0607
 726 15.3280   1681   1760  0.0595
 727 15.3450   1721   1787  0.0581
 728 15.3620   1759   1813  0.0569
 729 15.3790   1785   1856  0.0560
 730 15.3960   1834   1880  0.0545
 731 15.4130   1854   1900  0.0539
 732 15.4300   1883   1922  0.0531
 733 15.4470   1923   1932  0.0520
 734 15.4640   1941   1943  0.0515
 735 15.4810   1972   1960  0.0507
 736 15.4980   2074   1988  0.0482
 737 15.5150   2121   2031  0.0471
 738 15.5320   2181   2090  0.0459
 739 15.5490   2251   2165  0.0444
 740 15.5660   2379   2257  0.0420
 741 15.5830   2430   2364  0.0412
 742 15.6000   2560   2484  0.0391
 743 15.6170   2692   2612  0.0371
 744 15.6340   2784   2746  0.0359
 745 15.6510   2960   2877  0.0338
 746 15.6680   3061   2997  0.0327
 747 15.6850   3116   3099  0.0321
 748 15.7020   3125   3176  0.0320
 749 15.7190   3172   3203  0.0315
 750 15.7360   3065   3159  0.0326
 751 15.7530   2940   3059  0.0340
 752 15.7700   2780   2916  0.0360
 753 15.7870   2653   2756  0.0377
 754 15.8040   2498   2601  0.0400
 755 15.8210   2419   2465  0.0413
 756 15.8380   2256   2352  0.0443
 757 15.8550   2207   2263  0.0453
 758 15.8720   2177   2190  0.0459
 759 15.8890   2171   2133  0.0461
 760 15.9060   2093   2067  0.0478
 761 15.9230   2038   2003  0.0491
 762 15.9400   1950   1931  0.0513
 763 15.9570   1916   1861  0.0522
 764 15.9740   1868   1797  0.0535
 765 15.9910   1803   1741  0.0555
 766 16.0080   1786   1694  0.0560
 767 16.0250   1698   1656  0.0589
 768 16.0420   1629   1627  0.0614
 769 16.0590   1628   1605  0.0614
 770 16.0760   1592   1588  0.0628
 771 16.0930   1596   1604  0.0627
 772 16.1100   1575   1597  0.0635
 773 16.1270   1575   1594  0.0635
 774 16.1440   1563   1592  0.0640
 775 16.1610   1561   1593  0.0641
 776 16.1780   1556   1594  0.0643
 777 16.1950   1561   1597  0.0641
 778 16.2120   1583   1601  0.0632
 779 16.2290   1570   1606  0.0637
 780 16.2460   1560   1613  0.0641
 781 16.2630   1570   1621  0.0637
 782 16.2800   1604   1631  0.0623
 783 16.2970   1623   1642  0.0616
 784 16.3140   1635   1656  0.0612
 785 16.3310   1662   1671  0.0602
 786 16.3480   1684   1689  0.0594
 787 16.3650   1694   1711  0.0590
 788 16.3820   1727   1736  0.0579
 789 16.3990   1803   1766  0.0555
 790 16.4160   1842   1803  0.0543
 791 16.4330   1905   1847  0.0525
 792 16.4500   1967   1901  0.0508
 793 16.4670   2035   1967  0.0491
 794 16.4840   2157   2047  0.0464
 795 16.5010   2246   2145  0.0445
 796 16.5180   2372   2264  0.0422
 797 16.5350   2514   2406  0.0398
 798 16.5520   2650   2575  0.0377
 799 16.5690   2883   2772  0.0347
 800 16.5860   3058   3000  0.0327
 801 16.6030   3312   3259  0.0302
 802 16.6200   3618   3547  0.0276
 803 16.6370   3953   3861  0.0253
 804 16.6540   4194   4195  0.0238
 805 16.6710   4560   4541  0.0219
 806 16.6880   4867   4885  0.0205
 807 16.7050   5193   5209  0.0193
 808 16.7220   5392   5494  0.0185
 809 16.7390   5564   5716  0.0180
 810 16.7560   5696   5857  0.0176
 811 16.7730   5647   5856  0.0177
 812 16.7900   5518   5681  0.0181
 813 16.8070   5308   5374  0.0188
 814 16.8240   4917   4964  0.0203
 815 16.8410   4512   4509  0.0222
 816 16.8580   4150   4065  0.0241
 817 16.8750   3800   3669  0.0263
 818 16.8920   3482   3341  0.0287
 819 16.9090   3207   3088  0.0312
 820 16.9260   2985   2922  0.0335
 821 16.9430   2840   2810  0.0352
 822 16.9600   2745   2763  0.0364
 823 16.9770   2722   2758  0.0367
 824 16.9940   2710   2791  0.0369
 825 17.0110   2744   2852  0.0364
 826 17.0280   2818   2938  0.0355
 827 17.0450   2917   3037  0.0343
 828 17.0620   3025   3144  0.0331
 829 17.0790   3129   3253  0.0320
 830 17.0960   3317   3349  0.0301
 831 17.1130   3517   3426  0.0284
 832 17.1300   3656   3491  0.0274
 833 17.1470   3827   3545  0.0261
 834 17.1640   3978   3593  0.0251
 835 17.1810   4091   3639  0.0244
 836 17.1980   4115   3678  0.0243
 837 17.2150   4065   3698  0.0246
 838 17.2320   4003   3698  0.0250
 839 17.2490   3847   3671  0.0260
 840 17.2660   3631   3612  0.0275
 841 17.2830   3328   3497  0.0300
 842 17.3000   3041   3334  0.0329
 843 17.3170   2781   3140  0.0360
 844 17.3340   2551   2925  0.0392
 845 17.3510   2376   2711  0.0421
 846 17.3680   2203   2513  0.0454
 847 17.3850   2075   2341  0.0482
 848 17.4020   1986   2198  0.0504
 849 17.4190   1910   2083  0.0524
 850 17.4360   1885   1994  0.0531
 851 17.4530   1909   1925  0.0524
 852 17.4700   1862   1871  0.0537
 853 17.4870   1828   1837  0.0547
 854 17.5040   1836   1801  0.0545
 855 17.5210   1814   1770  0.0551
 856 17.5380   1805   1746  0.0554
 857 17.5550   1757   1722  0.0569
 858 17.5720   1753   1700  0.0570
 859 17.5890   1761   1683  0.0568
 860 17.6060   1724   1670  0.0580
 861 17.6230   1698   1660  0.0589
 862 17.6400   1731   1653  0.0578
 863 17.6570   1690   1649  0.0592
 864 17.6740   1700   1648  0.0588
 865 17.6910   1717   1648  0.0582
 866 17.7080   1699   1650  0.0589
 867 17.7250   1732   1655  0.0577
 868 17.7420   1698   1661  0.0589
 869 17.7590   1704   1669  0.0587
 870 17.7760   1716   1679  0.0583
 871 17.7930   1733   1691  0.0577
 872 17.8100   1718   1705  0.0582
 873 17.8270   1781   1723  0.0561
 874 17.8440   1784   1744  0.0561
 875 17.8610   1784   1770  0.0561
 876 17.8780   1844   1802  0.0542
 877 17.8950   1896   1842  0.0527
 878 17.9120   1926   1892  0.0519
 879 17.9290   2010   1955  0.0498
 880 17.9460   2076   2035  0.0482
 881 17.9630   2185   2135  0.0458
 882 17.9800   2260   2259  0.0442
 883 17.9970   2356   2412  0.0424
 884 18.0140   2535   2596  0.0394
 885 18.0310   2716   2815  0.0368
 886 18.0480   2921   3071  0.0342
 887 18.0650   3179   3363  0.0315
 888 18.0820   3538   3686  0.0283
 889 18.0990   3954   4027  0.0253
 890 18.1160   4343   4389  0.0230
 891 18.1330   4758   4745  0.0210
 892 18.1500   5164   5070  0.0194
 893 18.1670   5459   5342  0.0183
 894 18.1840   5692   5531  0.0176
 895 18.2010   5798   5582  0.0172
 896 18.2180   5666   5455  0.0176
 897 18.2350   5422   5196  0.0184
 898 18.2520   4949   4830  0.0202
 899 18.2690   4371   4399  0.0229
 900 18.2860   3804   3952  0.0263
 901 18.3030   3312   3532  0.0302
 902 18.3200   2938   3159  0.0340
 903 18.3370   2658   2844  0.0376
 904 18.3540   2426   2589  0.0412
 905 18.3710   2245   2390  0.0445
 906 18.3880   2122   2240  0.0471
 907 18.4050   2102   2130  0.0476
 908 18.4220   2069   2050  0.0483
 909 18.4390   2029   1996  0.0493
 910 18.4560   2043   1961  0.0489
 911 18.4730   2031   1942  0.0492
 912 18.4900   2029   1985  0.0493
 913 18.5070   2019   1994  0.0495
 914 18.5240   2070   2016  0.0483
 915 18.5410   2113   2075  0.0473
 916 18.5580   2223   2127  0.0450
 917 18.5750   2317   2199  0.0432
 918 18.5920   2387   2285  0.0419
 919 18.6090   2540   2401  0.0394
 920 18.6260   2636   2537  0.0379
 921 18.6430   2766   2696  0.0362
 922 18.6600   3004   2883  0.0333
 923 18.6770   3202   3092  0.0312
 924 18.6940   3446   3319  0.0290
 925 18.7110   3673   3560  0.0272
 926 18.7280   4048   3803  0.0247
 927 18.7450   4183   4036  0.0239
 928 18.7620   4359   4241  0.0229
 929 18.7790   4495   4402  0.0222
 930 18.7960   4586   4498  0.0218
 931 18.8130   4420   4488  0.0226
 932 18.8300   4353   4382  0.0230
 933 18.8470   4154   4206  0.0241
 934 18.8640   3867   3975  0.0259
 935 18.8810   3562   3717  0.0281
 936 18.8980   3242   3458  0.0308
 937 18.9150   3027   3217  0.0330
 938 18.9320   2829   3003  0.0353
 939 18.9490   2698   2818  0.0371
 940 18.9660   2490   2663  0.0402
 941 18.9830   2433   2534  0.0411
 942 19.0000   2372   2424  0.0422
 943 19.0170   2302   2330  0.0434
 944 19.0340   2287   2250  0.0437
 945 19.0510   2222   2180  0.0450
 946 19.0680   2142   2121  0.0467
 947 19.0850   2109   2072  0.0474
 948 19.1020   2074   2033  0.0482
 949 19.1190   2060   2002  0.0485
 950 19.1360   2041   1979  0.0490
 951 19.1530   2023   1962  0.0494
 952 19.1700   1992   1952  0.0502
 953 19.1870   2006   1946  0.0499
 954 19.2040   2016   1944  0.0496
 955 19.2210   1987   1946  0.0503
 956 19.2380   1983   1951  0.0504
 957 19.2550   2015   1958  0.0496
 958 19.2720   2032   1968  0.0492
 959 19.2890   2051   1980  0.0488
 960 19.3060   2111   1995  0.0474
 961 19.3230   2131   2012  0.0469
 962 19.3400   2126   2031  0.0470
 963 19.3570   2157   2052  0.0464
 964 19.3740   2195   2076  0.0456
 965 19.3910   2203   2103  0.0454
 966 19.4080   2253   2133  0.0444
 967 19.4250   2337   2167  0.0428
 968 19.4420   2390   2204  0.0418
 969 19.4590   2387   2240  0.0419
 970 19.4760   2457   2288  0.0407
 971 19.4930   2621   2343  0.0382
 972 19.5100   2652   2403  0.0377
 973 19.5270   2765   2477  0.0362
 974 19.5440   2838   2564  0.0352
 975 19.5610   2932   2668  0.0341
 976 19.5780   3077   2795  0.0325
 977 19.5950   3289   2949  0.0304
 978 19.6120   3546   3138  0.0282
 979 19.6290   3750   3374  0.0267
 980 19.6460   3972   3667  0.0252
 981 19.6630   4273   4015  0.0234
 982 19.6800   4631   4440  0.0216
 983 19.6970   5179   4951  0.0193
 984 19.7140   5634   5552  0.0177
 985 19.7310   6339   6255  0.0158
 986 19.7480   7076   7064  0.0141
 987 19.7650   7965   7979  0.0126
 988 19.7820   8790   8993  0.0114
 989 19.7990  10099  10109  0.0099
 990 19.8160  11182  11269  0.0089
 991 19.8330  12510  12456  0.0080
 992 19.8500  13669  13630  0.0073
 993 19.8670  14763  14712  0.0068
 994 19.8840  15613  15650  0.0064
 995 19.9010  16140  16391  0.0062
 996 19.9180  16443  16859  0.0061
 997 19.9350  16220  16934  0.0062
 998 19.9520  15645  16543  0.0064
 999 19.9690  14877  15771  0.0067
1000 19.9860  13850  14690  0.0072
1001 20.0030  12642  13386  0.0079
1002 20.0200  11402  11974  0.0088
1003 20.0370  10285  10559  0.0097
1004 20.0540   9115   9222  0.0110
1005 20.0710   8088   8008  0.0124
1006 20.0880   7145   6942  0.0140
1007 20.1050   6406   6030  0.0156
1008 20.1220   5741   5277  0.0174
1009 20.1390   5108   4663  0.0196
1010 20.1560   4656   4176  0.0215
1011 20.1730   4191   3792  0.0239
1012 20.1900   3799   3492  0.0263
1013 20.2070   3492   3258  0.0286
1014 20.2240   3291   3075  0.0304
1015 20.2410   3100   2930  0.0323
1016 20.2580   2916   2842  0.0343
1017 20.2750   2798   2760  0.0357
1018 20.2920   2701   2682  0.0370
1019 20.3090   2634   2630  0.0380
1020 20.3260   2529   2578  0.0395
1021 20.3430   2466   2527  0.0406
1022 20.3600   2446   2482  0.0409
1023 20.3770   2367   2443  0.0422
1024 20.3940   2329   2408  0.0429
1025 20.4110   2275   2379  0.0440
1026 20.4280   2222   2355  0.0450
1027 20.4450   2186   2335  0.0457
1028 20.4620   2158   2320  0.0463
1029 20.4790   2178   2309  0.0459
1030 20.4960   2135   2303  0.0468
1031 20.5130   2149   2319  0.0465
1032 20.5300   2122   2320  0.0471
1033 20.5470   2123   2326  0.0471
1034 20.5640   2107   2344  0.0475
1035 20.5810   2112   2357  0.0473
1036 20.5980   2118   2375  0.0472
1037 20.6150   2159   2396  0.0463
1038 20.6320   2136   2422  0.0468
1039 20.6490   2170   2460  0.0461
1040 20.6660   2228   2499  0.0449
1041 20.6830   2334   2546  0.0428
1042 20.7000   2362   2607  0.0423
1043 20.7170   2470   2677  0.0405
1044 20.7340   2547   2764  0.0393
1045 20.7510   2676   2873  0.0374
1046 20.7680   2794   3007  0.0358
1047 20.7850   3044   3175  0.0329
1048 20.8020   3265   3384  0.0306
1049 20.8190   3519   3642  0.0284
1050 20.8360   3890   3961  0.0257
1051 20.8530   4299   4349  0.0233
1052 20.8700   4765   4816  0.0210
1053 20.8870   5419   5371  0.0185
1054 20.9040   6085   6018  0.0164
1055 20.9210   6877   6756  0.0145
1056 20.9380   7834   7580  0.0128
1057 20.9550   8784   8473  0.0114
1058 20.9720   9800   9410  0.0102
1059 20.9890  10740  10355  0.0093
1060 21.0060  11628  11257  0.0086
1061 21.0230  12375  12040  0.0081
1062 21.0400  12828  12658  0.0078
1063 21.0570  13191  13077  0.0076
1064 21.0740  13193  13209  0.0076
1065 21.0910  12926  13040  0.0077
1066 21.1080  12525  12627  0.0080
1067 21.1250  11857  12000  0.0084
1068 21.1420  11113  11193  0.0090
1069 21.1590  10280  10252  0.0097
1070 21.1760   9301   9266  0.0108
1071 21.1930   8379   8306  0.0119
1072 21.2100   7532   7409  0.0133
1073 21.2270   6716   6618  0.0149
1074 21.2440   6037   5951  0.0166
1075 21.2610   5430   5423  0.0184
1076 21.2780   4961   5030  0.0202
1077 21.2950   4721   4767  0.0212
1078 21.3120   4581   4588  0.0218
1079 21.3290   4493   4555  0.0223
1080 21.3460   4523   4631  0.0221
1081 21.3630   4665   4791  0.0214
1082 21.3800   4965   5077  0.0201
1083 21.3970   5284   5470  0.0189
1084 21.4140   5762   5977  0.0174
1085 21.4310   6341   6593  0.0158
1086 21.4480   7057   7318  0.0142
1087 21.4650   7873   8143  0.0127
1088 21.4820   8843   9047  0.0113
1089 21.4990   9900  10004  0.0101
1090 21.5160  11048  10971  0.0091
1091 21.5330  12081  11894  0.0083
1092 21.5500  12946  12763  0.0077
1093 21.5670  13791  13431  0.0073
1094 21.5840  14167  13832  0.0071
1095 21.6010  14433  13967  0.0069
1096 21.6180  14274  13951  0.0070
1097 21.6350  14138  13797  0.0071
1098 21.6520  13851  13591  0.0072
1099 21.6690  13557  13411  0.0074
1100 21.6860  13388  13305  0.0075
1101 21.7030  13203  13283  0.0076
1102 21.7200  13072  13320  0.0076
1103 21.7370  12930  13351  0.0077
1104 21.7540  12794  13298  0.0078
1105 21.7710  12553  13116  0.0080
1106 21.7880  12179  12752  0.0082
1107 21.8050  11643  12130  0.0086
1108 21.8220  11115  11308  0.0090
1109 21.8390  10228  10371  0.0098
1110 21.8560   9397   9367  0.0106
1111 21.8730   8476   8370  0.0118
1112 21.8900   7590   7446  0.0132
1113 21.9070   6885   6640  0.0145
1114 21.9240   6226   5971  0.0161
1115 21.9410   5713   5441  0.0175
1116 21.9580   5305   5040  0.0189
1117 21.9750   4983   4753  0.0201
1118 21.9920   4735   4559  0.0211
1119 22.0090   4618   4439  0.0217
1120 22.0260   4501   4373  0.0222
1121 22.0430   4392   4343  0.0228
1122 22.0600   4280   4331  0.0234
1123 22.0770   4207   4322  0.0238
1124 22.0940   4233   4304  0.0236
1125 22.1110   4166   4262  0.0240
1126 22.1280   4059   4183  0.0246
1127 22.1450   3943   4069  0.0254
1128 22.1620   3787   3930  0.0264
1129 22.1790   3586   3770  0.0279
1130 22.1960   3422   3600  0.0292
1131 22.2130   3290   3431  0.0304
1132 22.2300   3172   3272  0.0315
1133 22.2470   3051   3127  0.0328
1134 22.2640   2959   3002  0.0338
1135 22.2810   2911   2896  0.0344
1136 22.2980   2860   2811  0.0350
1137 22.3150   2838   2732  0.0352
1138 22.3320   2839   2679  0.0352
1139 22.3490   2905   2650  0.0344
1140 22.3660   2962   2623  0.0338
1141 22.3830   3005   2624  0.0333
1142 22.4000   3110   2644  0.0322
1143 22.4170   3223   2679  0.0310
1144 22.4340   3291   2728  0.0304
1145 22.4510   3410   2797  0.0293
1146 22.4680   3455   2884  0.0289
1147 22.4850   3541   2988  0.0282
1148 22.5020   3522   3108  0.0284
1149 22.5190   3529   3240  0.0283
1150 22.5360   3514   3389  0.0285
1151 22.5530   3583   3547  0.0279
1152 22.5700   3657   3706  0.0273
1153 22.5870   3729   3863  0.0268
1154 22.6040   3799   4010  0.0263
1155 22.6210   3882   4139  0.0258
1156 22.6380   4066   4238  0.0246
1157 22.6550   4105   4308  0.0244
1158 22.6720   4267   4361  0.0234
1159 22.6890   4326   4405  0.0231
1160 22.7060   4409   4449  0.0227
1161 22.7230   4509   4523  0.0222
1162 22.7400   4649   4606  0.0215
1163 22.7570   4846   4720  0.0206
1164 22.7740   5044   4883  0.0198
1165 22.7910   5275   5090  0.0190
1166 22.8080   5621   5358  0.0178
1167 22.8250   5971   5690  0.0167
1168 22.8420   6414   6095  0.0156
1169 22.8590   7009   6580  0.0143
1170 22.8760   7611   7128  0.0131
1171 22.8930   8219   7788  0.0122
1172 22.9100   8960   8537  0.0112
1173 22.9270   9708   9360  0.0103
1174 22.9440  10514  10269  0.0095
1175 22.9610  11306  11233  0.0088
1176 22.9780  12136  12225  0.0082
1177 22.9950  12925  13208  0.0077
1178 23.0120  13720  14133  0.0073
1179 23.0290  14322  14945  0.0070
1180 23.0460  14689  15587  0.0068
1181 23.0630  14936  15992  0.0067
1182 23.0800  14991  16115  0.0067
1183 23.0970  14710  15877  0.0068
1184 23.1140  14231  15315  0.0070
1185 23.1310  13659  14498  0.0073
1186 23.1480  12877  13482  0.0078
1187 23.1650  11976  12338  0.0084
1188 23.1820  10979  11139  0.0091
1189 23.1990   9994   9964  0.0100
1190 23.2160   9045   8855  0.0111
1191 23.2330   8112   7844  0.0123
1192 23.2500   7367   6944  0.0136
1193 23.2670   6625   6160  0.0151
1194 23.2840   5987   5491  0.0167
1195 23.3010   5414   4926  0.0185
1196 23.3180   4930   4455  0.0203
1197 23.3350   4481   4070  0.0223
1198 23.3520   4164   3752  0.0240
1199 23.3690   3854   3492  0.0259
1200 23.3860   3575   3280  0.0280
1201 23.4030   3345   3108  0.0299
1202 23.4200   3167   2965  0.0316
1203 23.4370   3004   2847  0.0333
1204 23.4540   2838   2747  0.0352
1205 23.4710   2731   2663  0.0366
1206 23.4880   2607   2591  0.0384
1207 23.5050   2546   2530  0.0393
1208 23.5220   2469   2472  0.0405
1209 23.5390   2401   2426  0.0416
1210 23.5560   2386   2386  0.0419
1211 23.5730   2277   2349  0.0439
1212 23.5900   2276   2320  0.0439
1213 23.6070   2197   2295  0.0455
1214 23.6240   2189   2275  0.0457
1215 23.6410   2184   2258  0.0458
1216 23.6580   2140   2246  0.0467
1217 23.6750   2105   2238  0.0475
1218 23.6920   2123   2233  0.0471
1219 23.7090   2115   2232  0.0473
1220 23.7260   2130   2235  0.0469
1221 23.7430   2171   2243  0.0461
1222 23.7600   2198   2255  0.0455
1223 23.7770   2208   2272  0.0453
1224 23.7940   2267   2294  0.0441
1225 23.8110   2282   2324  0.0438
1226 23.8280   2360   2361  0.0424
1227 23.8450   2406   2410  0.0416
1228 23.8620   2421   2471  0.0413
1229 23.8790   2583   2548  0.0387
1230 23.8960   2724   2646  0.0367
1231 23.9130   2830   2770  0.0353
1232 23.9300   2974   2925  0.0336
1233 23.9470   3154   3115  0.0317
1234 23.9640   3440   3343  0.0291
1235 23.9810   3704   3623  0.0270
1236 23.9980   4003   3946  0.0250
1237 24.0150   4419   4315  0.0226
1238 24.0320   4800   4725  0.0208
1239 24.0490   5239   5171  0.0191
1240 24.0660   5710   5640  0.0175
1241 24.0830   6168   6110  0.0162
1242 24.1000   6570   6559  0.0152
1243 24.1170   6914   6956  0.0145
1244 24.1340   7174   7271  0.0139
1245 24.1510   7278   7475  0.0137
1246 24.1680   7266   7525  0.0138
1247 24.1850   7188   7421  0.0139
1248 24.2020   6921   7192  0.0144
1249 24.2190   6582   6866  0.0152
1250 24.2360   6247   6467  0.0160
1251 24.2530   5847   6030  0.0171
1252 24.2700   5425   5589  0.0184
1253 24.2870   5058   5163  0.0198
1254 24.3040   4771   4768  0.0210
1255 24.3210   4471   4410  0.0224
1256 24.3380   4221   4090  0.0237
1257 24.3550   3960   3812  0.0253
1258 24.3720   3751   3600  0.0267
1259 24.3890   3576   3405  0.0280
1260 24.4060   3360   3250  0.0298
1261 24.4230   3189   3134  0.0314
1262 24.4400   3055   3069  0.0327
1263 24.4570   2981   3029  0.0335
1264 24.4740   2892   3022  0.0346
1265 24.4910   2847   3044  0.0351
1266 24.5080   2887   3091  0.0346
1267 24.5250   2971   3156  0.0337
1268 24.5420   3015   3183  0.0332
1269 24.5590   3131   3256  0.0319
1270 24.5760   3251   3314  0.0308
1271 24.5930   3311   3348  0.0302
1272 24.6100   3433   3326  0.0291
1273 24.6270   3375   3280  0.0296
1274 24.6440   3365   3192  0.0297
1275 24.6610   3273   3074  0.0306
1276 24.6780   3143   2938  0.0318
1277 24.6950   2940   2788  0.0340
1278 24.7120   2793   2638  0.0358
1279 24.7290   2701   2499  0.0370
1280 24.7460   2539   2372  0.0394
1281 24.7630   2404   2261  0.0416
1282 24.7800   2329   2169  0.0429
1283 24.7970   2265   2094  0.0442
1284 24.8140   2208   2033  0.0453
1285 24.8310   2116   1985  0.0473
1286 24.8480   2061   1947  0.0485
1287 24.8650   1984   1917  0.0504
1288 24.8820   1966   1895  0.0509
1289 24.8990   1927   1878  0.0519
1290 24.9160   1874   1865  0.0534
1291 24.9330   1844   1857  0.0542
1292 24.9500   1853   1851  0.0540
1293 24.9670   1840   1849  0.0543
1294 24.9840   1816   1850  0.0551
1295 25.0010   1842   1853  0.0543
1296 25.0180   1859   1861  0.0538
1297 25.0350   1866   1872  0.0536
1298 25.0520   1913   1889  0.0523
1299 25.0690   1972   1913  0.0507
1300 25.0860   1992   1944  0.0502
1301 25.1030   2025   1985  0.0494
1302 25.1200   2102   2041  0.0476
1303 25.1370   2213   2108  0.0452
1304 25.1540   2284   2192  0.0438
1305 25.1710   2362   2293  0.0423
1306 25.1880   2478   2416  0.0404
1307 25.2050   2619   2556  0.0382
1308 25.2220   2804   2715  0.0357
1309 25.2390   2980   2888  0.0336
1310 25.2560   3177   3073  0.0315
1311 25.2730   3328   3256  0.0300
1312 25.2900   3507   3428  0.0285
1313 25.3070   3626   3578  0.0276
1314 25.3240   3760   3691  0.0266
1315 25.3410   3772   3754  0.0265
1316 25.3580   3762   3766  0.0266
1317 25.3750   3683   3732  0.0272
1318 25.3920   3574   3651  0.0280
1319 25.4090   3503   3533  0.0285
1320 25.4260   3307   3395  0.0302
1321 25.4430   3169   3250  0.0316
1322 25.4600   3030   3109  0.0330
1323 25.4770   2934   2982  0.0341
1324 25.4940   2890   2878  0.0346
1325 25.5110   2826   2801  0.0354
1326 25.5280   2850   2756  0.0351
1327 25.5450   2903   2727  0.0344
1328 25.5620   2980   2750  0.0336
1329 25.5790   3110   2809  0.0322
1330 25.5960   3261   2898  0.0307
1331 25.6130   3360   3037  0.0298
1332 25.6300   3570   3220  0.0280
1333 25.6470   3772   3453  0.0265
1334 25.6640   4087   3738  0.0245
1335 25.6810   4366   4079  0.0229
1336 25.6980   4661   4480  0.0215
1337 25.7150   5023   4943  0.0199
1338 25.7320   5487   5466  0.0182
1339 25.7490   6004   6044  0.0167
1340 25.7660   6468   6672  0.0155
1341 25.7830   7061   7335  0.0142
1342 25.8000   7524   8020  0.0133
1343 25.8170   8162   8701  0.0123
1344 25.8340   8828   9354  0.0113
1345 25.8510   9420   9948  0.0106
1346 25.8680   9774  10454  0.0102
1347 25.8850  10207  10840  0.0098
1348 25.9020  10602  11087  0.0094
1349 25.9190  10702  11160  0.0093
1350 25.9360  10671  11048  0.0094
1351 25.9530  10510  10773  0.0095
1352 25.9700  10234  10372  0.0098
1353 25.9870   9975   9873  0.0100
1354 26.0040   9479   9309  0.0105
1355 26.0210   8908   8715  0.0112
1356 26.0380   8443   8120  0.0118
1357 26.0550   7826   7548  0.0128
1358 26.0720   7202   7009  0.0139
1359 26.0890   6687   6508  0.0150
1360 26.1060   6226   6046  0.0161
1361 26.1230   5784   5626  0.0173
1362 26.1400   5351   5249  0.0187
1363 26.1570   4981   4916  0.0201
1364 26.1740   4681   4625  0.0214
1365 26.1910   4424   4376  0.0226
1366 26.2080   4191   4165  0.0239
1367 26.2250   3968   3990  0.0252
1368 26.2420   3818   3845  0.0262
1369 26.2590   3680   3724  0.0272
1370 26.2760   3595   3621  0.0278
1371 26.2930   3514   3528  0.0285
1372 26.3100   3429   3441  0.0292
1373 26.3270   3368   3354  0.0297
1374 26.3440   3277   3268  0.0305
1375 26.3610   3200   3184  0.0313
1376 26.3780   3149   3104  0.0318
1377 26.3950   3084   3032  0.0324
1378 26.4120   3009   2969  0.0332
1379 26.4290   2939   2919  0.0340
1380 26.4460   2929   2886  0.0341
1381 26.4630   2892   2870  0.0346
1382 26.4800   2908   2872  0.0344
1383 26.4970   2847   2892  0.0351
1384 26.5140   2919   2928  0.0343
1385 26.5310   2972   2977  0.0336
1386 26.5480   2983   3035  0.0335
1387 26.5650   3040   3097  0.0329
1388 26.5820   3081   3157  0.0325
1389 26.5990   3126   3208  0.0320
1390 26.6160   3221   3244  0.0310
1391 26.6330   3259   3261  0.0307
1392 26.6500   3290   3254  0.0304
1393 26.6670   3293   3235  0.0304
1394 26.6840   3257   3202  0.0307
1395 26.7010   3243   3162  0.0308
1396 26.7180   3177   3114  0.0315
1397 26.7350   3143   3065  0.0318
1398 26.7520   3127   3015  0.0320
1399 26.7690   3036   2965  0.0329
1400 26.7860   2882   2912  0.0347
1401 26.8030   2901   2853  0.0345
1402 26.8200   2818   2796  0.0355
1403 26.8370   2714   2726  0.0368
1404 26.8540   2687   2654  0.0372
1405 26.8710   2605   2582  0.0384
1406 26.8880   2593   2517  0.0386
1407 26.9050   2487   2457  0.0402
1408 26.9220   2457   2407  0.0407
1409 26.9390   2423   2372  0.0413
1410 26.9560   2377   2353  0.0421
1411 26.9730   2349   2350  0.0426
1412 26.9900   2391   2364  0.0418
1413 27.0070   2445   2390  0.0409
1414 27.0240   2489   2426  0.0402
1415 27.0410   2558   2467  0.0391
1416 27.0580   2577   2507  0.0388
1417 27.0750   2598   2540  0.0385
1418 27.0920   2596   2561  0.0385
1419 27.1090   2531   2564  0.0395
1420 27.1260   2508   2549  0.0399
1421 27.1430   2462   2509  0.0406
1422 27.1600   2399   2449  0.0417
1423 27.1770   2406   2371  0.0416
1424 27.1940   2352   2284  0.0425
1425 27.2110   2188   2191  0.0457
1426 27.2280   2039   2097  0.0490
1427 27.2450   1977   2005  0.0506
1428 27.2620   1880   1921  0.0532
1429 27.2790   1770   1845  0.0565
1430 27.2960   1706   1779  0.0586
1431 27.3130   1650   1723  0.0606
1432 27.3300   1570   1672  0.0637
1433 27.3470   1571   1634  0.0637
1434 27.3640   1555   1602  0.0643
1435 27.3810   1530   1577  0.0654
1436 27.3980   1533   1524  0.0652
1437 27.4150   1508   1510  0.0663
1438 27.4320   1498   1499  0.0668
1439 27.4490   1538   1492  0.0650
1440 27.4660   1500   1473  0.0667
1441 27.4830   1484   1474  0.0674
1442 27.5000   1500   1478  0.0667
1443 27.5170   1531   1482  0.0653
1444 27.5340   1557   1496  0.0642
1445 27.5510   1548   1514  0.0646
1446 27.5680   1575   1534  0.0635
1447 27.5850   1639   1563  0.0610
1448 27.6020   1691   1598  0.0591
1449 27.6190   1721   1638  0.0581
1450 27.6360   1796   1683  0.0557
1451 27.6530   1806   1731  0.0554
1452 27.6700   1880   1782  0.0532
1453 27.6870   1892   1834  0.0529
1454 27.7040   1929   1884  0.0518
1455 27.7210   2028   1930  0.0493
1456 27.7380   2063   1974  0.0485
1457 27.7550   2047   2014  0.0489
1458 27.7720   2092   2052  0.0478
1459 27.7890   2084   2086  0.0480
1460 27.8060   2063   2114  0.0485
1461 27.8230   2132   2134  0.0469
1462 27.8400   2115   2143  0.0473
1463 27.8570   2135   2142  0.0468
1464 27.8740   2096   2129  0.0477
1465 27.8910   2040   2105  0.0490
1466 27.9080   2038   2074  0.0491
1467 27.9250   1977   2040  0.0506
1468 27.9420   1981   2007  0.0505
1469 27.9590   1938   1978  0.0516
1470 27.9760   1926   1957  0.0519
1471 27.9930   1951   1949  0.0513
1472 28.0100   2002   1955  0.0500
1473 28.0270   2049   1978  0.0488
1474 28.0440   2100   2016  0.0476
1475 28.0610   2164   2076  0.0462
1476 28.0780   2263   2156  0.0442
1477 28.0950   2373   2256  0.0421
1478 28.1120   2498   2372  0.0400
1479 28.1290   2615   2507  0.0382
1480 28.1460   2739   2659  0.0365
1481 28.1630   2890   2826  0.0346
1482 28.1800   3043   3004  0.0329
1483 28.1970   3228   3188  0.0310
1484 28.2140   3409   3375  0.0293
1485 28.2310   3572   3557  0.0280
1486 28.2480   3765   3730  0.0266
1487 28.2650   3911   3887  0.0256
1488 28.2820   4055   4018  0.0247
1489 28.2990   4134   4119  0.0242
1490 28.3160   4168   4177  0.0240
1491 28.3330   4180   4186  0.0239
1492 28.3500   4117   4138  0.0243
1493 28.3670   4048   4039  0.0247
1494 28.3840   3910   3895  0.0256
1495 28.4010   3617   3718  0.0276
1496 28.4180   3439   3517  0.0291
1497 28.4350   3227   3302  0.0310
1498 28.4520   2933   3083  0.0341
1499 28.4690   2736   2871  0.0365
1500 28.4860   2517   2673  0.0397
1501 28.5030   2323   2490  0.0430
1502 28.5200   2179   2329  0.0459
1503 28.5370   2049   2190  0.0488
1504 28.5540   1950   2070  0.0513
1505 28.5710   1859   1969  0.0538
1506 28.5880   1769   1887  0.0565
1507 28.6050   1689   1821  0.0592
1508 28.6220   1663   1770  0.0601
1509 28.6390   1650   1731  0.0606
1510 28.6560   1570   1704  0.0637
1511 28.6730   1613   1686  0.0620
1512 28.6900   1618   1676  0.0618
1513 28.7070   1627   1674  0.0615
1514 28.7240   1602   1678  0.0624
1515 28.7410   1679   1689  0.0596
1516 28.7580   1686   1704  0.0593
1517 28.7750   1703   1725  0.0587
1518 28.7920   1723   1750  0.0580
1519 28.8090   1759   1780  0.0569
1520 28.8260   1814   1815  0.0551
1521 28.8430   1827   1855  0.0547
1522 28.8600   1867   1900  0.0536
1523 28.8770   1930   1949  0.0518
1524 28.8940   1971   2002  0.0507
1525 28.9110   2030   2057  0.0493
1526 28.9280   2071   2112  0.0483
1527 28.9450   2106   2164  0.0475
1528 28.9620   2150   2211  0.0465
1529 28.9790   2183   2251  0.0458
1530 28.9960   2221   2283  0.0450
1531 29.0130   2240   2304  0.0446
1532 29.0300   2226   2315  0.0449
1533 29.0470   2232   2317  0.0448
1534 29.0640   2286   2309  0.0437
1535 29.0810   2257   2292  0.0443
1536 29.0980   2199   2268  0.0455
1537 29.1150   2204   2235  0.0454
1538 29.1320   2179   2196  0.0459
1539 29.1490   2163   2151  0.0462
1540 29.1660   2172   2104  0.0460
1541 29.1830   2146   2055  0.0466
1542 29.2000   2119   2009  0.0472
1543 29.2170   2119   1965  0.0472
1544 29.2340   2112   1927  0.0473
1545 29.2510   2089   1894  0.0479
1546 29.2680   2083   1871  0.0480
1547 29.2850   2067   1857  0.0484
1548 29.3020   2090   1856  0.0478
1549 29.3190   2050   1859  0.0488
1550 29.3360   2038   1867  0.0491
1551 29.3530   2019   1880  0.0495
1552 29.3700   1995   1899  0.0501
1553 29.3870   1934   1914  0.0517
1554 29.4040   1935   1927  0.0517
1555 29.4210   1920   1933  0.0521
1556 29.4380   1913   1932  0.0523
1557 29.4550   1855   1920  0.0539
1558 29.4720   1837   1899  0.0544
1559 29.4890   1814   1868  0.0551
1560 29.5060   1772   1831  0.0564
1561 29.5230   1764   1787  0.0567
1562 29.5400   1731   1740  0.0578
1563 29.5570   1604   1690  0.0623
1564 29.5740   1633   1640  0.0612
1565 29.5910   1568   1592  0.0638
1566 29.6080   1495   1546  0.0669
1567 29.6250   1459   1501  0.0685
1568 29.6420   1431   1465  0.0699
1569 29.6590   1373   1430  0.0728
1570 29.6760   1376   1400  0.0727
1571 29.6930   1368   1372  0.0731
1572 29.7100   1346   1349  0.0743
1573 29.7270   1313   1331  0.0762
1574 29.7440   1328   1315  0.0753
1575 29.7610   1250   1302  0.0800
1576 29.7780   1278   1292  0.0782
1577 29.7950   1271   1274  0.0787
1578 29.8120   1268   1270  0.0789
1579 29.8290   1267   1272  0.0789
1580 29.8460   1278   1273  0.0782
1581 29.8630   1276   1273  0.0784
1582 29.8800   1293   1281  0.0773
1583 29.8970   1311   1295  0.0763
1584 29.9140   1315   1311  0.0760
1585 29.9310   1337   1332  0.0748
1586 29.9480   1364   1356  0.0733
1587 29.9650   1417   1386  0.0706
1588 29.9820   1455   1419  0.0687
1589 29.9990   1476   1456  0.0678
1590 30.0160   1511   1495  0.0662
1591 30.0330   1553   1535  0.0644
1592 30.0500   1632   1575  0.0613
1593 30.0670   1659   1613  0.0603
1594 30.0840   1697   1650  0.0589
1595 30.1010   1739   1684  0.0575
1596 30.1180   1766   1715  0.0566
1597 30.1350   1762   1741  0.0568
1598 30.1520   1797   1761  0.0556
1599 30.1690   1824   1777  0.0548
1600 30.1860   1781   1781  0.0561
1601 30.2030   1753   1775  0.0570
1602 30.2200   1717   1761  0.0582
1603 30.2370   1673   1741  0.0598
1604 30.2540   1673   1713  0.0598
1605 30.2710   1653   1682  0.0605
1606 30.2880   1604   1645  0.0623
1607 30.3050   1549   1607  0.0646
1608 30.3220   1525   1568  0.0656
1609 30.3390   1499   1532  0.0667
1610 30.3560   1481   1497  0.0675
1611 30.3730   1460   1466  0.0685
1612 30.3900   1398   1439  0.0715
1613 30.4070   1376   1416  0.0727
1614 30.4240   1397   1398  0.0716
1615 30.4410   1363   1383  0.0734
1616 30.4580   1372   1374  0.0729
1617 30.4750   1378   1370  0.0726
1618 30.4920   1369   1370  0.0730
1619 30.5090   1378   1375  0.0726
1620 30.5260   1398   1387  0.0715
1621 30.5430   1447   1404  0.0691
1622 30.5600   1496   1429  0.0668
1623 30.5770   1521   1463  0.0657
1624 30.5940   1601   1505  0.0625
1625 30.6110   1631   1561  0.0613
1626 30.6280   1683   1629  0.0594
1627 30.6450   1761   1712  0.0568
1628 30.6620   1811   1809  0.0552
1629 30.6790   1899   1925  0.0527
1630 30.6960   2011   2057  0.0497
1631 30.7130   2180   2206  0.0459
1632 30.7300   2296   2367  0.0436
1633 30.7470   2468   2540  0.0405
1634 30.7640   2642   2719  0.0379
1635 30.7810   2804   2896  0.0357
1636 30.7980   2943   3061  0.0340
1637 30.8150   3113   3204  0.0321
1638 30.8320   3216   3315  0.0311
1639 30.8490   3319   3388  0.0301
1640 30.8660   3393   3419  0.0295
1641 30.8830   3425   3410  0.0292
1642 30.9000   3448   3369  0.0290
1643 30.9170   3392   3304  0.0295
1644 30.9340   3376   3221  0.0296
1645 30.9510   3251   3131  0.0308
1646 30.9680   3156   3043  0.0317
1647 30.9850   3114   2963  0.0321
1648 31.0020   3000   2901  0.0333
1649 31.0190   2927   2860  0.0342
1650 31.0360   2876   2843  0.0348
1651 31.0530   2878   2848  0.0347
1652 31.0700   2887   2879  0.0346
1653 31.0870   2887   2927  0.0346
1654 31.1040   2907   2989  0.0344
1655 31.1210   2947   3055  0.0339
1656 31.1380   3053   3121  0.0328
1657 31.1550   3136   3180  0.0319
1658 31.1720   3178   3231  0.0315
1659 31.1890   3193   3270  0.0313
1660 31.2060   3222   3297  0.0310
1661 31.2230   3259   3314  0.0307
1662 31.2400   3237   3324  0.0309
1663 31.2570   3215   3331  0.0311
1664 31.2740   3251   3337  0.0308
1665 31.2910   3281   3343  0.0305
1666 31.3080   3298   3348  0.0303
1667 31.3250   3349   3351  0.0299
1668 31.3420   3418   3347  0.0293
1669 31.3590   3478   3336  0.0288
1670 31.3760   3465   3318  0.0289
1671 31.3930   3491   3294  0.0286
1672 31.4100   3507   3269  0.0285
1673 31.4270   3468   3247  0.0288
1674 31.4440   3438   3233  0.0291
1675 31.4610   3422   3228  0.0292
1676 31.4780   3350   3237  0.0299
1677 31.4950   3266   3258  0.0306
1678 31.5120   3320   3287  0.0301
1679 31.5290   3303   3316  0.0303
1680 31.5460   3347   3335  0.0299
1681 31.5630   3328   3338  0.0300
1682 31.5800   3270   3321  0.0306
1683 31.5970   3275   3288  0.0305
1684 31.6140   3235   3244  0.0309
1685 31.6310   3180   3194  0.0314
1686 31.6480   3034   3140  0.0330
1687 31.6650   3099   3091  0.0323
1688 31.6820   3037   3049  0.0329
1689 31.6990   3055   3017  0.0327
1690 31.7160   2986   2998  0.0335
1691 31.7330   3033   2993  0.0330
1692 31.7500   2988   3000  0.0335
1693 31.7670   2969   3016  0.0337
1694 31.7840   2975   3038  0.0336
1695 31.8010   2935   3061  0.0341
1696 31.8180   2951   3080  0.0339
1697 31.8350   2923   3093  0.0342
1698 31.8520   2903   3093  0.0344
1699 31.8690   2902   3079  0.0345
1700 31.8860   2922   3051  0.0342
1701 31.9030   2894   3008  0.0346
1702 31.9200   2838   2952  0.0352
1703 31.9370   2778   2884  0.0360
1704 31.9540   2751   2806  0.0364
1705 31.9710   2695   2722  0.0371
1706 31.9880   2610   2634  0.0383
1707 32.0050   2600   2543  0.0385
1708 32.0220   2545   2453  0.0393
1709 32.0390   2479   2364  0.0403
1710 32.0560   2413   2279  0.0414
1711 32.0730   2367   2200  0.0422
1712 32.0900   2316   2127  0.0432
1713 32.1070   2230   2062  0.0448
1714 32.1240   2165   2006  0.0462
1715 32.1410   2130   1960  0.0469
1716 32.1580   2120   1926  0.0472
1717 32.1750   2069   1903  0.0483
1718 32.1920   2041   1893  0.0490
1719 32.2090   2026   1896  0.0494
1720 32.2260   1970   1910  0.0508
1721 32.2430   1966   1935  0.0509
1722 32.2600   2010   1970  0.0498
1723 32.2770   1997   2012  0.0501
1724 32.2940   2015   2060  0.0496
1725 32.3110   2063   2111  0.0485
1726 32.3280   2030   2165  0.0493
1727 32.3450   2103   2209  0.0476
1728 32.3620   2162   2262  0.0463
1729 32.3790   2218   2311  0.0451
1730 32.3960   2248   2356  0.0445
1731 32.4130   2301   2395  0.0435
1732 32.4300   2302   2421  0.0434
1733 32.4470   2444   2445  0.0409
1734 32.4640   2413   2461  0.0414
1735 32.4810   2414   2469  0.0414
1736 32.4980   2529   2469  0.0395
1737 32.5150   2485   2460  0.0402
1738 32.5320   2500   2441  0.0400
1739 32.5490   2445   2411  0.0409
1740 32.5660   2407   2371  0.0415
1741 32.5830   2382   2322  0.0420
1742 32.6000   2320   2265  0.0431
1743 32.6170   2271   2201  0.0440
1744 32.6340   2191   2132  0.0456
1745 32.6510   2080   2060  0.0481
1746 32.6680   2033   1982  0.0492
1747 32.6850   1926   1910  0.0519
1748 32.7020   1863   1839  0.0537
1749 32.7190   1787   1773  0.0560
1750 32.7360   1744   1711  0.0573
1751 32.7530   1651   1651  0.0606
1752 32.7700   1587   1599  0.0630
1753 32.7870   1580   1553  0.0633
1754 32.8040   1537   1511  0.0651
1755 32.8210   1495   1473  0.0669
1756 32.8380   1448   1432  0.0691
1757 32.8550   1442   1397  0.0693
1758 32.8720   1423   1369  0.0703
1759 32.8890   1373   1343  0.0728
1760 32.9060   1363   1321  0.0734
1761 32.9230   1349   1297  0.0741
1762 32.9400   1315   1278  0.0760
1763 32.9570   1294   1262  0.0773
1764 32.9740   1288   1249  0.0776
1765 32.9910   1272   1238  0.0786
1766 33.0080   1275   1228  0.0784
1767 33.0250   1255   1220  0.0797
1768 33.0420   1219   1213  0.0820
1769 33.0590   1219   1206  0.0820
1770 33.0760   1230   1200  0.0813
1771 33.0930   1219   1194  0.0820
1772 33.1100   1220   1188  0.0820
1773 33.1270   1204   1182  0.0831
1774 33.1440   1190   1174  0.0840
1775 33.1610   1199   1168  0.0834
1776 33.1780   1207   1161  0.0829
1777 33.1950   1201   1154  0.0833
1778 33.2120   1178   1146  0.0849
1779 33.2290   1160   1140  0.0862
1780 33.2460   1144   1134  0.0874
1781 33.2630   1141   1129  0.0876
1782 33.2800   1100   1125  0.0909
1783 33.2970   1107   1121  0.0903
1784 33.3140   1093   1118  0.0915
1785 33.3310   1055   1117  0.0948
1786 33.3480   1074   1117  0.0931
1787 33.3650   1079   1119  0.0927
1788 33.3820   1083   1121  0.0923
1789 33.3990   1073   1125  0.0932
1790 33.4160   1082   1130  0.0924
1791 33.4330   1064   1137  0.0940
1792 33.4500   1074   1142  0.0931
1793 33.4670   1090   1151  0.0917
1794 33.4840   1081   1160  0.0925
1795 33.5010   1073   1170  0.0932
1796 33.5180   1129   1179  0.0886
1797 33.5350   1119   1182  0.0894
1798 33.5520   1104   1188  0.0906
1799 33.5690   1112   1194  0.0899
1800 33.5860   1135   1197  0.0881
1801 33.6030   1145   1196  0.0873
1802 33.6200   1147   1197  0.0872
1803 33.6370   1134   1197  0.0882
1804 33.6540   1183   1196  0.0845
1805 33.6710   1189   1196  0.0841
1806 33.6880   1215   1196  0.0823
1807 33.7050   1224   1197  0.0817
1808 33.7220   1204   1197  0.0831
1809 33.7390   1210   1199  0.0826
1810 33.7560   1276   1201  0.0784
1811 33.7730   1257   1202  0.0796
1812 33.7900   1294   1202  0.0773
1813 33.8070   1272   1201  0.0786
1814 33.8240   1247   1198  0.0802
1815 33.8410   1260   1194  0.0794
1816 33.8580   1256   1189  0.0796
1817 33.8750   1243   1183  0.0805
1818 33.8920   1241   1176  0.0806
1819 33.9090   1230   1168  0.0813
1820 33.9260   1212   1160  0.0825
1821 33.9430   1189   1153  0.0841
1822 33.9600   1189   1146  0.0841
1823 33.9770   1179   1141  0.0848
1824 33.9940   1159   1138  0.0863
1825 34.0110   1153   1137  0.0867
1826 34.0280   1153   1137  0.0867
1827 34.0450   1143   1138  0.0875
1828 34.0620   1132   1143  0.0883
1829 34.0790   1129   1149  0.0886
1830 34.0960   1130   1157  0.0885
1831 34.1130   1142   1165  0.0876
1832 34.1300   1152   1175  0.0868
1833 34.1470   1168   1181  0.0856
1834 34.1640   1181   1191  0.0847
1835 34.1810   1195   1200  0.0837
1836 34.1980   1218   1209  0.0821
1837 34.2150   1215   1217  0.0823
1838 34.2320   1242   1222  0.0805
1839 34.2490   1251   1228  0.0799
1840 34.2660   1272   1234  0.0786
1841 34.2830   1295   1239  0.0772
1842 34.3000   1306   1245  0.0766
1843 34.3170   1335   1252  0.0749
1844 34.3340   1310   1260  0.0763
1845 34.3510   1318   1270  0.0759
1846 34.3680   1347   1283  0.0742
1847 34.3850   1359   1299  0.0736
1848 34.4020   1380   1316  0.0725
1849 34.4190   1382   1336  0.0724
1850 34.4360   1390   1357  0.0719
1851 34.4530   1420   1377  0.0704
1852 34.4700   1420   1396  0.0704
1853 34.4870   1447   1412  0.0691
1854 34.5040   1477   1424  0.0677
1855 34.5210   1439   1432  0.0695
1856 34.5380   1444   1435  0.0693
1857 34.5550   1487   1435  0.0672
1858 34.5720   1442   1432  0.0693
1859 34.5890   1451   1429  0.0689
1860 34.6060   1426   1425  0.0701
1861 34.6230   1441   1423  0.0694
1862 34.6400   1438   1424  0.0695
1863 34.6570   1455   1428  0.0687
1864 34.6740   1472   1437  0.0679
1865 34.6910   1440   1449  0.0694
1866 34.7080   1434   1464  0.0697
1867 34.7250   1480   1481  0.0676
1868 34.7420   1533   1496  0.0652
1869 34.7590   1536   1510  0.0651
1870 34.7760   1543   1522  0.0648
1871 34.7930   1557   1531  0.0642
1872 34.8100   1579   1537  0.0633
1873 34.8270   1578   1541  0.0634
1874 34.8440   1553   1542  0.0644
1875 34.8610   1551   1539  0.0645
1876 34.8780   1559   1532  0.0641
1877 34.8950   1555   1521  0.0643
1878 34.9120   1515   1505  0.0660
1879 34.9290   1453   1486  0.0688
1880 34.9460   1412   1463  0.0708
1881 34.9630   1401   1438  0.0714
1882 34.9800   1381   1410  0.0724
1883 34.9970   1335   1381  0.0749
1884 35.0140   1278   1350  0.0782
1885 35.0310   1244   1320  0.0804
1886 35.0480   1207   1290  0.0829
1887 35.0650   1174   1261  0.0852
1888 35.0820   1131   1234  0.0884
1889 35.0990   1115   1209  0.0897
1890 35.1160   1116   1186  0.0896
1891 35.1330   1113   1167  0.0898
1892 35.1500   1097   1151  0.0912
1893 35.1670   1117   1138  0.0895
1894 35.1840   1131   1127  0.0884
1895 35.2010   1096   1121  0.0912
1896 35.2180   1100   1119  0.0909
1897 35.2350   1110   1122  0.0901
1898 35.2520   1125   1128  0.0889
1899 35.2690   1163   1139  0.0860
1900 35.2860   1176   1154  0.0850
1901 35.3030   1193   1173  0.0838
1902 35.3200   1195   1196  0.0837
1903 35.3370   1224   1223  0.0817
1904 35.3540   1246   1251  0.0803
1905 35.3710   1275   1280  0.0784
1906 35.3880   1255   1306  0.0797
1907 35.4050   1292   1328  0.0774
1908 35.4220   1321   1344  0.0757
1909 35.4390   1304   1351  0.0767
1910 35.4560   1287   1351  0.0777
1911 35.4730   1327   1344  0.0754
1912 35.4900   1292   1330  0.0774
1913 35.5070   1339   1311  0.0747
1914 35.5240   1262   1289  0.0792
1915 35.5410   1240   1264  0.0806
1916 35.5580   1197   1239  0.0835
1917 35.5750   1183   1215  0.0845
1918 35.5920   1164   1193  0.0859
1919 35.6090   1111   1176  0.0900
1920 35.6260   1118   1162  0.0894
1921 35.6430   1092   1151  0.0916
1922 35.6600   1072   1144  0.0933
1923 35.6770   1083   1138  0.0923
1924 35.6940   1047   1132  0.0955
1925 35.7110   1057   1125  0.0946
1926 35.7280   1047   1117  0.0955
1927 35.7450   1065   1107  0.0939
1928 35.7620   1042   1095  0.0960
1929 35.7790   1008   1081  0.0992
1930 35.7960   1010   1067  0.0990
1931 35.8130   1004   1051  0.0996
1932 35.8300   1012   1034  0.0988
1933 35.8470   1008   1017  0.0992
1934 35.8640   1009   1000  0.0991
1935 35.8810   1011    984  0.0989
1936 35.8980   1023    969  0.0978
1937 35.9150   1004    957  0.0996
1938 35.9320    993    946  0.1007
1939 35.9490    992    938  0.1008
1940 35.9660    979    932  0.1021
1941 35.9830    971    927  0.1030
1942 36.0000    975    924  0.1026
1943 36.0170    974    922  0.1027
1944 36.0340    985    921  0.1015
1945 36.0510    988    918  0.1012
1946 36.0680    956    912  0.1046
1947 36.0850    945    906  0.1058
1948 36.1020    944    897  0.1059
1949 36.1190    928    887  0.1078
1950 36.1360    907    874  0.1103
1951 36.1530    920    999  0.1087
1952 36.1700    924    988  0.1082
1953 36.1870    901    977  0.1110
1954 36.2040    929    966  0.1076
1955 36.2210    915    955  0.1093
1956 36.2380    893    943  0.1120
1957 36.2550    926    933  0.1080
1958 36.2720    929    925  0.1076
1959 36.2890    915    917  0.1093
1960 36.3060    918    911  0.1089
1961 36.3230    932    907  0.1073
1962 36.3400    957    905  0.1045
1963 36.3570    949    904  0.1054
1964 36.3740    942    904  0.1062
1965 36.3910    952    906  0.1050
1966 36.4080    956    909  0.1046
1967 36.4250    959    914  0.1043
1968 36.4420    959    919  0.1043
1969 36.4590    966    925  0.1035
1970 36.4760    989    932  0.1011
1971 36.4930    997    939  0.1003
1972 36.5100    990    948  0.1010
1973 36.5270   1021    958  0.0979
1974 36.5440   1015    970  0.0985
1975 36.5610   1027    986  0.0974
1976 36.5780   1056   1004  0.0947
1977 36.5950   1067   1028  0.0937
1978 36.6120   1086   1055  0.0921
1979 36.6290   1099   1085  0.0910
1980 36.6460   1129   1121  0.0886
1981 36.6630   1166   1160  0.0858
1982 36.6800   1173   1202  0.0853
1983 36.6970   1199   1243  0.0834
1984 36.7140   1259   1281  0.0794
1985 36.7310   1272   1319  0.0786
1986 36.7480   1296   1356  0.0772
1987 36.7650   1327   1390  0.0754
1988 36.7820   1353   1423  0.0739
1989 36.7990   1385   1454  0.0722
1990 36.8160   1378   1481  0.0726
1991 36.8330   1425   1506  0.0702
1992 36.8500   1478   1526  0.0677
1993 36.8670   1480   1541  0.0676
1994 36.8840   1505   1550  0.0664
1995 36.9010   1535   1551  0.0651
1996 36.9180   1537   1546  0.0651
1997 36.9350   1564   1537  0.0639
1998 36.9520   1547   1521  0.0646
1999 36.9690   1533   1502  0.0652
2000 36.9860   1535   1478  0.0651
2001 37.0030   1516   1452  0.0660
2002 37.0200   1495   1424  0.0669
2003 37.0370   1471   1396  0.0680
2004 37.0540   1417   1368  0.0706
2005 37.0710   1362   1342  0.0734
2006 37.0880   1344   1320  0.0744
2007 37.1050   1321   1301  0.0757
2008 37.1220   1302   1288  0.0768
2009 37.1390   1264   1278  0.0791
2010 37.1560   1237   1273  0.0808
2011 37.1730   1299   1274  0.0770
2012 37.1900   1266   1278  0.0790
2013 37.2070   1222   1284  0.0818
2014 37.2240   1240   1291  0.0806
2015 37.2410   1280   1297  0.0781
2016 37.2580   1259   1302  0.0794
2017 37.2750   1280   1303  0.0781
2018 37.2920   1251   1300  0.0799
2019 37.3090   1235   1293  0.0810
2020 37.3260   1233   1283  0.0811
2021 37.3430   1222   1271  0.0818
2022 37.3600   1214   1255  0.0824
2023 37.3770   1197   1239  0.0835
2024 37.3940   1125   1221  0.0889
2025 37.4110   1175   1204  0.0851
2026 37.4280   1167   1189  0.0857
2027 37.4450   1141   1176  0.0876
2028 37.4620   1143   1165  0.0875
2029 37.4790   1147   1159  0.0872
2030 37.4960   1135   1155  0.0881
2031 37.5130   1125   1155  0.0889
2032 37.5300   1154   1157  0.0867
2033 37.5470   1129   1161  0.0886
2034 37.5640   1167   1165  0.0857
2035 37.5810   1192   1170  0.0839
2036 37.5980   1175   1173  0.0851
2037 37.6150   1167   1174  0.0857
2038 37.6320   1155   1174  0.0866
2039 37.6490   1196   1172  0.0836
2040 37.6660   1192   1169  0.0839
2041 37.6830   1180   1166  0.0847
2042 37.7000   1177   1163  0.0850
2043 37.7170   1194   1162  0.0838
2044 37.7340   1197   1163  0.0835
2045 37.7510   1184   1168  0.0845
2046 37.7680   1212   1177  0.0825
2047 37.7850   1216   1192  0.0822
2048 37.8020   1205   1213  0.0830
2049 37.8190   1243   1240  0.0805
2050 37.8360   1276   1271  0.0784
2051 37.8530   1296   1306  0.0772
2052 37.8700   1340   1342  0.0746
2053 37.8870   1381   1376  0.0724
2054 37.9040   1429   1407  0.0700
2055 37.9210   1438   1434  0.0695
2056 37.9380   1470   1455  0.0680
2057 37.9550   1511   1469  0.0662
2058 37.9720   1510   1474  0.0662
2059 37.9890   1506   1471  0.0664
2060 38.0060   1500   1460  0.0667
2061 38.0230   1489   1445  0.0672
2062 38.0400   1488   1425  0.0672
2063 38.0570   1435   1402  0.0697
2064 38.0740   1408   1378  0.0710
2065 38.0910   1391   1355  0.0719
2066 38.1080   1345   1334  0.0743
2067 38.1250   1331   1316  0.0751
2068 38.1420   1308   1302  0.0765
2069 38.1590   1290   1292  0.0775
2070 38.1760   1257   1287  0.0796
2071 38.1930   1253   1287  0.0798
2072 38.2100   1238   1288  0.0808
2073 38.2270   1239   1293  0.0807
2074 38.2440   1222   1299  0.0818
2075 38.2610   1201   1305  0.0833
2076 38.2780   1179   1309  0.0848
2077 38.2950   1205   1316  0.0830
2078 38.3120   1222   1321  0.0818
2079 38.3290   1203   1325  0.0831
2080 38.3460   1223   1329  0.0818
2081 38.3630   1214   1333  0.0824
2082 38.3800   1193   1337  0.0838
2083 38.3970   1204   1339  0.0831
2084 38.4140   1235   1342  0.0810
2085 38.4310   1216   1342  0.0822
2086 38.4480   1256   1339  0.0796
2087 38.4650   1345   1333  0.0743
2088 38.4820   1432   1322  0.0698
2089 38.4990   1508   1309  0.0663
2090 38.5160   1594   1292  0.0627
2091 38.5330   1565   1272  0.0639
2092 38.5500   1527   1250  0.0655
2093 38.5670   1427   1226  0.0701
2094 38.5840   1379   1201  0.0725
2095 38.6010   1339   1175  0.0747
2096 38.6180   1318   1149  0.0759
2097 38.6350   1272   1125  0.0786
2098 38.6520   1241   1104  0.0806
2099 38.6690   1175   1085  0.0851
2100 38.6860   1119   1070  0.0894
2101 38.7030   1107   1056  0.0903
2102 38.7200   1085   1049  0.0922
2103 38.7370   1091   1046  0.0917
2104 38.7540   1097   1049  0.0912
2105 38.7710   1095   1059  0.0913
2106 38.7880   1075   1075  0.0930
2107 38.8050   1085   1098  0.0922
2108 38.8220   1122   1130  0.0891
2109 38.8390   1163   1169  0.0860
2110 38.8560   1204   1217  0.0831
2111 38.8730   1260   1272  0.0794
2112 38.8900   1292   1334  0.0774
2113 38.9070   1360   1401  0.0735
2114 38.9240   1421   1471  0.0704
2115 38.9410   1474   1540  0.0678
2116 38.9580   1542   1604  0.0649
2117 38.9750   1593   1660  0.0628
2118 38.9920   1649   1706  0.0606
2119 39.0090   1679   1739  0.0596
2120 39.0260   1729   1759  0.0578
2121 39.0430   1749   1766  0.0572
2122 39.0600   1778   1760  0.0562
2123 39.0770   1765   1744  0.0567
2124 39.0940   1740   1717  0.0575
2125 39.1110   1702   1683  0.0588
2126 39.1280   1666   1642  0.0600
2127 39.1450   1612   1598  0.0620
2128 39.1620   1569   1553  0.0637
2129 39.1790   1536   1509  0.0651
2130 39.1960   1477   1466  0.0677
2131 39.2130   1451   1427  0.0689
2132 39.2300   1400   1392  0.0714
2133 39.2470   1361   1363  0.0735
2134 39.2640   1301   1340  0.0769
2135 39.2810   1324   1321  0.0755
2136 39.2980   1244   1310  0.0804
2137 39.3150   1280   1306  0.0781
2138 39.3320   1278   1308  0.0782
2139 39.3490   1264   1316  0.0791
2140 39.3660   1251   1328  0.0799
2141 39.3830   1275   1347  0.0784
2142 39.4000   1306   1368  0.0766
2143 39.4170   1352   1392  0.0740
2144 39.4340   1359   1413  0.0736
2145 39.4510   1350   1432  0.0741
2146 39.4680   1387   1445  0.0721
2147 39.4850   1493   1452  0.0670
2148 39.5020   1443   1453  0.0693
2149 39.5190   1483   1448  0.0674
2150 39.5360   1457   1436  0.0686
2151 39.5530   1444   1421  0.0693
2152 39.5700   1465   1402  0.0683
2153 39.5870   1439   1379  0.0695
2154 39.6040   1454   1355  0.0688
2155 39.6210   1418   1331  0.0705
2156 39.6380   1386   1307  0.0722
2157 39.6550   1378   1285  0.0726
2158 39.6720   1371   1266  0.0729
2159 39.6890   1349   1250  0.0741
2160 39.7060   1317   1238  0.0759
2161 39.7230   1291   1230  0.0775
2162 39.7400   1264   1227  0.0791
2163 39.7570   1251   1229  0.0799
2164 39.7740   1268   1235  0.0789
2165 39.7910   1246   1247  0.0803
2166 39.8080   1270   1261  0.0787
2167 39.8250   1273   1281  0.0786
2168 39.8420   1289   1303  0.0776
2169 39.8590   1324   1331  0.0755
2170 39.8760   1335   1362  0.0749
2171 39.8930   1343   1395  0.0745
2172 39.9100   1394   1429  0.0717
2173 39.9270   1417   1461  0.0706
2174 39.9440   1434   1488  0.0697
2175 39.9610   1453   1509  0.0688
2176 39.9780   1487   1522  0.0672
2177 39.9950   1520   1526  0.0658
2178 40.0120   1511   1523  0.0662
2179 40.0290   1501   1514  0.0666
2180 40.0460   1473   1499  0.0679
2181 40.0630   1478   1480  0.0677
2182 40.0800   1467   1456  0.0682
2183 40.0970   1457   1430  0.0686
2184 40.1140   1403   1401  0.0713
2185 40.1310   1369   1375  0.0730
2186 40.1480   1353   1351  0.0739
2187 40.1650   1324   1330  0.0755
2188 40.1820   1313   1312  0.0762
2189 40.1990   1271   1298  0.0787
2190 40.2160   1237   1286  0.0808
2191 40.2330   1221   1275  0.0819
2192 40.2500   1196   1263  0.0836
2193 40.2670   1182   1250  0.0846
2194 40.2840   1138   1234  0.0879
2195 40.3010   1152   1216  0.0868
2196 40.3180   1144   1197  0.0874
2197 40.3350   1128   1175  0.0887
2198 40.3520   1043   1153  0.0959
2199 40.3690   1080   1129  0.0926
2200 40.3860   1041   1105  0.0961
2201 40.4030   1083   1081  0.0923
2202 40.4200   1070   1058  0.0935
2203 40.4370   1075   1037  0.0930
2204 40.4540   1052   1018  0.0951
2205 40.4710   1047   1001  0.0955
2206 40.4880   1031    987  0.0970
2207 40.5050   1050    977  0.0952
2208 40.5220   1049    970  0.0953
2209 40.5390   1047    967  0.0955
2210 40.5560   1067    966  0.0937
2211 40.5730   1073    967  0.0932
2212 40.5900   1096    969  0.0912
2213 40.6070   1041    975  0.0961
2214 40.6240   1073    983  0.0932
2215 40.6410   1039    992  0.0962
2216 40.6580   1034   1002  0.0967
2217 40.6750   1056   1014  0.0947
2218 40.6920   1069   1024  0.0935
2219 40.7090   1054   1037  0.0949
2220 40.7260   1063   1049  0.0941
2221 40.7430   1060   1059  0.0943
2222 40.7600   1037   1067  0.0964
2223 40.7770   1016   1073  0.0984
2224 40.7940   1018   1074  0.0982
2225 40.8110   1023   1073  0.0978
2226 40.8280   1016   1067  0.0984
2227 40.8450    987   1061  0.1013
2228 40.8620    988   1052  0.1012
2229 40.8790    991   1041  0.1009
2230 40.8960    992   1028  0.1008
2231 40.9130    966   1014  0.1035
2232 40.9300    956    998  0.1046
2233 40.9470    959    984  0.1043
2234 40.9640    957    971  0.1045
2235 40.9810    946    959  0.1057
2236 40.9980    932    947  0.1073
2237 41.0150    909    937  0.1100
2238 41.0320    917    930  0.1091
2239 41.0490    926    924  0.1080
2240 41.0660    925    920  0.1081
2241 41.0830    917    920  0.1091
2242 41.1000    924    920  0.1082
2243 41.1170    930    923  0.1075
2244 41.1340    935    928  0.1070
2245 41.1510    943    935  0.1060
2246 41.1680    933    944  0.1072
2247 41.1850    931    954  0.1074
2248 41.2020    948    966  0.1055
2249 41.2190    984    979  0.1016
2250 41.2360    979    992  0.1021
2251 41.2530    977   1004  0.1024
2252 41.2700    966   1014  0.1035
2253 41.2870    988   1023  0.1012
2254 41.3040   1000   1025  0.1000
2255 41.3210    999   1028  0.1001
2256 41.3380    999   1028  0.1001
2257 41.3550   1016   1025  0.0984
2258 41.3720   1017   1020  0.0983
2259 41.3890    997   1013  0.1003
2260 41.4060   1019   1004  0.0981
2261 41.4230    994    992  0.1006
2262 41.4400    999    981  0.1001
2263 41.4570    963    970  0.1038
2264 41.4740    949    959  0.1054
2265 41.4910    960    950  0.1042
2266 41.5080    943    941  0.1060
2267 41.5250    955    935  0.1047
2268 41.5420    968    931  0.1033
2269 41.5590    927    929  0.1079
2270 41.5760    893    930  0.1120
2271 41.5930    920    934  0.1087
2272 41.6100    962    941  0.1040
2273 41.6270    952    951  0.1050
2274 41.6440    961    965  0.1041
2275 41.6610    965    981  0.1036
2276 41.6780   1001   1001  0.0999
2277 41.6950    998   1020  0.1002
2278 41.7120   1030   1045  0.0971
2279 41.7290   1035   1071  0.0966
2280 41.7460   1056   1096  0.0947
2281 41.7630   1074   1122  0.0931
2282 41.7800   1090   1144  0.0917
2283 41.7970   1116   1166  0.0896
2284 41.8140   1153   1185  0.0867
2285 41.8310   1179   1201  0.0848
2286 41.8480   1184   1214  0.0845
2287 41.8650   1192   1224  0.0839
2288 41.8820   1227   1231  0.0815
2289 41.8990   1225   1234  0.0816
2290 41.9160   1207   1234  0.0829
2291 41.9330   1210   1229  0.0826
2292 41.9500   1211   1221  0.0826
2293 41.9670   1224   1209  0.0817
2294 41.9840   1225   1194  0.0816
2295 42.0010   1211   1177  0.0826
2296 42.0180   1164   1158  0.0859
2297 42.0350   1130   1138  0.0885
2298 42.0520   1123   1117  0.0890
2299 42.0690   1109   1095  0.0902
2300 42.0860   1122   1074  0.0891
2301 42.1030   1105   1052  0.0905
2302 42.1200   1076   1031  0.0929
2303 42.1370   1073   1012  0.0932
2304 42.1540   1063    994  0.0941
2305 42.1710   1051    978  0.0951
2306 42.1880   1026    965  0.0975
2307 42.2050   1024    954  0.0977
2308 42.2220   1021    946  0.0979
2309 42.2390   1028    941  0.0973
2310 42.2560   1014    941  0.0986
2311 42.2730    997    944  0.1003
2312 42.2900    980    951  0.1020
2313 42.3070   1002    961  0.0998
2314 42.3240    975    972  0.1026
2315 42.3410    966    983  0.1035
2316 42.3580    966    992  0.1035
2317 42.3750    983    997  0.1017
2318 42.3920    978   1001  0.1022
2319 42.4090    991   1002  0.1009
2320 42.4260    996   1005  0.1004
2321 42.4430   1008   1007  0.0992
2322 42.4600   1002   1007  0.0998
2323 42.4770    989   1009  0.1011
2324 42.4940   1007   1011  0.0993
2325 42.5110   1010   1014  0.0990
2326 42.5280   1008   1018  0.0992
2327 42.5450   1037   1024  0.0964
2328 42.5620   1022   1031  0.0978
2329 42.5790   1058   1042  0.0945
2330 42.5960   1092   1056  0.0916
2331 42.6130   1075   1071  0.0930
2332 42.6300   1056   1089  0.0947
2333 42.6470   1094   1107  0.0914
2334 42.6640   1118   1127  0.0894
2335 42.6810   1122   1147  0.0891
2336 42.6980   1149   1166  0.0870
2337 42.7150   1171   1184  0.0854
2338 42.7320   1175   1199  0.0851
2339 42.7490   1186   1212  0.0843
2340 42.7660   1202   1222  0.0832
2341 42.7830   1210   1230  0.0826
2342 42.8000   1220   1235  0.0820
2343 42.8170   1230   1238  0.0813
2344 42.8340   1229   1238  0.0814
2345 42.8510   1207   1237  0.0829
2346 42.8680   1191   1234  0.0840
2347 42.8850   1179   1230  0.0848
2348 42.9020   1220   1225  0.0820
2349 42.9190   1215   1219  0.0823
2350 42.9360   1164   1214  0.0859
2351 42.9530   1134   1207  0.0882
2352 42.9700   1125   1200  0.0889
2353 42.9870   1112   1191  0.0899
2354 43.0040   1103   1180  0.0907
2355 43.0210   1086   1167  0.0921
2356 43.0380   1085   1152  0.0922
2357 43.0550   1084   1137  0.0923
2358 43.0720   1092   1121  0.0916
2359 43.0890   1086   1104  0.0921
2360 43.1060   1051   1088  0.0951
2361 43.1230   1044   1070  0.0958
2362 43.1400   1059   1054  0.0944
2363 43.1570   1037   1037  0.0964
2364 43.1740   1018   1021  0.0982
2365 43.1910   1002   1005  0.0998
2366 43.2080    993    991  0.1007
2367 43.2250    985    978  0.1015
2368 43.2420   1003    966  0.0997
2369 43.2590    937    956  0.1067
2370 43.2760    977    946  0.1024
2371 43.2930    944    937  0.1059
2372 43.3100    926    931  0.1080
2373 43.3270    925    926  0.1081
2374 43.3440    909    923  0.1100
2375 43.3610    882    922  0.1134
2376 43.3780    914    921  0.1094
2377 43.3950    876    921  0.1142
2378 43.4120    879    921  0.1138
2379 43.4290    901    920  0.1110
2380 43.4460    868    917  0.1152
2381 43.4630    912    913  0.1096
2382 43.4800    863    909  0.1159
2383 43.4970    881    904  0.1135
2384 43.5140    880    899  0.1136
2385 43.5310    892    894  0.1121
2386 43.5480    891    888  0.1122
2387 43.5650    878    882  0.1139
2388 43.5820    882    875  0.1134
2389 43.5990    924    868  0.1082
2390 43.6160    896    862  0.1116
2391 43.6330    873    855  0.1145
2392 43.6500    864    847  0.1157
2393 43.6670    871    842  0.1148
2394 43.6840    864    837  0.1157
2395 43.7010    866    833  0.1155
2396 43.7180    855    829  0.1170
2397 43.7350    855    827  0.1170
2398 43.7520    852    825  0.1174
2399 43.7690    863    823  0.1159
2400 43.7860    838    822  0.1193
2401 43.8030    828    823  0.1208
2402 43.8200    851    825  0.1175
2403 43.8370    841    826  0.1189
2404 43.8540    841    829  0.1189
2405 43.8710    870    833  0.1149
2406 43.8880    888    839  0.1126
2407 43.9050    868    844  0.1152
2408 43.9220    855    851  0.1170
2409 43.9390    867    859  0.1153
2410 43.9560    884    869  0.1131
2411 43.9730    879    879  0.1138
2412 43.9900    914    891  0.1094
2413 44.0070    951    903  0.1052
2414 44.0240    933    914  0.1072
2415 44.0410    905    923  0.1105
2416 44.0580    915    929  0.1093
2417 44.0750    918    930  0.1089
2418 44.0920    914    929  0.1094
2419 44.1090    925    926  0.1081
2420 44.1260    922    921  0.1085
2421 44.1430    946    916  0.1057
2422 44.1600    917    909  0.1091
2423 44.1770    937    902  0.1067
2424 44.1940    915    895  0.1093
2425 44.2110    905    888  0.1105
2426 44.2280    882    882  0.1134
2427 44.2450    900    878  0.1111
2428 44.2620    888    876  0.1126
2429 44.2790    869    876  0.1151
2430 44.2960    883    878  0.1133
2431 44.3130    892    882  0.1121
2432 44.3300    872    888  0.1147
2433 44.3470    870    894  0.1149
2434 44.3640    896    900  0.1116
2435 44.3810    866    904  0.1155
2436 44.3980    907    909  0.1103
2437 44.4150    888    914  0.1126
2438 44.4320    901    920  0.1110
2439 44.4490    903    926  0.1107
2440 44.4660    924    932  0.1082
2441 44.4830    925    939  0.1081
2442 44.5000    931    946  0.1074
2443 44.5170    945    953  0.1058
2444 44.5340    977    963  0.1024
2445 44.5510    978    974  0.1022
2446 44.5680    994    987  0.1006
2447 44.5850    987   1001  0.1013
2448 44.6020    993   1016  0.1007
2449 44.6190   1000   1032  0.1000
2450 44.6360   1030   1048  0.0971
2451 44.6530   1034   1065  0.0967
2452 44.6700   1033   1080  0.0968
2453 44.6870   1052   1093  0.0951
2454 44.7040   1078   1105  0.0928
2455 44.7210   1102   1114  0.0907
2456 44.7380   1086   1121  0.0921
2457 44.7550   1075   1126  0.0930
2458 44.7720   1096   1130  0.0912
2459 44.7890   1096   1132  0.0912
2460 44.8060   1084   1134  0.0923
2461 44.8230   1099   1134  0.0910
2462 44.8400   1110   1136  0.0901
2463 44.8570   1137   1141  0.0880
2464 44.8740   1155   1146  0.0866
2465 44.8910   1135   1153  0.0881
2466 44.9080   1114   1162  0.0898
2467 44.9250   1123   1173  0.0890
2468 44.9420   1165   1184  0.0858
2469 44.9590   1177   1195  0.0850
2470 44.9760   1191   1205  0.0840
2471 44.9930   1234   1213  0.0810
2472 45.0100   1253   1222  0.0798
2473 45.0270   1303   1229  0.0767
2474 45.0440   1296   1237  0.0772
2475 45.0610   1307   1243  0.0765
2476 45.0780   1330   1250  0.0752
2477 45.0950   1332   1255  0.0751
2478 45.1120   1350   1259  0.0741
2479 45.1290   1343   1262  0.0745
2480 45.1460   1317   1264  0.0759
2481 45.1630   1323   1263  0.0756
2482 45.1800   1309   1260  0.0764
2483 45.1970   1348   1255  0.0742
2484 45.2140   1322   1249  0.0756
2485 45.2310   1257   1242  0.0796
2486 45.2480   1268   1234  0.0789
2487 45.2650   1258   1226  0.0795
2488 45.2820   1238   1217  0.0808
2489 45.2990   1257   1208  0.0796
2490 45.3160   1192   1198  0.0839
2491 45.3330   1192   1187  0.0839
2492 45.3500   1158   1175  0.0864
2493 45.3670   1132   1162  0.0883
2494 45.3840   1132   1147  0.0883
2495 45.4010   1102   1132  0.0907
2496 45.4180   1086   1117  0.0921
2497 45.4350   1046   1101  0.0956
2498 45.4520   1033   1085  0.0968
2499 45.4690   1039   1069  0.0962
2500 45.4860   1026   1051  0.0975
2501 45.5030    993   1034  0.1007
2502 45.5200    982   1017  0.1018
2503 45.5370    993    999  0.1007
2504 45.5540    976    984  0.1025
2505 45.5710    955    969  0.1047
2506 45.5880    960    956  0.1042
2507 45.6050    964    944  0.1037
2508 45.6220    936    934  0.1068
2509 45.6390    917    925  0.1091
2510 45.6560    933    919  0.1072
2511 45.6730    946    914  0.1057
2512 45.6900    931    912  0.1074
2513 45.7070    935    911  0.1070
2514 45.7240    919    912  0.1088
2515 45.7410    910    914  0.1099
2516 45.7580    915    916  0.1093
2517 45.7750    930    920  0.1075
2518 45.7920    954    926  0.1048
2519 45.8090    964    935  0.1037
2520 45.8260    947    947  0.1056
2521 45.8430    943    963  0.1060
2522 45.8600    964    982  0.1037
2523 45.8770    973   1005  0.1028
2524 45.8940    968   1032  0.1033
2525 45.9110   1009   1061  0.0991
2526 45.9280   1030   1094  0.0971
2527 45.9450   1060   1129  0.0943
2528 45.9620   1089   1163  0.0918
2529 45.9790   1152   1195  0.0868
2530 45.9960   1203   1223  0.0831
2531 46.0130   1209   1244  0.0827
2532 46.0300   1286   1257  0.0778
2533 46.0470   1297   1265  0.0771
2534 46.0640   1311   1269  0.0763
2535 46.0810   1320   1268  0.0758
2536 46.0980   1346   1263  0.0743
2537 46.1150   1302   1253  0.0768
2538 46.1320   1281   1240  0.0781
2539 46.1490   1274   1222  0.0785
2540 46.1660   1276   1203  0.0784
2541 46.1830   1273   1183  0.0786
2542 46.2000   1226   1163  0.0816
2543 46.2170   1258   1143  0.0795
2544 46.2340   1197   1125  0.0835
2545 46.2510   1156   1109  0.0865
2546 46.2680   1135   1096  0.0881
2547 46.2850   1106   1084  0.0904
2548 46.3020   1131   1073  0.0884
2549 46.3190   1092   1064  0.0916
2550 46.3360   1092   1056  0.0916
2551 46.3530   1056   1049  0.0947
2552 46.3700   1076   1043  0.0929
2553 46.3870   1047   1038  0.0955
2554 46.4040   1063   1034  0.0941
2555 46.4210   1038   1030  0.0963
2556 46.4380   1054   1026  0.0949
2557 46.4550   1030   1022  0.0971
2558 46.4720   1001   1017  0.0999
2559 46.4890   1054   1013  0.0949
2560 46.5060   1005   1010  0.0995
2561 46.5230    997   1007  0.1003
2562 46.5400   1020   1004  0.0980
2563 46.5570   1031   1001  0.0970
2564 46.5740   1016    999  0.0984
2565 46.5910   1010    997  0.0990
2566 46.6080   1022    996  0.0978
2567 46.6250    997    996  0.1003
2568 46.6420    994    995  0.1006
2569 46.6590    993    997  0.1007
2570 46.6760    988   1000  0.1012
2571 46.6930    999   1005  0.1001
2572 46.7100   1010   1011  0.0990
2573 46.7270   1013   1018  0.0987
2574 46.7440    994   1025  0.1006
2575 46.7610    994   1030  0.1006
2576 46.7780   1001   1035  0.0999
2577 46.7950    984   1039  0.1016
2578 46.8120    966   1041  0.1035
2579 46.8290    969   1042  0.1032
2580 46.8460    969   1040  0.1032
2581 46.8630    961   1037  0.1041
2582 46.8800    991   1031  0.1009
2583 46.8970   1007   1024  0.0993
2584 46.9140    984   1016  0.1016
2585 46.9310    975   1005  0.1026
2586 46.9480    994    995  0.1006
2587 46.9650    980    986  0.1020
2588 46.9820    971    977  0.1030
2589 46.9990    971    969  0.1030
2590 47.0160    978    963  0.1022
2591 47.0330    951    959  0.1052
2592 47.0500    976    954  0.1025
2593 47.0670    966    954  0.1035
2594 47.0840    931    956  0.1074
2595 47.1010    951    959  0.1052
2596 47.1180    969    964  0.1032
2597 47.1350    960    970  0.1042
2598 47.1520    968    976  0.1033
2599 47.1690    970    982  0.1031
2600 47.1860    964    987  0.1037
2601 47.2030    969    993  0.1032
2602 47.2200    974    997  0.1027
2603 47.2370    979   1001  0.1021
2604 47.2540    962   1003  0.1040
2605 47.2710    974   1003  0.1027
2606 47.2880    996   1000  0.1004
2607 47.3050    958    996  0.1044
2608 47.3220    970    989  0.1031
2609 47.3390    957    982  0.1045
2610 47.3560    946    973  0.1057
2611 47.3730    958    962  0.1044
2612 47.3900    918    951  0.1089
2613 47.4070    904    938  0.1106
2614 47.4240    902    925  0.1109
2615 47.4410    925    911  0.1081
2616 47.4580    897    898  0.1115
2617 47.4750    877    885  0.1140
2618 47.4920    863    871  0.1159
2619 47.5090    868    859  0.1152
2620 47.5260    882    846  0.1134
2621 47.5430    864    835  0.1157
2622 47.5600    850    824  0.1176
2623 47.5770    819    815  0.1221
2624 47.5940    827    806  0.1209
2625 47.6110    802    797  0.1247
2626 47.6280    793    791  0.1261
2627 47.6450    791    784  0.1264
2628 47.6620    792    774  0.1263
2629 47.6790    787    769  0.1271
2630 47.6960    785    764  0.1274
2631 47.7130    796    759  0.1256
2632 47.7300    785    755  0.1274
2633 47.7470    762    751  0.1312
2634 47.7640    761    748  0.1314
2635 47.7810    760    745  0.1316
2636 47.7980    766    743  0.1305
2637 47.8150    770    741  0.1299
2638 47.8320    736    738  0.1359
2639 47.8490    752    738  0.1330
2640 47.8660    770    739  0.1299
2641 47.8830    766    740  0.1305
2642 47.9000    770    743  0.1299
2643 47.9170    769    747  0.1300
2644 47.9340    793    753  0.1261
2645 47.9510    794    759  0.1259
2646 47.9680    768    767  0.1302
2647 47.9850    777    776  0.1287
2648 48.0020    752    786  0.1330
2649 48.0190    756    796  0.1323
2650 48.0360    768    807  0.1302
2651 48.0530    776    818  0.1289
2652 48.0700    816    829  0.1225
2653 48.0870    808    840  0.1238
2654 48.1040    775    850  0.1290
2655 48.1210    790    858  0.1266
2656 48.1380    797    866  0.1255
2657 48.1550    802    871  0.1247
2658 48.1720    799    875  0.1252
2659 48.1890    795    878  0.1258
2660 48.2060    821    879  0.1218
2661 48.2230    832    878  0.1202
2662 48.2400    806    876  0.1241
2663 48.2570    821    872  0.1218
2664 48.2740    843    868  0.1186
2665 48.2910    839    862  0.1192
2666 48.3080    845    855  0.1183
2667 48.3250    881    848  0.1135
2668 48.3420    847    840  0.1181
2669 48.3590    815    832  0.1227
2670 48.3760    854    823  0.1171
2671 48.3930    851    815  0.1175
2672 48.4100    843    808  0.1186
2673 48.4270    873    801  0.1145
2674 48.4440    894    794  0.1119
2675 48.4610    830    789  0.1205
2676 48.4780    826    783  0.1211
2677 48.4950    799    778  0.1252
2678 48.5120    814    773  0.1229
2679 48.5290    840    769  0.1190
2680 48.5460    825    765  0.1212
2681 48.5630    788    762  0.1269
2682 48.5800    793    759  0.1261
2683 48.5970    777    757  0.1287
2684 48.6140    772    756  0.1295
2685 48.6310    753    755  0.1328
2686 48.6480    775    755  0.1290
2687 48.6650    777    756  0.1287
2688 48.6820    756    757  0.1323
2689 48.6990    740    757  0.1351
2690 48.7160    739    759  0.1353
2691 48.7330    766    762  0.1305
2692 48.7500    778    765  0.1285
2693 48.7670    769    769  0.1300
2694 48.7840    772    772  0.1295
2695 48.8010    774    776  0.1292
2696 48.8180    758    778  0.1319
2697 48.8350    756    781  0.1323
2698 48.8520    758    784  0.1319
2699 48.8690    774    787  0.1292
2700 48.8860    787    789  0.1271
2701 48.9030    788    792  0.1269
2702 48.9200    807    793  0.1239
2703 48.9370    800    795  0.1250
2704 48.9540    787    796  0.1271
2705 48.9710    796    798  0.1256
2706 48.9880    789    799  0.1267
2707 49.0050    800    800  0.1250
2708 49.0220    814    800  0.1229
2709 49.0390    806    801  0.1241
2710 49.0560    813    802  0.1230
2711 49.0730    816    803  0.1225
2712 49.0900    844    804  0.1185
2713 49.1070    825    805  0.1212
2714 49.1240    824    807  0.1214
2715 49.1410    857    808  0.1167
2716 49.1580    846    810  0.1182
2717 49.1750    872    813  0.1147
2718 49.1920    882    817  0.1134
2719 49.2090    862    821  0.1160
2720 49.2260    885    827  0.1130
2721 49.2430    878    833  0.1139
2722 49.2600    894    840  0.1119
2723 49.2770    881    849  0.1135
2724 49.2940    877    858  0.1140
2725 49.3110    888    868  0.1126
2726 49.3280    902    880  0.1109
2727 49.3450    900    893  0.1111
2728 49.3620    935    905  0.1070
2729 49.3790    936    916  0.1068
2730 49.3960    943    926  0.1060
2731 49.4130    944    934  0.1059
2732 49.4300    961    939  0.1041
2733 49.4470    957    941  0.1045
2734 49.4640    960    943  0.1042
2735 49.4810    942    944  0.1062
2736 49.4980    948    943  0.1055
2737 49.5150    974    941  0.1027
2738 49.5320    953    938  0.1049
2739 49.5490    945    935  0.1058
2740 49.5660    933    930  0.1072
2741 49.5830    928    925  0.1078
2742 49.6000    930    921  0.1075
2743 49.6170    922    917  0.1085
2744 49.6340    925    912  0.1081
2745 49.6510    919    908  0.1088
2746 49.6680    888    903  0.1126
2747 49.6850    889    897  0.1125
2748 49.7020    900    893  0.1111
2749 49.7190    904    888  0.1106
2750 49.7360    909    884  0.1100
2751 49.7530    895    881  0.1117
2752 49.7700    887    879  0.1127
2753 49.7870    906    878  0.1104
2754 49.8040    910    878  0.1099
2755 49.8210    889    880  0.1125
2756 49.8380    886    884  0.1129
2757 49.8550    900    890  0.1111
2758 49.8720    906    898  0.1104
2759 49.8890    889    908  0.1125
2760 49.9060    868    921  0.1152
2761 49.9230    898    935  0.1114
2762 49.9400    934    950  0.1071
2763 49.9570    904    964  0.1106
2764 49.9740    910    977  0.1099
2765 49.9910    964    988  0.1037
2766 50.0080    941    996  0.1063
2767 50.0250    956   1003  0.1046
2768 50.0420    962   1011  0.1040
2769 50.0590    959   1018  0.1043
2770 50.0760    977   1026  0.1024
2771 50.0930    991   1033  0.1009
2772 50.1100   1000   1038  0.1000
2773 50.1270   1016   1041  0.0984
2774 50.1440   1041   1042  0.0961
2775 50.1610   1061   1038  0.0943
2776 50.1780   1027   1035  0.0974
2777 50.1950   1008   1031  0.0992
2778 50.2120   1038   1026  0.0963
2779 50.2290   1059   1020  0.0944
2780 50.2460   1014   1014  0.0986
2781 50.2630   1005   1008  0.0995
2782 50.2800   1012   1003  0.0988
2783 50.2970   1005    997  0.0995
2784 50.3140   1023    993  0.0978
2785 50.3310   1005    990  0.0995
2786 50.3480   1009    987  0.0991
2787 50.3650   1021    985  0.0979
2788 50.3820    994    985  0.1006
2789 50.3990   1015    985  0.0985
2790 50.4160    962    986  0.1040
2791 50.4330    980    988  0.1020
2792 50.4500   1000    990  0.1000
2793 50.4670    969    990  0.1032
2794 50.4840    945    989  0.1058
2795 50.5010    954    987  0.1048
2796 50.5180    965    984  0.1036
2797 50.5350    958    980  0.1044
2798 50.5520    970    976  0.1031
2799 50.5690    929    970  0.1076
2800 50.5860    935    964  0.1070
2801 50.6030    931    957  0.1074
2802 50.6200    908    949  0.1101
2803 50.6370    882    940  0.1134
2804 50.6540    887    931  0.1127
2805 50.6710    905    923  0.1105
2806 50.6880    884    915  0.1131
2807 50.7050    874    909  0.1144
2808 50.7220    855    903  0.1170
2809 50.7390    842    898  0.1188
2810 50.7560    846    894  0.1182
2811 50.7730    858    891  0.1166
2812 50.7900    860    889  0.1163
2813 50.8070    840    888  0.1190
2814 50.8240    846    888  0.1182
2815 50.8410    878    887  0.1139
2816 50.8580    887    887  0.1127
2817 50.8750    897    887  0.1115
2818 50.8920    896    887  0.1116
2819 50.9090    903    888  0.1107
2820 50.9260    906    889  0.1104
2821 50.9430    913    890  0.1095
2822 50.9600    899    891  0.1112
2823 50.9770    897    892  0.1115
2824 50.9940    957    892  0.1045
2825 51.0110    920    893  0.1087
2826 51.0280    940    893  0.1064
2827 51.0450    891    893  0.1122
2828 51.0620    892    893  0.1121
2829 51.0790    918    893  0.1089
2830 51.0960    906    892  0.1104
2831 51.1130    926    892  0.1080
2832 51.1300    922    892  0.1085
2833 51.1470    910    891  0.1099
2834 51.1640    927    892  0.1079
2835 51.1810    946    893  0.1057
2836 51.1980    918    896  0.1089
2837 51.2150    897    899  0.1115
2838 51.2320    920    904  0.1087
2839 51.2490    902    910  0.1109
2840 51.2660    938    914  0.1066
2841 51.2830    934    923  0.1071
2842 51.3000    938    933  0.1066
2843 51.3170    940    944  0.1064
2844 51.3340    943    953  0.1060
2845 51.3510    929    964  0.1076
2846 51.3680    970    974  0.1031
2847 51.3850    960    983  0.1042
2848 51.4020    958    988  0.1044
2849 51.4190    963    991  0.1038
2850 51.4360    987    991  0.1013
2851 51.4530    991    989  0.1009
2852 51.4700   1004    985  0.0996
2853 51.4870    981    980  0.1019
2854 51.5040    972    973  0.1029
2855 51.5210    962    964  0.1040
2856 51.5380    957    954  0.1045
2857 51.5550    942    942  0.1062
2858 51.5720    936    929  0.1068
2859 51.5890    925    916  0.1081
2860 51.6060    901    903  0.1110
2861 51.6230    896    890  0.1116
2862 51.6400    879    877  0.1138
2863 51.6570    865    865  0.1156
2864 51.6740    840    854  0.1190
2865 51.6910    826    843  0.1211
2866 51.7080    811    833  0.1233
2867 51.7250    793    824  0.1261
2868 51.7420    782    815  0.1279
2869 51.7590    780    807  0.1282
2870 51.7760    761    799  0.1314
2871 51.7930    776    793  0.1289
2872 51.8100    791    787  0.1264
2873 51.8270    798    781  0.1253
2874 51.8440    766    776  0.1305
2875 51.8610    748    772  0.1337
2876 51.8780    767    768  0.1304
2877 51.8950    759    765  0.1318
2878 51.9120    769    762  0.1300
2879 51.9290    773    760  0.1294
2880 51.9460    775    760  0.1290
2881 51.9630    777    760  0.1287
2882 51.9800    783    761  0.1277
2883 51.9970    776    764  0.1289
2884 52.0140    786    766  0.1272
2885 52.0310    779    769  0.1284
2886 52.0480    791    773  0.1264
2887 52.0650    801    775  0.1248
2888 52.0820    788    777  0.1269
2889 52.0990    798    778  0.1253
2890 52.1160    788    779  0.1269
2891 52.1330    788    778  0.1269
2892 52.1500    777    779  0.1287
2893 52.1670    801    779  0.1248
2894 52.1840    790    780  0.1266
2895 52.2010    782    779  0.1279
2896 52.2180    797    777  0.1255
2897 52.2350    793    775  0.1261
2898 52.2520    819    772  0.1221
2899 52.2690    788    769  0.1269
2900 52.2860    779    766  0.1284
2901 52.3030    797    763  0.1255
2902 52.3200    788    760  0.1269
2903 52.3370    760    756  0.1316
2904 52.3540    777    753  0.1287
2905 52.3710    783    747  0.1277
2906 52.3880    770    743  0.1299
2907 52.4050    754    738  0.1326
2908 52.4220    759    734  0.1318
2909 52.4390    774    729  0.1292
2910 52.4560    750    724  0.1333
2911 52.4730    767    720  0.1304
2912 52.4900    748    714  0.1337
2913 52.5070    733    709  0.1364
2914 52.5240    732    705  0.1366
2915 52.5410    713    701  0.1403
2916 52.5580    728    698  0.1374
2917 52.5750    738    696  0.1355
2918 52.5920    731    694  0.1368
2919 52.6090    731    694  0.1368
2920 52.6260    711    695  0.1406
2921 52.6430    719    697  0.1391
2922 52.6600    726    698  0.1377
2923 52.6770    710    699  0.1408
2924 52.6940    708    700  0.1412
2925 52.7110    712    701  0.1404
2926 52.7280    711    702  0.1406
2927 52.7450    700    703  0.1429
2928 52.7620    701    702  0.1427
2929 52.7790    704    702  0.1420
2930 52.7960    696    702  0.1437
2931 52.8130    687    702  0.1456
2932 52.8300    683    702  0.1464
2933 52.8470    702    702  0.1425
2934 52.8640    705    702  0.1418
2935 52.8810    700    701  0.1429
2936 52.8980    697    700  0.1435
2937 52.9150    696    699  0.1437
2938 52.9320    680    698  0.1471
2939 52.9490    680    698  0.1471
2940 52.9660    703    698  0.1422
2941 52.9830    707    699  0.1414
2942 53.0000    718    701  0.1393
2943 53.0170    700    703  0.1429
2944 53.0340    714    705  0.1401
2945 53.0510    720    708  0.1389
2946 53.0680    738    711  0.1355
2947 53.0850    732    715  0.1366
2948 53.1020    741    719  0.1350
2949 53.1190    741    722  0.1350
2950 53.1360    723    727  0.1383
2951 53.1530    726    731  0.1377
2952 53.1700    755    735  0.1325
2953 53.1870    762    738  0.1312
2954 53.2040    770    742  0.1299
2955 53.2210    780    746  0.1282
2956 53.2380    785    749  0.1274
2957 53.2550    759    753  0.1318
2958 53.2720    780    757  0.1282
2959 53.2890    811    761  0.1233
2960 53.3060    784    765  0.1276
2961 53.3230    762    768  0.1312
2962 53.3400    766    771  0.1305
2963 53.3570    766    774  0.1305
2964 53.3740    744    777  0.1344
2965 53.3910    745    779  0.1342
2966 53.4080    750    781  0.1333
2967 53.4250    760    782  0.1316
2968 53.4420    756    781  0.1323
2969 53.4590    763    780  0.1311
2970 53.4760    766    778  0.1305
2971 53.4930    756    776  0.1323
2972 53.5100    748    772  0.1337
2973 53.5270    745    770  0.1342
2974 53.5440    740    768  0.1351
2975 53.5610    723    767  0.1383
2976 53.5780    714    767  0.1401
2977 53.5950    730    768  0.1370
2978 53.6120    735    770  0.1361
2979 53.6290    710    771  0.1408
2980 53.6460    703    771  0.1422
2981 53.6630    726    768  0.1377
2982 53.6800    730    761  0.1370
2983 53.6970    730    754  0.1370
2984 53.7140    711    745  0.1406
2985 53.7310    700    737  0.1429
2986 53.7480    705    731  0.1418
2987 53.7650    697    725  0.1435
2988 53.7820    702    720  0.1425
2989 53.7990    698    716  0.1433
2990 53.8160    684    710  0.1462
2991 53.8330    680    704  0.1471
2992 53.8500    656    698  0.1524
2993 53.8670    667    693  0.1499
2994 53.8840    654    688  0.1529
2995 53.9010    664    685  0.1506
2996 53.9180    678    682  0.1475
2997 53.9350    665    681  0.1504
2998 53.9520    693    680  0.1443
2999 53.9690    681    679  0.1468
3000 53.9860    672    678  0.1488
3001 54.0030    661    677  0.1513
3002 54.0200    646    677  0.1548
3003 54.0370    658    676  0.1520
3004 54.0540    660    674  0.1515
3005 54.0710    661    672  0.1513
3006 54.0880    669    670  0.1495
3007 54.1050    664    668  0.1506
3008 54.1220    648    665  0.1543
3009 54.1390    633    662  0.1580
3010 54.1560    655    658  0.1527
3011 54.1730    638    655  0.1567
3012 54.1900    639    651  0.1565
3013 54.2070    633    647  0.1580
3014 54.2240    646    643  0.1548
3015 54.2410    619    638  0.1616
3016 54.2580    627    635  0.1595
3017 54.2750    615    630  0.1626
3018 54.2920    634    627  0.1577
3019 54.3090    613    623  0.1631
3020 54.3260    610    620  0.1639
3021 54.3430    615    617  0.1626
3022 54.3600    601    614  0.1664
3023 54.3770    618    612  0.1618
3024 54.3940    610    611  0.1639
3025 54.4110    608    609  0.1645
3026 54.4280    621    608  0.1610
3027 54.4450    596    607  0.1678
3028 54.4620    609    607  0.1642
3029 54.4790    617    607  0.1621
3030 54.4960    605    607  0.1653
3031 54.5130    598    608  0.1672
3032 54.5300    594    609  0.1684
3033 54.5470    587    610  0.1704
3034 54.5640    607    610  0.1647
3035 54.5810    603    612  0.1658
3036 54.5980    597    613  0.1675
3037 54.6150    614    615  0.1629
3038 54.6320    609    618  0.1642
3039 54.6490    601    620  0.1664
3040 54.6660    607    622  0.1647
3041 54.6830    606    624  0.1650
3042 54.7000    599    625  0.1669
3043 54.7170    606    627  0.1650
3044 54.7340    619    627  0.1616
3045 54.7510    601    626  0.1664
3046 54.7680    582    626  0.1718
3047 54.7850    584    625  0.1712
3048 54.8020    599    624  0.1669
3049 54.8190    598    624  0.1672
3050 54.8360    612    623  0.1634
3051 54.8530    609    622  0.1642
3052 54.8700    595    621  0.1681
3053 54.8870    606    620  0.1650
3054 54.9040    610    619  0.1639
3055 54.9210    622    619  0.1608
3056 54.9380    629    619  0.1590
3057 54.9550    614    619  0.1629
3058 54.9720    627    621  0.1595
3059 54.9890    630    623  0.1587
3060 55.0060    611    625  0.1637
3061 55.0230    634    627  0.1577
3062 55.0400    618    627  0.1618
3063 55.0570    624    625  0.1603
3064 55.0740    637    623  0.1570
3065 55.0910    632    621  0.1582
3066 55.1080    629    619  0.1590
3067 55.1250    623    618  0.1605
3068 55.1420    613    618  0.1631
3069 55.1590    632    619  0.1582
3070 55.1760    636    619  0.1572
3071 55.1930    615    619  0.1626
3072 55.2100    618    618  0.1618
3073 55.2270    637    618  0.1570
3074 55.2440    630    618  0.1587
3075 55.2610    645    618  0.1550
3076 55.2780    626    618  0.1597
3077 55.2950    622    619  0.1608
3078 55.3120    660    620  0.1515
3079 55.3290    644    621  0.1553
3080 55.3460    622    622  0.1608
3081 55.3630    619    623  0.1616
3082 55.3800    623    624  0.1605
3083 55.3970    620    625  0.1613
3084 55.4140    634    625  0.1577
3085 55.4310    657    626  0.1522
3086 55.4480    639    626  0.1565
3087 55.4650    627    627  0.1595
3088 55.4820    645    628  0.1550
3089 55.4990    643    629  0.1555
3090 55.5160    619    632  0.1616
3091 55.5330    626    634  0.1597
3092 55.5500    636    637  0.1572
3093 55.5670    631    638  0.1585
3094 55.5840    647    641  0.1546
3095 55.6010    638    643  0.1567
3096 55.6180    632    643  0.1582
3097 55.6350    638    642  0.1567
3098 55.6520    649    641  0.1541
3099 55.6690    642    639  0.1558
3100 55.6860    630    639  0.1587
3101 55.7030    645    638  0.1550
3102 55.7200    657    637  0.1522
3103 55.7370    639    638  0.1565
3104 55.7540    627    638  0.1595
3105 55.7710    660    638  0.1515
3106 55.7880    650    638  0.1538
3107 55.8050    652    639  0.1534
3108 55.8220    682    641  0.1466
3109 55.8390    670    643  0.1493
3110 55.8560    641    645  0.1560
3111 55.8730    646    646  0.1548
3112 55.8900    662    647  0.1511
3113 55.9070    660    647  0.1515
3114 55.9240    654    647  0.1529
3115 55.9410    655    647  0.1527
3116 55.9580    664    647  0.1506
3117 55.9750    678    647  0.1475
3118 55.9920    678    648  0.1475
3119 56.0090    666    648  0.1502
3120 56.0260    682    650  0.1466
3121 56.0430    663    651  0.1508
3122 56.0600    666    653  0.1502
3123 56.0770    682    655  0.1466
3124 56.0940    679    658  0.1473
3125 56.1110    667    662  0.1499
3126 56.1280    676    665  0.1479
3127 56.1450    703    668  0.1422
3128 56.1620    671    669  0.1490
3129 56.1790    675    670  0.1481
3130 56.1960    691    672  0.1447
3131 56.2130    720    674  0.1389
3132 56.2300    722    676  0.1385
3133 56.2470    705    679  0.1418
3134 56.2640    694    683  0.1441
3135 56.2810    687    687  0.1456
3136 56.2980    688    690  0.1453
3137 56.3150    703    692  0.1422
3138 56.3320    692    692  0.1445
3139 56.3490    697    690  0.1435
3140 56.3660    707    688  0.1414
3141 56.3830    702    685  0.1425
3142 56.4000    706    683  0.1416
3143 56.4170    712    680  0.1404
3144 56.4340    714    677  0.1401
3145 56.4510    693    675  0.1443
3146 56.4680    685    673  0.1460
3147 56.4850    663    670  0.1508
3148 56.5020    658    667  0.1520
3149 56.5190    649    664  0.1541
3150 56.5360    665    660  0.1504
3151 56.5530    661    657  0.1513
3152 56.5700    651    654  0.1536
3153 56.5870    658    652  0.1520
3154 56.6040    670    650  0.1493
3155 56.6210    682    649  0.1466
3156 56.6380    666    649  0.1502
3157 56.6550    658    649  0.1520
3158 56.6720    654    650  0.1529
3159 56.6890    644    651  0.1553
3160 56.7060    639    652  0.1565
3161 56.7230    630    653  0.1587
3162 56.7400    630    653  0.1587
3163 56.7570    634    653  0.1577
3164 56.7740    634    652  0.1577
3165 56.7910    640    652  0.1563
3166 56.8080    649    651  0.1541
3167 56.8250    655    651  0.1527
3168 56.8420    623    651  0.1605
3169 56.8590    645    652  0.1550
3170 56.8760    643    653  0.1555
3171 56.8930    633    654  0.1580
3172 56.9100    639    654  0.1565
3173 56.9270    640    655  0.1563
3174 56.9440    624    656  0.1603
3175 56.9610    643    656  0.1555
3176 56.9780    645    656  0.1550
3177 56.9950    626    656  0.1597
3178 57.0120    625    658  0.1600
3179 57.0290    631    660  0.1585
3180 57.0460    626    663  0.1597
3181 57.0630    652    667  0.1534
3182 57.0800    640    671  0.1563
3183 57.0970    672    677  0.1488
3184 57.1140    673    682  0.1486
3185 57.1310    680    687  0.1471
3186 57.1480    692    691  0.1445
3187 57.1650    677    695  0.1477
3188 57.1820    693    696  0.1443
3189 57.1990    688    697  0.1453
3190 57.2160    719    698  0.1391
3191 57.2330    709    699  0.1410
3192 57.2500    717    700  0.1395
3193 57.2670    725    700  0.1379
3194 57.2840    720    700  0.1389
3195 57.3010    725    701  0.1379
3196 57.3180    720    700  0.1389
3197 57.3350    708    699  0.1412
3198 57.3520    701    698  0.1427
3199 57.3690    702    696  0.1425
3200 57.3860    726    694  0.1377
3201 57.4030    711    693  0.1406
3202 57.4200    675    691  0.1481
3203 57.4370    703    690  0.1422
3204 57.4540    689    688  0.1451
3205 57.4710    690    687  0.1449
3206 57.4880    679    686  0.1473
3207 57.5050    671    686  0.1490
3208 57.5220    665    686  0.1504
3209 57.5390    672    686  0.1488
3210 57.5560    666    686  0.1502
3211 57.5730    661    685  0.1513
3212 57.5900    662    683  0.1511
3213 57.6070    660    682  0.1515
3214 57.6240    640    679  0.1563
3215 57.6410    629    677  0.1590
3216 57.6580    656    675  0.1524
3217 57.6750    658    672  0.1520
3218 57.6920    659    669  0.1517
3219 57.7090    651    666  0.1536
3220 57.7260    640    663  0.1563
3221 57.7430    648    658  0.1543
3222 57.7600    654    653  0.1529
3223 57.7770    639    648  0.1565
3224 57.7940    628    643  0.1592
3225 57.8110    632    638  0.1582
3226 57.8280    618    632  0.1618
3227 57.8450    624    627  0.1603
3228 57.8620    639    622  0.1565
3229 57.8790    621    618  0.1610
3230 57.8960    600    614  0.1667
3231 57.9130    601    610  0.1664
3232 57.9300    590    606  0.1695
3233 57.9470    606    604  0.1650
3234 57.9640    591    602  0.1692
3235 57.9810    613    600  0.1631
3236 57.9980    596    599  0.1678
3237 58.0150    584    599  0.1712
3238 58.0320    597    600  0.1675
3239 58.0490    627    601  0.1595
3240 58.0660    622    603  0.1608
3241 58.0830    586    605  0.1706
3242 58.1000    601    608  0.1664
3243 58.1170    604    610  0.1656
3244 58.1340    601    613  0.1664
3245 58.1510    617    615  0.1621
3246 58.1680    597    617  0.1675
3247 58.1850    572    619  0.1748
3248 58.2020    594    620  0.1684
3249 58.2190    599    622  0.1669
3250 58.2360    591    623  0.1692
3251 58.2530    592    624  0.1689
3252 58.2700    577    624  0.1733
3253 58.2870    596    624  0.1678
3254 58.3040    598    623  0.1672
3255 58.3210    578    622  0.1730
3256 58.3380    594    621  0.1684
3257 58.3550    603    620  0.1658
3258 58.3720    595    618  0.1681
3259 58.3890    590    616  0.1695
3260 58.4060    588    613  0.1701
3261 58.4230    599    610  0.1669
3262 58.4400    591    607  0.1692
3263 58.4570    580    603  0.1724
3264 58.4740    585    599  0.1709
3265 58.4910    589    595  0.1698
3266 58.5080    585    591  0.1709
3267 58.5250    581    587  0.1721
3268 58.5420    580    583  0.1724
3269 58.5590    583    579  0.1715
3270 58.5760    580    575  0.1724
3271 58.5930    568    571  0.1761
3272 58.6100    567    566  0.1764
3273 58.6270    570    563  0.1754
3274 58.6440    555    559  0.1802
3275 58.6610    551    555  0.1815
3276 58.6780    571    552  0.1751
3277 58.6950    568    549  0.1761
3278 58.7120    545    545  0.1835
3279 58.7290    550    543  0.1818
3280 58.7460    533    540  0.1876
3281 58.7630    541    538  0.1848
3282 58.7800    532    536  0.1880
3283 58.7970    541    534  0.1848
3284 58.8140    537    533  0.1862
3285 58.8310    520    531  0.1923
3286 58.8480    532    530  0.1880
3287 58.8650    520    529  0.1923
3288 58.8820    524    528  0.1908
3289 58.8990    535    528  0.1869
3290 58.9160    538    527  0.1859
3291 58.9330    525    526  0.1905
3292 58.9500    516    527  0.1938
3293 58.9670    520    527  0.1923
3294 58.9840    520    528  0.1923
3295 59.0010    532    529  0.1880
3296 59.0180    535    529  0.1869
3297 59.0350    509    530  0.1965
3298 59.0520    507    531  0.1972
3299 59.0690    534    532  0.1873
3300 59.0860    510    533  0.1961
3301 59.1030    526    534  0.1901
3302 59.1200    520    534  0.1923
3303 59.1370    522    534  0.1916
3304 59.1540    527    534  0.1898
3305 59.1710    529    534  0.1890
3306 59.1880    526    534  0.1901
3307 59.2050    532    533  0.1880
3308 59.2220    530    533  0.1887
3309 59.2390    523    532  0.1912
3310 59.2560    523    531  0.1912
3311 59.2730    544    530  0.1838
3312 59.2900    549    528  0.1821
3313 59.3070    541    527  0.1848
3314 59.3240    558    525  0.1792
3315 59.3410    557    524  0.1795
3316 59.3580    537    522  0.1862
3317 59.3750    538    520  0.1859
3318 59.3920    547    519  0.1828
3319 59.4090    545    518  0.1835
3320 59.4260    542    516  0.1845
3321 59.4430    540    515  0.1852
3322 59.4600    534    515  0.1873
3323 59.4770    537    514  0.1862
3324 59.4940    516    514  0.1938
3325 59.5110    522    513  0.1916
3326 59.5280    523    514  0.1912
3327 59.5450    521    515  0.1919
3328 59.5620    531    516  0.1883
3329 59.5790    526    518  0.1901
3330 59.5960    525    519  0.1905
3331 59.6130    521    521  0.1919
3332 59.6300    512    523  0.1953
3333 59.6470    518    525  0.1931
3334 59.6640    521    526  0.1919
3335 59.6810    524    527  0.1908
3336 59.6980    525    528  0.1905
3337 59.7150    516    529  0.1938
3338 59.7320    500    530  0.2000
3339 59.7490    511    530  0.1957
3340 59.7660    529    530  0.1890
3341 59.7830    521    530  0.1919
3342 59.8000    526    530  0.1901
3343 59.8170    522    529  0.1916
3344 59.8340    522    529  0.1916
3345 59.8510    526    528  0.1901
3346 59.8680    511    527  0.1957
3347 59.8850    519    526  0.1927
3348 59.9020    527    525  0.1898
3349 59.9190    527    524  0.1898
3350 59.9360    524    523  0.1908
3351 59.9530    530    522  0.1887
3352 59.9700    536    521  0.1866
3353 59.9870    513    521  0.1949
3354 60.0040    539    520  0.1855
3355 60.0210    519    520  0.1927
3356 60.0380    522    520  0.1916
3357 60.0550    540    520  0.1852
3358 60.0720    538    520  0.1859
3359 60.0890    524    520  0.1908
3360 60.1060    511    519  0.1957
3361 60.1230    535    519  0.1869
3362 60.1400    538    519  0.1859
3363 60.1570    531    518  0.1883
3364 60.1740    531    518  0.1883
3365 60.1910    517    518  0.1934
3366 60.2080    520    518  0.1923
3367 60.2250    533    517  0.1876
3368 60.2420    510    517  0.1961
3369 60.2590    503    517  0.1988
3370 60.2760    526    517  0.1901
3371 60.2930    514    515  0.1946
3372 60.3100    508    515  0.1969
3373 60.3270    517    514  0.1934
3374 60.3440    530    514  0.1887
3375 60.3610    531    513  0.1883
3376 60.3780    520    513  0.1923
3377 60.3950    502    513  0.1992
3378 60.4120    509    513  0.1965
3379 60.4290    512    513  0.1953
3380 60.4460    515    513  0.1942
3381 60.4630    517    512  0.1934
3382 60.4800    503    512  0.1988
3383 60.4970    500    512  0.2000
3384 60.5140    514    511  0.1946
3385 60.5310    497    511  0.2012
3386 60.5480    490    510  0.2041
3387 60.5650    502    509  0.1992
3388 60.5820    516    508  0.1938
3389 60.5990    514    508  0.1946
3390 60.6160    500    507  0.2000
3391 60.6330    499    506  0.2004
3392 60.6500    500    506  0.2000
3393 60.6670    507    505  0.1972
3394 60.6840    492    503  0.2033
3395 60.7010    494    502  0.2024
3396 60.7180    490    501  0.2041
3397 60.7350    489    499  0.2045
3398 60.7520    495    498  0.2020
3399 60.7690    495    497  0.2020
3400 60.7860    500    497  0.2000
3401 60.8030    509    496  0.1965
3402 60.8200    495    495  0.2020
3403 60.8370    503    495  0.1988
3404 60.8540    493    494  0.2028
3405 60.8710    491    494  0.2037
3406 60.8880    493    494  0.2028
3407 60.9050    500    494  0.2000
3408 60.9220    496    494  0.2016
3409 60.9390    503    494  0.1988
3410 60.9560    491    494  0.2037
3411 60.9730    463    495  0.2160
3412 60.9900    499    495  0.2004
3413 61.0070    490    496  0.2041
3414 61.0240    501    497  0.1996
3415 61.0410    493    498  0.2028
3416 61.0580    490    499  0.2041
3417 61.0750    489    500  0.2045
3418 61.0920    486    501  0.2058
3419 61.1090    480    502  0.2083
3420 61.1260    504    503  0.1984
3421 61.1430    499    504  0.2004
3422 61.1600    491    505  0.2037
3423 61.1770    500    506  0.2000
3424 61.1940    496    506  0.2016
3425 61.2110    506    507  0.1976
3426 61.2280    489    507  0.2045
3427 61.2450    490    507  0.2041
3428 61.2620    495    507  0.2020
3429 61.2790    515    506  0.1942
3430 61.2960    506    505  0.1976
3431 61.3130    488    504  0.2049
3432 61.3300    481    503  0.2079
3433 61.3470    506    502  0.1976
3434 61.3640    482    500  0.2075
3435 61.3810    479    499  0.2088
3436 61.3980    485    498  0.2062
3437 61.4150    479    497  0.2088
3438 61.4320    486    495  0.2058
3439 61.4490    484    494  0.2066
3440 61.4660    477    492  0.2096
3441 61.4830    478    491  0.2092
3442 61.5000    500    490  0.2000
3443 61.5170    499    488  0.2004
3444 61.5340    498    487  0.2008
3445 61.5510    485    486  0.2062
3446 61.5680    487    485  0.2053
3447 61.5850    482    484  0.2075
3448 61.6020    463    484  0.2160
3449 61.6190    482    483  0.2075
3450 61.6360    486    482  0.2058
3451 61.6530    481    482  0.2079
3452 61.6700    478    481  0.2092
3453 61.6870    481    481  0.2079
3454 61.7040    480    480  0.2083
3455 61.7210    477    479  0.2096
3456 61.7380    481    478  0.2079
3457 61.7550    478    478  0.2092
3458 61.7720    479    477  0.2088
3459 61.7890    467    476  0.2141
3460 61.8060    484    475  0.2066
3461 61.8230    485    474  0.2062
3462 61.8400    483    473  0.2070
3463 61.8570    490    472  0.2041
3464 61.8740    469    471  0.2132
3465 61.8910    470    471  0.2128
3466 61.9080    500    470  0.2000
3467 61.9250    471    469  0.2123
3468 61.9420    475    468  0.2105
3469 61.9590    476    468  0.2101
3470 61.9760    484    467  0.2066
3471 61.9930    470    466  0.2128
3472 62.0100    450    466  0.2222
3473 62.0270    484    465  0.2066
3474 62.0440    470    465  0.2128
3475 62.0610    468    464  0.2137
3476 62.0780    475    464  0.2105
3477 62.0950    440    464  0.2273
3478 62.1120    456    463  0.2193
3479 62.1290    465    463  0.2151
3480 62.1460    451    463  0.2217
3481 62.1630    475    463  0.2105
3482 62.1800    469    463  0.2132
3483 62.1970    482    463  0.2075
3484 62.2140    482    463  0.2075
3485 62.2310    465    463  0.2151
3486 62.2480    485    464  0.2062
3487 62.2650    472    464  0.2119
3488 62.2820    463    465  0.2160
3489 62.2990    453    466  0.2208
3490 62.3160    462    466  0.2165
3491 62.3330    468    467  0.2137
3492 62.3500    470    468  0.2128
3493 62.3670    449    469  0.2227
3494 62.3840    447    470  0.2237
3495 62.4010    458    470  0.2183
3496 62.4180    455    471  0.2198
3497 62.4350    473    471  0.2114
3498 62.4520    475    471  0.2105
3499 62.4690    459    471  0.2179
3500 62.4860    467    470  0.2141
3501 62.5030    468    470  0.2137
3502 62.5200    457    470  0.2188
3503 62.5370    467    470  0.2141
3504 62.5540    470    469  0.2128
3505 62.5710    462    469  0.2165
3506 62.5880    484    469  0.2066
3507 62.6050    480    468  0.2083
3508 62.6220    470    468  0.2128
3509 62.6390    482    467  0.2075
3510 62.6560    462    467  0.2165
3511 62.6730    457    466  0.2188
3512 62.6900    481    465  0.2079
3513 62.7070    491    465  0.2037
3514 62.7240    484    465  0.2066
3515 62.7410    482    464  0.2075
3516 62.7580    477    464  0.2096
3517 62.7750    477    464  0.2096
3518 62.7920    455    464  0.2198
3519 62.8090    472    463  0.2119
3520 62.8260    478    463  0.2092
3521 62.8430    491    463  0.2037
3522 62.8600    487    463  0.2053
3523 62.8770    500    463  0.2000
3524 62.8940    513    463  0.1949
3525 62.9110    497    463  0.2012
3526 62.9280    488    463  0.2049
3527 62.9450    499    463  0.2004
3528 62.9620    497    463  0.2012
3529 62.9790    483    463  0.2070
3530 62.9960    478    463  0.2092
3531 63.0130    483    463  0.2070
3532 63.0300    479    463  0.2088
3533 63.0470    466    463  0.2146
3534 63.0640    497    463  0.2012
3535 63.0810    477    462  0.2096
3536 63.0980    475    462  0.2105
3537 63.1150    482    462  0.2075
3538 63.1320    491    462  0.2037
3539 63.1490    481    462  0.2079
3540 63.1660    496    462  0.2016
3541 63.1830    480    462  0.2083
3542 63.2000    463    462  0.2160
3543 63.2170    485    463  0.2062
3544 63.2340    492    463  0.2033
3545 63.2510    488    464  0.2049
3546 63.2680    498    465  0.2008
3547 63.2850    498    467  0.2008
3548 63.3020    502    468  0.1992
3549 63.3190    491    471  0.2037
3550 63.3360    501    473  0.1996
3551 63.3530    497    476  0.2012
3552 63.3700    490    479  0.2041
3553 63.3870    501    482  0.1996
3554 63.4040    495    484  0.2020
3555 63.4210    489    487  0.2045
3556 63.4380    499    490  0.2004
3557 63.4550    518    492  0.1931
3558 63.4720    504    495  0.1984
3559 63.4890    488    498  0.2049
3560 63.5060    485    502  0.2062
3561 63.5230    502    506  0.1992
3562 63.5400    516    509  0.1938
3563 63.5570    505    513  0.1980
3564 63.5740    493    516  0.2028
3565 63.5910    501    517  0.1996
3566 63.6080    502    519  0.1992
3567 63.6250    478    520  0.2092
3568 63.6420    478    522  0.2092
3569 63.6590    491    523  0.2037
3570 63.6760    501    525  0.1996
3571 63.6930    500    527  0.2000
3572 63.7100    500    529  0.2000
3573 63.7270    500    532  0.2000
3574 63.7440    512    534  0.1953
3575 63.7610    518    536  0.1931
3576 63.7780    505    538  0.1980
3577 63.7950    517    538  0.1934
3578 63.8120    490    538  0.2041
3579 63.8290    478    537  0.2092
3580 63.8460    505    535  0.1980
3581 63.8630    516    533  0.1938
3582 63.8800    530    530  0.1887
3583 63.8970    504    528  0.1984
3584 63.9140    496    525  0.2016
3585 63.9310    501    523  0.1996
3586 63.9480    525    520  0.1905
3587 63.9650    516    517  0.1938
3588 63.9820    510    514  0.1961
3589 63.9990    524    511  0.1908
3590 64.0160    533    507  0.1876
3591 64.0330    508    504  0.1969
3592 64.0500    516    500  0.1938
3593 64.0670    511    496  0.1957
3594 64.0840    495    492  0.2020
3595 64.1010    495    489  0.2020
3596 64.1180    488    486  0.2049
3597 64.1350    503    483  0.1988
3598 64.1520    464    480  0.2155
3599 64.1690    500    477  0.2000
3600 64.1860    497    475  0.2012
3601 64.2030    483    473  0.2070
3602 64.2200    484    472  0.2066
3603 64.2370    489    471  0.2045
3604 64.2540    482    470  0.2075
3605 64.2710    498    469  0.2008
3606 64.2880    486    469  0.2058
3607 64.3050    478    469  0.2092
3608 64.3220    472    469  0.2119
3609 64.3390    466    469  0.2146
3610 64.3560    470    469  0.2128
3611 64.3730    476    470  0.2101
3612 64.3900    482    471  0.2075
3613 64.4070    484    473  0.2066
3614 64.4240    479    475  0.2088
3615 64.4410    471    477  0.2123
3616 64.4580    467    479  0.2141
3617 64.4750    476    480  0.2101
3618 64.4920    465    482  0.2151
3619 64.5090    472    483  0.2119
3620 64.5260    482    484  0.2075
3621 64.5430    472    485  0.2119
3622 64.5600    468    485  0.2137
3623 64.5770    494    485  0.2024
3624 64.5940    501    484  0.1996
3625 64.6110    470    484  0.2128
3626 64.6280    482    482  0.2075
3627 64.6450    493    481  0.2028
3628 64.6620    482    479  0.2075
3629 64.6790    466    477  0.2146
3630 64.6960    470    476  0.2128
3631 64.7130    472    475  0.2119
3632 64.7300    469    473  0.2132
3633 64.7470    478    472  0.2092
3634 64.7640    492    471  0.2033
3635 64.7810    471    469  0.2123
3636 64.7980    469    468  0.2132
3637 64.8150    467    467  0.2141
3638 64.8320    469    466  0.2132
3639 64.8490    466    466  0.2146
3640 64.8660    451    465  0.2217
3641 64.8830    458    464  0.2183
3642 64.9000    461    464  0.2169
3643 64.9170    482    463  0.2075
3644 64.9340    459    462  0.2179
3645 64.9510    465    462  0.2151
3646 64.9680    461    461  0.2169
3647 64.9850    476    461  0.2101
3648 65.0020    487    461  0.2053
3649 65.0190    474    461  0.2110
3650 65.0360    474    461  0.2110
3651 65.0530    491    460  0.2037
3652 65.0700    456    460  0.2193
3653 65.0870    481    460  0.2079
3654 65.1040    494    459  0.2024
3655 65.1210    478    458  0.2092
3656 65.1380    478    456  0.2092
3657 65.1550    465    455  0.2151
3658 65.1720    475    454  0.2105
3659 65.1890    476    453  0.2101
3660 65.2060    478    452  0.2092
3661 65.2230    451    452  0.2217
3662 65.2400    462    451  0.2165
3663 65.2570    448    451  0.2232
3664 65.2740    458    450  0.2183
3665 65.2910    457    451  0.2188
3666 65.3080    453    451  0.2208
3667 65.3250    462    452  0.2165
3668 65.3420    469    454  0.2132
3669 65.3590    463    456  0.2160
3670 65.3760    452    458  0.2212
3671 65.3930    453    461  0.2208
3672 65.4100    466    465  0.2146
3673 65.4270    469    469  0.2132
3674 65.4440    461    474  0.2169
3675 65.4610    470    480  0.2128
3676 65.4780    469    487  0.2132
3677 65.4950    456    491  0.2193
3678 65.5120    457    491  0.2188
3679 65.5290    455    488  0.2198
3680 65.5460    455    485  0.2198
3681 65.5630    463    482  0.2160
3682 65.5800    462    480  0.2165
3683 65.5970    458    479  0.2183
3684 65.6140    456    478  0.2193
3685 65.6310    465    479  0.2151
3686 65.6480    473    480  0.2114
3687 65.6650    472    482  0.2119
3688 65.6820    467    481  0.2141
3689 65.6990    461    479  0.2169
3690 65.7160    458    476  0.2183
3691 65.7330    449    473  0.2227
3692 65.7500    434    471  0.2304
3693 65.7670    433    469  0.2309
3694 65.7840    439    467  0.2278
3695 65.8010    446    465  0.2242
3696 65.8180    451    463  0.2217
3697 65.8350    459    462  0.2179
3698 65.8520    489    460  0.2045
3699 65.8690    461    458  0.2169
3700 65.8860    463    457  0.2160
3701 65.9030    476    456  0.2101
3702 65.9200    468    454  0.2137
3703 65.9370    460    453  0.2174
3704 65.9540    457    452  0.2188
3705 65.9710    441    451  0.2268
3706 65.9880    481    450  0.2079
3707 66.0050    481    450  0.2079
3708 66.0220    454    448  0.2203
3709 66.0390    459    448  0.2179
3710 66.0560    450    447  0.2222
3711 66.0730    460    446  0.2174
3712 66.0900    467    444  0.2141
3713 66.1070    432    443  0.2315
3714 66.1240    446    442  0.2242
3715 66.1410    462    442  0.2165
3716 66.1580    454    441  0.2203
3717 66.1750    456    440  0.2193
3718 66.1920    431    440  0.2320
3719 66.2090    447    439  0.2237
3720 66.2260    460    439  0.2174
3721 66.2430    461    439  0.2169
3722 66.2600    470    439  0.2128
3723 66.2770    483    439  0.2070
3724 66.2940    470    439  0.2128
3725 66.3110    453    440  0.2208
3726 66.3280    454    440  0.2203
3727 66.3450    451    441  0.2217
3728 66.3620    461    442  0.2169
3729 66.3790    462    443  0.2165
3730 66.3960    458    444  0.2183
3731 66.4130    465    445  0.2151
3732 66.4300    466    446  0.2146
3733 66.4470    476    447  0.2101
3734 66.4640    462    449  0.2165
3735 66.4810    442    450  0.2262
3736 66.4980    463    451  0.2160
3737 66.5150    467    452  0.2141
3738 66.5320    451    453  0.2217
3739 66.5490    455    455  0.2198
3740 66.5660    461    456  0.2169
3741 66.5830    463    457  0.2160
3742 66.6000    460    458  0.2174
3743 66.6170    456    459  0.2193
3744 66.6340    445    460  0.2247
3745 66.6510    460    461  0.2174
3746 66.6680    456    461  0.2193
3747 66.6850    450    461  0.2222
3748 66.7020    456    461  0.2193
3749 66.7190    453    461  0.2208
3750 66.7360    461    460  0.2169
3751 66.7530    449    459  0.2227
3752 66.7700    464    458  0.2155
3753 66.7870    451    457  0.2217
3754 66.8040    469    456  0.2132
3755 66.8210    454    455  0.2203
3756 66.8380    449    454  0.2227
3757 66.8550    464    452  0.2155
3758 66.8720    454    451  0.2203
3759 66.8890    430    449  0.2326
3760 66.9060    436    448  0.2294
3761 66.9230    433    446  0.2309
3762 66.9400    462    445  0.2165
3763 66.9570    444    443  0.2252
3764 66.9740    446    442  0.2242
3765 66.9910    427    440  0.2342
3766 67.0080    437    439  0.2288
3767 67.0250    450    437  0.2222
3768 67.0420    439    436  0.2278
3769 67.0590    449    435  0.2227
3770 67.0760    442    435  0.2262
3771 67.0930    437    434  0.2288
3772 67.1100    421    434  0.2375
3773 67.1270    427    434  0.2342
3774 67.1440    433    434  0.2309
3775 67.1610    414    435  0.2415
3776 67.1780    426    436  0.2347
3777 67.1950    442    437  0.2262
3778 67.2120    432    439  0.2315
3779 67.2290    431    441  0.2320
3780 67.2460    443    443  0.2257
3781 67.2630    446    445  0.2242
3782 67.2800    439    447  0.2278
3783 67.2970    444    449  0.2252
3784 67.3140    435    450  0.2299
3785 67.3310    434    452  0.2304
3786 67.3480    423    453  0.2364
3787 67.3650    428    455  0.2336
3788 67.3820    446    456  0.2242
3789 67.3990    444    458  0.2252
3790 67.4160    439    460  0.2278
3791 67.4330    435    461  0.2299
3792 67.4500    437    463  0.2288
3793 67.4670    456    464  0.2193
3794 67.4840    465    465  0.2151
3795 67.5010    465    465  0.2151
3796 67.5180    454    465  0.2203
3797 67.5350    446    465  0.2242
3798 67.5520    432    465  0.2315
3799 67.5690    432    465  0.2315
3800 67.5860    450    464  0.2222
3801 67.6030    457    464  0.2188
3802 67.6200    447    463  0.2237
3803 67.6370    435    463  0.2299
3804 67.6540    439    463  0.2278
3805 67.6710    431    462  0.2320
3806 67.6880    439    462  0.2278
3807 67.7050    439    462  0.2278
3808 67.7220    438    461  0.2283
3809 67.7390    443    461  0.2257
3810 67.7560    430    461  0.2326
3811 67.7730    453    461  0.2208
3812 67.7900    443    461  0.2257
3813 67.8070    444    460  0.2252
3814 67.8240    439    460  0.2278
3815 67.8410    450    459  0.2222
3816 67.8580    453    459  0.2208
3817 67.8750    459    459  0.2179
3818 67.8920    458    458  0.2183
3819 67.9090    446    458  0.2242
3820 67.9260    433    457  0.2309
3821 67.9430    463    457  0.2160
3822 67.9600    446    457  0.2242
3823 67.9770    444    456  0.2252
3824 67.9940    449    455  0.2227
3825 68.0110    453    454  0.2208
3826 68.0280    451    453  0.2217
3827 68.0450    456    452  0.2193
3828 68.0620    451    451  0.2217
3829 68.0790    475    450  0.2105
3830 68.0960    449    449  0.2227
3831 68.1130    449    448  0.2227
3832 68.1300    451    447  0.2217
3833 68.1470    451    446  0.2217
3834 68.1640    442    445  0.2262
3835 68.1810    432    444  0.2315
3836 68.1980    443    443  0.2257
3837 68.2150    443    442  0.2257
3838 68.2320    433    442  0.2309
3839 68.2490    430    441  0.2326
3840 68.2660    429    441  0.2331
3841 68.2830    439    440  0.2278
3842 68.3000    444    439  0.2252
3843 68.3170    436    438  0.2294
3844 68.3340    439    438  0.2278
3845 68.3510    427    437  0.2342
3846 68.3680    428    437  0.2336
3847 68.3850    434    437  0.2304
3848 68.4020    430    437  0.2326
3849 68.4190    425    438  0.2353
3850 68.4360    446    440  0.2242
3851 68.4530    439    442  0.2278
3852 68.4700    428    443  0.2336
3853 68.4870    432    444  0.2315
3854 68.5040    425    443  0.2353
3855 68.5210    424    442  0.2358
3856 68.5380    425    441  0.2353
3857 68.5550    440    440  0.2273
3858 68.5720    445    439  0.2247
3859 68.5890    420    439  0.2381
3860 68.6060    419    440  0.2387
3861 68.6230    427    441  0.2342
3862 68.6400    439    442  0.2278
3863 68.6570    445    444  0.2247
3864 68.6740    437    444  0.2288
3865 68.6910    434    445  0.2304
3866 68.7080    446    445  0.2242
3867 68.7250    435    445  0.2299
3868 68.7420    432    445  0.2315
3869 68.7590    440    445  0.2273
3870 68.7760    432    445  0.2315
3871 68.7930    454    445  0.2203
3872 68.8100    439    445  0.2278
3873 68.8270    443    445  0.2257
3874 68.8440    444    445  0.2252
3875 68.8610    445    445  0.2247
3876 68.8780    441    445  0.2268
3877 68.8950    451    444  0.2217
3878 68.9120    439    444  0.2278
3879 68.9290    452    444  0.2212
3880 68.9460    463    443  0.2160
3881 68.9630    452    443  0.2212
3882 68.9800    471    442  0.2123
3883 68.9970    449    441  0.2227
3884 69.0140    442    440  0.2262
3885 69.0310    463    440  0.2160
3886 69.0480    461    439  0.2169
3887 69.0650    447    438  0.2237
3888 69.0820    446    438  0.2242
3889 69.0990    450    437  0.2222
3890 69.1160    442    437  0.2262
3891 69.1330    445    437  0.2247
3892 69.1500    460    437  0.2174
3893 69.1670    447    437  0.2237
3894 69.1840    441    438  0.2268
3895 69.2010    450    438  0.2222
3896 69.2180    446    439  0.2242
3897 69.2350    434    439  0.2304
3898 69.2520    440    439  0.2273
3899 69.2690    440    438  0.2273
3900 69.2860    436    438  0.2294
3901 69.3030    430    438  0.2326
3902 69.3200    430    438  0.2326
3903 69.3370    435    438  0.2299
3904 69.3540    429    437  0.2331
3905 69.3710    430    437  0.2326
3906 69.3880    436    437  0.2294
3907 69.4050    435    437  0.2299
3908 69.4220    433    437  0.2309
3909 69.4390    427    437  0.2342
3910 69.4560    428    436  0.2336
3911 69.4730    436    436  0.2294
3912 69.4900    432    436  0.2315
3913 69.5070    431    436  0.2320
3914 69.5240    439    436  0.2278
3915 69.5410    434    436  0.2304
3916 69.5580    420    437  0.2381
3917 69.5750    433    437  0.2309
3918 69.5920    436    437  0.2294
3919 69.6090    426    437  0.2347
3920 69.6260    439    437  0.2278
3921 69.6430    447    436  0.2237
3922 69.6600    447    436  0.2237
3923 69.6770    448    436  0.2232
3924 69.6940    445    435  0.2247
3925 69.7110    431    435  0.2320
3926 69.7280    442    435  0.2262
3927 69.7450    446    434  0.2242
3928 69.7620    441    434  0.2268
3929 69.7790    439    434  0.2278
3930 69.7960    435    435  0.2299
3931 69.8130    449    435  0.2227
3932 69.8300    429    435  0.2331
3933 69.8470    436    435  0.2294
3934 69.8640    450    436  0.2222
3935 69.8810    427    437  0.2342
3936 69.8980    458    438  0.2183
3937 69.9150    453    439  0.2208
3938 69.9320    449    440  0.2227
3939 69.9490    447    441  0.2237
3940 69.9660    420    442  0.2381
3941 69.9830    430    442  0.2326
3942 70.0000    420    442  0.2381
3943 70.0170    430    442  0.2326
3944 70.0340    420    442  0.2381
3945 70.0510    456    442  0.2193
3946 70.0680    466    442  0.2146
3947 70.0850    451    441  0.2217
3948 70.1020    456    442  0.2193
3949 70.1190    450    442  0.2222
3950 70.1360    434    442  0.2304
3951 70.1530    436    442  0.2294
3952 70.1700    437    442  0.2288
3953 70.1870    427    442  0.2342
3954 70.2040    426    442  0.2347
3955 70.2210    451    442  0.2217
3956 70.2380    440    441  0.2273
3957 70.2550    448    441  0.2232
3958 70.2720    460    441  0.2174
3959 70.2890    461    441  0.2169
3960 70.3060    435    440  0.2299
3961 70.3230    443    439  0.2257
3962 70.3400    444    439  0.2252
3963 70.3570    426    438  0.2347
3964 70.3740    437    437  0.2288
3965 70.3910    438    436  0.2283
3966 70.4080    422    435  0.2370
3967 70.4250    424    435  0.2358
3968 70.4420    441    434  0.2268
3969 70.4590    430    433  0.2326
3970 70.4760    436    432  0.2294
3971 70.4930    443    432  0.2257
3972 70.5100    446    431  0.2242
3973 70.5270    436    430  0.2294
3974 70.5440    432    430  0.2315
3975 70.5610    424    429  0.2358
3976 70.5780    427    429  0.2342
3977 70.5950    430    428  0.2326
3978 70.6120    445    427  0.2247
3979 70.6290    450    427  0.2222
3980 70.6460    438    426  0.2283
3981 70.6630    403    426  0.2481
3982 70.6800    420    425  0.2381
3983 70.6970    423    425  0.2364
3984 70.7140    418    425  0.2392
3985 70.7310    429    425  0.2331
3986 70.7480    433    424  0.2309
3987 70.7650    440    424  0.2273
3988 70.7820    438    424  0.2283
3989 70.7990    416    425  0.2404
3990 70.8160    421    425  0.2375
3991 70.8330    418    425  0.2392
3992 70.8500    423    426  0.2364
3993 70.8670    445    426  0.2247
3994 70.8840    425    427  0.2353
3995 70.9010    410    427  0.2439
3996 70.9180    421    426  0.2375
3997 70.9350    410    426  0.2439
3998 70.9520    412    425  0.2427
3999 70.9690    435    425  0.2299
4000 70.9860    425    424  0.2353
4001 71.0030    409    423  0.2445
4002 71.0200    463    423  0.2160
4003 71.0370    431    423  0.2320
4004 71.0540    403    423  0.2481
4005 71.0710    408    422  0.2451
4006 71.0880    424    422  0.2358
4007 71.1050    441    422  0.2268
4008 71.1220    436    422  0.2294
4009 71.1390    400    421  0.2500
4010 71.1560    421    421  0.2375
4011 71.1730    433    421  0.2309
4012 71.1900    427    420  0.2342
4013 71.2070    435    419  0.2299
4014 71.2240    427    419  0.2342
4015 71.2410    403    418  0.2481
4016 71.2580    416    418  0.2404
4017 71.2750    425    418  0.2353
4018 71.2920    426    417  0.2347
4019 71.3090    418    417  0.2392
4020 71.3260    416    417  0.2404
4021 71.3430    417    418  0.2398
4022 71.3600    416    418  0.2404
4023 71.3770    401    418  0.2494
4024 71.3940    415    419  0.2410
4025 71.4110    423    420  0.2364
4026 71.4280    427    421  0.2342
4027 71.4450    432    422  0.2315
4028 71.4620    415    423  0.2410
4029 71.4790    396    425  0.2525
4030 71.4960    411    426  0.2433
4031 71.5130    420    428  0.2381
4032 71.5300    411    430  0.2433
4033 71.5470    402    431  0.2488
4034 71.5640    415    433  0.2410
4035 71.5810    422    434  0.2370
4036 71.5980    423    435  0.2364
4037 71.6150    425    436  0.2353
4038 71.6320    416    436  0.2404
4039 71.6490    437    437  0.2288
4040 71.6660    435    438  0.2299
4041 71.6830    406    438  0.2463
4042 71.7000    420    439  0.2381
4043 71.7170    403    440  0.2481
4044 71.7340    411    440  0.2433
4045 71.7510    410    441  0.2439
4046 71.7680    404    442  0.2475
4047 71.7850    421    442  0.2375
4048 71.8020    424    442  0.2358
4049 71.8190    440    442  0.2273
4050 71.8360    403    441  0.2481
4051 71.8530    425    441  0.2353
4052 71.8700    419    440  0.2387
4053 71.8870    414    439  0.2415
4054 71.9040    417    438  0.2398
4055 71.9210    437    438  0.2288
4056 71.9380    428    437  0.2336
4057 71.9550    418    436  0.2392
4058 71.9720    442    436  0.2262
4059 71.9890    423    435  0.2364
4060 72.0060    439    434  0.2278
4061 72.0230    417    433  0.2398
4062 72.0400    456    433  0.2193
4063 72.0570    423    432  0.2364
4064 72.0740    439    431  0.2278
4065 72.0910    425    431  0.2353
4066 72.1080    433    430  0.2309
4067 72.1250    424    429  0.2358
4068 72.1420    423    429  0.2364
4069 72.1590    434    428  0.2304
4070 72.1760    431    427  0.2320
4071 72.1930    446    427  0.2242
4072 72.2100    446    426  0.2242
4073 72.2270    428    425  0.2336
4074 72.2440    432    425  0.2315
4075 72.2610    428    424  0.2336
4076 72.2780    417    423  0.2398
4077 72.2950    416    423  0.2404
4078 72.3120    413    422  0.2421
4079 72.3290    426    422  0.2347
4080 72.3460    436    422  0.2294
4081 72.3630    423    422  0.2364
4082 72.3800    420    422  0.2381
4083 72.3970    421    421  0.2375
4084 72.4140    408    421  0.2451
4085 72.4310    409    421  0.2445
4086 72.4480    412    421  0.2427
4087 72.4650    418    420  0.2392
4088 72.4820    424    420  0.2358
4089 72.4990    429    419  0.2331
4090 72.5160    436    419  0.2294
4091 72.5330    434    419  0.2304
4092 72.5500    425    418  0.2353
4093 72.5670    423    418  0.2364
4094 72.5840    425    418  0.2353
4095 72.6010    426    418  0.2347
4096 72.6180    437    417  0.2288
4097 72.6350    432    417  0.2315
4098 72.6520    442    417  0.2262
4099 72.6690    431    417  0.2320
4100 72.6860    448    416  0.2232
4101 72.7030    443    416  0.2257
4102 72.7200    449    415  0.2227
4103 72.7370    443    415  0.2257
4104 72.7540    453    415  0.2208
4105 72.7710    436    415  0.2294
4106 72.7880    428    414  0.2336
4107 72.8050    433    414  0.2309
4108 72.8220    407    414  0.2457
4109 72.8390    422    414  0.2370
4110 72.8560    445    413  0.2247
4111 72.8730    441    413  0.2268
4112 72.8900    412    413  0.2427
4113 72.9070    419    412  0.2387
4114 72.9240    422    412  0.2370
4115 72.9410    419    412  0.2387
4116 72.9580    437    412  0.2288
4117 72.9750    414    412  0.2415
4118 72.9920    405    412  0.2469
4119 73.0090    430    412  0.2326
4120 73.0260    406    412  0.2463
4121 73.0430    430    412  0.2326
4122 73.0600    433    412  0.2309
4123 73.0770    426    412  0.2347
4124 73.0940    418    413  0.2392
4125 73.1110    425    414  0.2353
4126 73.1280    413    415  0.2421
4127 73.1450    428    415  0.2336
4128 73.1620    428    417  0.2336
4129 73.1790    439    418  0.2278
4130 73.1960    431    419  0.2320
4131 73.2130    426    421  0.2347
4132 73.2300    415    423  0.2410
4133 73.2470    425    425  0.2353
4134 73.2640    425    427  0.2353
4135 73.2810    428    428  0.2336
4136 73.2980    429    430  0.2331
4137 73.3150    434    431  0.2304
4138 73.3320    433    432  0.2309
4139 73.3490    428    433  0.2336
4140 73.3660    422    434  0.2370
4141 73.3830    420    435  0.2381
4142 73.4000    429    436  0.2331
4143 73.4170    431    437  0.2320
4144 73.4340    437    438  0.2288
4145 73.4510    439    438  0.2278
4146 73.4680    432    439  0.2315
4147 73.4850    436    439  0.2294
4148 73.5020    461    439  0.2169
4149 73.5190    449    439  0.2227
4150 73.5360    453    439  0.2208
4151 73.5530    447    438  0.2237
4152 73.5700    442    438  0.2262
4153 73.5870    443    438  0.2257
4154 73.6040    453    438  0.2208
4155 73.6210    443    438  0.2257
4156 73.6380    422    437  0.2370
4157 73.6550    460    437  0.2174
4158 73.6720    479    437  0.2088
4159 73.6890    436    436  0.2294
4160 73.7060    448    436  0.2232
4161 73.7230    447    436  0.2237
4162 73.7400    438    436  0.2283
4163 73.7570    451    436  0.2217
4164 73.7740    448    436  0.2232
4165 73.7910    460    437  0.2174
4166 73.8080    450    437  0.2222
4167 73.8250    452    437  0.2212
4168 73.8420    430    438  0.2326
4169 73.8590    433    438  0.2309
4170 73.8760    447    439  0.2237
4171 73.8930    449    439  0.2227
4172 73.9100    434    440  0.2304
4173 73.9270    436    440  0.2294
4174 73.9440    431    441  0.2320
4175 73.9610    439    441  0.2278
4176 73.9780    436    441  0.2294
4177 73.9950    440    441  0.2273
4178 74.0120    440    441  0.2273
4179 74.0290    437    441  0.2288
4180 74.0460    454    441  0.2203
4181 74.0630    451    440  0.2217
4182 74.0800    446    440  0.2242
4183 74.0970    424    440  0.2358
4184 74.1140    423    440  0.2364
4185 74.1310    432    440  0.2315
4186 74.1480    452    439  0.2212
4187 74.1650    453    439  0.2208
4188 74.1820    441    439  0.2268
4189 74.1990    433    439  0.2309
4190 74.2160    443    438  0.2257
4191 74.2330    436    438  0.2294
4192 74.2500    424    437  0.2358
4193 74.2670    436    437  0.2294
4194 74.2840    429    437  0.2331
4195 74.3010    427    436  0.2342
4196 74.3180    423    436  0.2364
4197 74.3350    418    435  0.2392
4198 74.3520    420    435  0.2381
4199 74.3690    430    435  0.2326
4200 74.3860    443    435  0.2257
4201 74.4030    444    434  0.2252
4202 74.4200    442    434  0.2262
4203 74.4370    422    433  0.2370
4204 74.4540    417    433  0.2398
4205 74.4710    410    433  0.2439
4206 74.4880    411    432  0.2433
4207 74.5050    411    432  0.2433
4208 74.5220    416    432  0.2404
4209 74.5390    405    432  0.2469
4210 74.5560    412    432  0.2427
4211 74.5730    417    432  0.2398
4212 74.5900    420    431  0.2381
4213 74.6070    426    431  0.2347
4214 74.6240    426    431  0.2347
4215 74.6410    433    431  0.2309
4216 74.6580    438    431  0.2283
4217 74.6750    417    430  0.2398
4218 74.6920    421    430  0.2375
4219 74.7090    431    430  0.2320
4220 74.7260    411    430  0.2433
4221 74.7430    432    430  0.2315
4222 74.7600    421    430  0.2375
4223 74.7770    423    430  0.2364
4224 74.7940    411    430  0.2433
4225 74.8110    414    430  0.2415
4226 74.8280    422    430  0.2370
4227 74.8450    420    430  0.2381
4228 74.8620    433    430  0.2309
4229 74.8790    445    430  0.2247
4230 74.8960    439    430  0.2278
4231 74.9130    430    430  0.2326
4232 74.9300    438    429  0.2283
4233 74.9470    415    429  0.2410
4234 74.9640    439    429  0.2278
4235 74.9810    421    429  0.2375
4236 74.9980    437    429  0.2288
4237 75.0150    437    429  0.2288
