# Supplementary material for: Acemetacin cocrystals and salts: structure solution from powder X-ray data and form selection of the piperazine salt
Source: IUCrJ. 2014 Feb 28;1(Pt 2):136–50. doi: 10.1107/S2052252514004229 (PMC4062091; doi:10.1107/S2052252514004229)
Supplement: Supplementary file 7 [file m-01-00136-sup7.txt]

#==============================================================================
data_ACM-CPR_min_ucfixed
#==============================================================================
 
_symmetry_cell_setting            triclinic 
_symmetry_space_group_name_H-M    'P-1'
_symmetry_space_group_name_Hall   '-P 1'
 
loop_ 
 _symmetry_equiv_pos_as_xyz 
 'x, y, z' 
 '-x, -y, -z' 
 
_cell_length_a                    11.9406(16) 
_cell_length_b                    21.3081(19) 
_cell_length_c                    5.1030(14) 
_cell_angle_alpha                 92.373(15) 
_cell_angle_beta                  93.003(16) 
_cell_angle_gamma                 85.308(17) 
_cell_volume                      1291.3(4) 
 
loop_ 
 _atom_site_label 
 _atom_site_type_symbol 
 _atom_site_fract_x 
 _atom_site_fract_y 
 _atom_site_fract_z 
Cl1   Cl   0.590063    0.073301   -0.126135
O1    O    0.551979    0.372665    0.305948
O2    O    0.037752    0.284691    0.514771
O3    O   -0.118449    0.318988    0.270822
O4    O   -0.195515    0.160281    0.344122
O5    O   -0.085838    0.200677    0.051979
O6    O    0.158357    0.527062    1.013145
O7    O   -0.109204    0.050800    0.159103
N1    N    0.361612    0.360105    0.291720
N2    N   -0.051842   -0.051475    0.234391
C1    C    0.555745    0.150293   -0.023385
C2    C    0.603257    0.199241   -0.140629
C3    C    0.574511    0.260946   -0.054075
C4    C    0.496899    0.273811    0.141440
C5    C    0.450977    0.223955    0.256806
C6    C    0.481012    0.162019    0.177115
C7    C    0.473104    0.339537    0.245501
C8    C    0.262097    0.339490    0.161582
C9    C    0.262523    0.296575   -0.075140
C10   C    0.170561    0.370605    0.273402
C11   C    0.210356    0.412452    0.480072
C12   C    0.329265    0.407131    0.482933
C13   C    0.393059    0.442165    0.661316
C14   C    0.336511    0.482857    0.840936
C15   C    0.218382    0.488099    0.841681
C16   C    0.154526    0.452903    0.660614
C17   C    0.220735    0.564743    1.198504
C18   C    0.050546    0.364432    0.188603
C19   C   -0.007014    0.318575    0.344428
C20   C   -0.177001    0.270344    0.378171
C21   C   -0.147259    0.207008    0.238497
C22   C   -0.119934    0.000383    0.278619
C23   C   -0.211780   -0.002214    0.467520
C24   C   -0.302103   -0.046470    0.369055
C25   C   -0.269874   -0.116292    0.412628
C26   C   -0.165458   -0.144129    0.275699
C27   C   -0.058894   -0.111926    0.356488
H2    H    0.662433    0.188639   -0.295064
H2A   H    0.008337   -0.049838    0.093949
H3    H    0.611466    0.299883   -0.140924
H4    H   -0.166588    0.117587    0.259463
H5    H    0.391650    0.233781    0.411418
H6    H    0.447019    0.123043    0.269662
H9A   H    0.183194    0.304572   -0.191237
H9B   H    0.272221    0.246547   -0.027152
H9C   H    0.331071    0.305314   -0.200781
H13   H    0.484319    0.439172    0.658514
H14   H    0.385601    0.511470    0.977551
H16   H    0.063003    0.457492    0.666116
H17A  H    0.158036    0.593016    1.311920
H17B  H    0.271437    0.596113    1.096025
H17C  H    0.275353    0.534950    1.331917
H18A  H    0.042612    0.347307   -0.017854
H18B  H    0.000631    0.410286    0.195840
H20A  H   -0.266996    0.284778    0.344986
H20B  H   -0.156007    0.266210    0.589784
H23A  H   -0.249731    0.045956    0.496479
H23B  H   -0.174663   -0.017518    0.659182
H24A  H   -0.323158   -0.039052    0.159226
H24B  H   -0.379736   -0.032022    0.470578
H25A  H   -0.255414   -0.122877    0.625732
H25B  H   -0.341915   -0.143333    0.348358
H26A  H   -0.149289   -0.193957    0.322936
H26B  H   -0.179253   -0.142627    0.060475
H27A  H   -0.051276   -0.105136    0.571774
H27B  H    0.014510   -0.141984    0.295067


#==============================================================================
data_ACM-INA_min_ucfixed
#==============================================================================
 
_symmetry_cell_setting            monoclinic 
_symmetry_space_group_name_H-M    'P 21' 
_symmetry_space_group_name_Hall   'P 2yb' 
 
loop_ 
 _symmetry_equiv_pos_as_xyz 
 'x, y, z' 
 '-x, y+1/2, -z' 
 
_cell_length_a                    11.8900(8) 
_cell_length_b                    4.9621(3) 
_cell_length_c                    21.4281(14) 
_cell_angle_alpha                 90.00 
_cell_angle_beta                  90.663(6) 
_cell_angle_gamma                 90.00 
_cell_volume                      1264.16(14) 
 
loop_ 
 _atom_site_label 
 _atom_site_type_symbol 
 _atom_site_fract_x 
 _atom_site_fract_y 
 _atom_site_fract_z 
Cl1   Cl   1.017253    1.177366    0.434266
O1    O    1.029857    0.703333    0.144581
O2    O    0.668449    0.025851   -0.031083
O3    O    0.499872    0.527249    0.213243
O4    O    0.353322    0.766202    0.173068
O5    O    0.357097    1.001736    0.289809
O6    O    0.243935    0.670928    0.327621
O7    O    0.607896    0.863269    0.367782
N1    N    0.836873    0.716752    0.149866
N2    N    0.583467    0.422665    0.338079
N3    N    0.715307    0.364045    0.562356
C1    C    0.995092    1.059098    0.359103
C2    C    1.053468    1.176276    0.309914
C3    C    1.034498    1.079804    0.249831
C4    C    0.955762    0.875373    0.238420
C5    C    0.898055    0.761147    0.288429
C6    C    0.918379    0.850246    0.349067
C7    C    0.944296    0.764845    0.174178
C8    C    0.734316    0.850223    0.164221
C9    C    0.650829    0.749335    0.126474
C10   C    0.698129    0.545060    0.087147
C11   C    0.814489    0.532512    0.100788
C12   C    0.883959    0.351245    0.070347
C13   C    0.835862    0.180569    0.025647
C14   C    0.719963    0.190335    0.011990
C15   C    0.650220    0.373456    0.042728
C16   C    0.739622   -0.152304   -0.065786
C17   C    0.722961    1.073237    0.209964
C18   C    0.530811    0.834014    0.126374
C19   C    0.462490    0.692680    0.175627
C20   C    0.283412    0.652415    0.220911
C21   C    0.300105    0.796249    0.282986
C22   C    0.611383    0.615820    0.379172
C23   C    0.648949    0.522645    0.442895
C24   C    0.613161    0.664669    0.495437
C25   C    0.646185    0.577138    0.554466
C26   C    0.752961    0.232373    0.511845
C27   C    0.720675    0.302543    0.451417
H2    H    1.113407    1.338637    0.318495
H2A   H    0.552939    0.476006    0.294448
H2B   H    0.585286    0.220488    0.349540
H3    H    1.080416    1.166127    0.210877
H5    H    0.837600    0.599670    0.280043
H6    H    0.875370    0.758101    0.388279
H6A   H    0.258752    0.763488    0.371983
H12   H    0.973590    0.342070    0.080462
H13   H    0.890099    0.039885    0.001407
H15   H    0.560360    0.380142    0.031830
H16A  H    0.803095   -0.036948   -0.091667
H16B  H    0.684308   -0.260238   -0.098564
H16C  H    0.781272   -0.298840   -0.034575
H17A  H    0.650018    1.197508    0.196943
H17B  H    0.797340    1.204020    0.211026
H17C  H    0.709307    0.998676    0.257687
H18A  H    0.489800    0.794828    0.080917
H18B  H    0.522721    1.052196    0.134791
H20A  H    0.301648    0.436662    0.227495
H20B  H    0.196378    0.680383    0.204185
H24   H    0.558704    0.839488    0.489696
H25   H    0.618186    0.673194    0.597487
H26   H    0.810410    0.065004    0.520880
H27   H    0.750142    0.185752    0.411863


#==============================================================================
data_ACM-PABA_min_ucfixed
#==============================================================================
 
_symmetry_cell_setting            monoclinic 
_symmetry_space_group_name_H-M    'P 21'
_symmetry_space_group_name_Hall   'P 2yb'
 
loop_ 
 _symmetry_equiv_pos_as_xyz 
 'x, y, z' 
 '-x, y+1/2, -z' 
 
_cell_length_a                    16.959(6) 
_cell_length_b                    4.7993(15) 
_cell_length_c                    17.285(5) 
_cell_angle_alpha                 90.00 
_cell_angle_beta                  113.55(4) 
_cell_angle_gamma                 90.00 
_cell_volume                      1289.7(7) 

loop_ 
 _atom_site_label 
 _atom_site_type_symbol 
 _atom_site_fract_x 
 _atom_site_fract_y 
 _atom_site_fract_z 
Cl1   Cl    0.317192   0.895302  -0.040378
O1    O     0.569785   0.654814   0.358520
O2    O     0.919929  -0.083252   0.545316
O3    O     0.872318   0.335995   0.205772
O4    O     0.983987   0.638484   0.236186
O5    O     0.891052   0.735068   0.067327
O6    O     0.968442   0.410981   0.031702
O7    O     0.792634   0.824683   0.912187
O8    O     0.871458   0.505833   0.876395
N1    N     0.677603   0.594461   0.312110
N2    N     0.566056   0.796976   0.519004
C1    C     0.400290   0.841586   0.056188
C2    C     0.465061   0.930336   0.205408
C3    C     0.400086   0.983034   0.126886
C4    C     0.531877   0.744609   0.213745
C5    C     0.532101   0.609246   0.142020
C6    C     0.466076   0.654507   0.063377
C7    C     0.593784   0.669333   0.299309
C8    C     0.732028   0.723831   0.278012
C9    C     0.813827   0.623038   0.319347
C10   C     0.812898   0.421593   0.380704
C11   C     0.728131   0.410662   0.376650
C12   C     0.705282   0.228916   0.426670
C13   C     0.769124   0.059035   0.483368
C14   C     0.854157   0.073246   0.489273
C15   C     0.876630   0.253032   0.437712
C16   C     0.898953  -0.269032   0.599141
C17   C     0.702902   0.948468   0.213829
C18   C     0.891436   0.715408   0.306291
C19   C     0.912221   0.540397   0.244154
C20   C     1.008369   0.493799   0.176302
C21   C     0.949190   0.557904   0.085685
C22   C     0.809203   0.673021   0.856202
C23   C     0.748310   0.713051   0.768574
C24   C     0.679585   0.902422   0.748032
C25   C     0.620265   0.932031   0.665920
C26   C     0.627466   0.773785   0.600276
C27   C     0.697038   0.586382   0.620427
C28   C     0.755888   0.557208   0.703068
H2    H     0.348688   1.129865   0.119861
H2A   H     0.581142   0.731646   0.469771
H2B   H     0.525391   0.967126   0.505563
H3    H     0.464075   1.034269   0.261134
H5    H     0.583296   0.462672   0.147976
H6    H     0.464877   0.542630   0.008046
H6A   H     0.928888   0.460337  -0.030850
H7    H     0.835288   0.786164   0.973810
H12   H     0.639795   0.217502   0.422848
H13   H     0.752051  -0.083074   0.523281
H15   H     0.943032   0.261167   0.443667
H16A  H     0.873264  -0.153540   0.639037
H16B  H     0.959204  -0.372500   0.638884
H16C  H     0.851750  -0.425942   0.561764
H17A  H     0.758398   1.071325   0.216315
H17B  H     0.657650   1.089840   0.225079
H17C  H     0.670769   0.866547   0.149269
H18A  H     0.884585   0.931449   0.283081
H18B  H     0.948589   0.711185   0.366449
H20A  H     1.010004   0.267118   0.185917
H20B  H     1.073029   0.569594   0.186934
H24   H     0.673399   1.028692   0.797683
H25   H     0.567045   1.077667   0.651573
H27   H     0.703650   0.462010   0.570473
H28   H     0.808717   0.409059   0.718443


#==============================================================================
data_ACM-PAM_min_ucfixed
#==============================================================================
 
_symmetry_cell_setting            monoclinic
_symmetry_space_group_name_H-M    'P 21'
_symmetry_space_group_name_Hall   '-P 2yb'
 
loop_ 
 _symmetry_equiv_pos_as_xyz 
 'x, y, z' 
 '-x, y+1/2, -z' 
 
_cell_length_a                    21.7202(15) 
_cell_length_b                    5.0077(14) 
_cell_length_c                    11.8457(17) 
_cell_angle_alpha                 90.00 
_cell_angle_beta                  93.954(13) 
_cell_angle_gamma                 90.00 
_cell_volume                      1285.4(4) 

loop_ 
 _atom_site_label 
 _atom_site_type_symbol 
 _atom_site_fract_x 
 _atom_site_fract_y 
 _atom_site_fract_z 
Cl1   Cl   0.563375    0.789653    0.469646
O1    O    0.856577    0.391333    0.456003
O2    O    0.794733    0.193972    0.983315
O3    O    0.829677    0.455442    1.131099
O4    O    0.681101    0.290335    1.228620
O5    O    0.709574    0.649368    1.126619
O6    O    1.027964   -0.301434    0.838032
O7    O    0.568757    0.403094    1.197487
N1    N    0.852666    0.397581    0.649471
N2    N    0.579060    0.825181    1.127256
N3    N    0.452206    0.855099    1.091320
C1    C    0.639183    0.687382    0.489005
C2    C    0.683912    0.809038    0.427030
C3    C    0.745056    0.728497    0.444811
C4    C    0.762073    0.533797    0.525798
C5    C    0.716483    0.412654    0.586295
C6    C    0.654937    0.486331    0.567562
C7    C    0.827139    0.442219    0.539684
C8    C    0.839145    0.532213    0.750416
C9    C    0.795227    0.758585    0.755605
C10   C    0.876361    0.432048    0.838214
C11   C    0.914307    0.225808    0.795085
C12   C    0.900668    0.213083    0.676867
C13   C    0.929435    0.028556    0.610503
C14   C    0.972677   -0.144651    0.663677
C15   C    0.986407   -0.134257    0.781405
C16   C    0.957189    0.051317    0.848010
C17   C    1.062008   -0.480182    0.770778
C18   C    0.876455    0.518632    0.958262
C19   C    0.829111    0.370805    1.022263
C20   C    0.786031    0.325061    1.198680
C21   C    0.721577    0.440494    1.179522
C22   C    0.545428    0.620579    1.160380
C23   C    0.476791    0.651153    1.153704
C24   C    0.441373    0.469006    1.210586
C25   C    0.377466    0.496430    1.200989
C26   C    0.351190    0.701902    1.134638
C27   C    0.390395    0.876927    1.082221
H2    H    0.671313    0.964993    0.365702
H3    H    0.780478    0.820818    0.396776
H4    H    0.635256    0.359975    1.214355
H5    H    0.729359    0.258349    0.648417
H6    H    0.619443    0.389205    0.613661
H9A   H    0.795610    0.886096    0.680306
H9B   H    0.807917    0.881937    0.830184
H9C   H    0.747472    0.689890    0.762254
H13   H    0.919008    0.018300    0.519523
H14   H    0.995420   -0.289104    0.612123
H16   H    0.967917    0.057225    0.939346
H17A  H    1.093543   -0.589940    0.830285
H17B  H    1.088421   -0.367276    0.710540
H17C  H    1.030892   -0.622920    0.724879
H18A  H    0.866689    0.733676    0.965304
H18B  H    0.921737    0.484714    1.003717
H20A  H    0.803105    0.357477    1.287340
H20B  H    0.783807    0.109851    1.180205
H2A   H    0.626625    0.806578    1.129982
H2B   H    0.557642    1.002010    1.105045
H24   H    0.464291    0.310352    1.260178
H25   H    0.348574    0.356867    1.244332
H26   H    0.301284    0.725395    1.121532
H27   H    0.371354    1.041080    1.030233


#==============================================================================
data_ACM-PPZ_min_ucfixed
#==============================================================================
 
_symmetry_cell_setting            triclinic 
_symmetry_space_group_name_H-M    'P -1'
_symmetry_space_group_name_Hall   '-P 1'
 
loop_ 
 _symmetry_equiv_pos_as_xyz 
 'x, y, z' 
 '-x, -y, -z' 
 
_cell_length_a                    7.3994(15) 
_cell_length_b                    25.6703(19) 
_cell_length_c                    5.8254(17) 
_cell_angle_alpha                 90.162(17) 
_cell_angle_beta                  98.598(16) 
_cell_angle_gamma                 98.315(19) 
_cell_volume                      1082.2(4) 

loop_ 
 _atom_site_label 
 _atom_site_type_symbol 
 _atom_site_fract_x 
 _atom_site_fract_y 
 _atom_site_fract_z 
Cl1   Cl   0.173386    0.482337    1.266630
O1    O    0.825550    0.379161    0.828869
O2    O    0.233262    0.135862    0.700835
O3    O    0.421485    0.129084    0.429443
O4    O    0.743887    0.037941    0.521397
O5    O    0.612801    0.073298    0.194915
O6    O    0.902263    0.226385   -0.025616
N1    N    0.588301    0.318570    0.648834
N2    N    0.844680    0.028365   -0.014368
C1    C    0.311369    0.448223    1.126540
C2    C    0.248989    0.429255    0.899596
C3    C    0.358465    0.400187    0.791407
C4    C    0.529574    0.390379    0.907299
C5    C    0.593161    0.411915    1.131189
C6    C    0.484190    0.440259    1.242769
C7    C    0.657960    0.362621    0.796969
C8    C    0.421756    0.283060    0.641549
C9    C    0.291334    0.282220    0.813213
C10   C    0.413662    0.246093    0.467767
C11   C    0.580668    0.256164    0.366698
C12   C    0.688782    0.300901    0.483028
C13   C    0.861258    0.320662    0.423979
C14   C    0.924653    0.294450    0.250368
C15   C    0.819006    0.249155    0.136063
C16   C    0.644969    0.229783    0.190999
C17   C    0.800540    0.180842   -0.150277
C18   C    0.258311    0.201739    0.401057
C19   C    0.298212    0.152367    0.527854
C20   C    0.491325    0.085015    0.547595
C21   C    0.628219    0.064624    0.411206
C22   C    0.826083   -0.028481    0.043084
C23   C    1.036155    0.055508    0.062545
H2    H    0.114463    0.436176    0.812215
H2A   H    0.750057    0.046755    0.075647
H2B   H    0.803913    0.032992   -0.196839
H3    H    0.310560    0.385232    0.614117
H5    H    0.729559    0.405861    1.216705
H6    H    0.533233    0.456460    1.417665
H9A   H    0.364702    0.293990    0.987728
H9B   H    0.218796    0.242030    0.821202
H9C   H    0.185120    0.307879    0.769176
H13   H    0.944847    0.355135    0.512960
H14   H    1.058581    0.308651    0.199365
H16   H    0.561916    0.194565    0.106341
H17A  H    0.894320    0.167061   -0.258597
H17B  H    0.676861    0.190874   -0.261609
H17C  H    0.758469    0.149824   -0.029873
H18A  H    0.240847    0.193948    0.212625
H18B  H    0.128319    0.212002    0.444071
H20A  H    0.377550    0.052626    0.556916
H20B  H    0.554733    0.096920    0.726114
H22A  H    0.684445   -0.047123   -0.021361
H22B  H    0.850473   -0.030668    0.233135
H23A  H    1.060746    0.054789    0.253463
H23B  H    1.045454    0.096425    0.006703
