# Supplementary material for: Acemetacin cocrystals and salts: structure solution from powder X-ray data and form selection of the piperazine salt
Source: IUCrJ. 2014 Feb 28;1(Pt 2):136–50. doi: 10.1107/S2052252514004229 (PMC4062091; doi:10.1107/S2052252514004229)
Supplement: Supplementary file 8 [file m-01-00136-sup8.txt]

#==============================================================================
data_ACM-CPR_min_ucfree
#==============================================================================
 
_symmetry_cell_setting            triclinic 
_symmetry_space_group_name_H-M    'P-1'
_symmetry_space_group_name_Hall   '-P 1'
 
loop_ 
 _symmetry_equiv_pos_as_xyz 
 'x, y, z' 
 '-x, -y, -z' 
 
_cell_length_a                    11.797382
_cell_length_b                    20.823589
_cell_length_c                    4.877350
_cell_angle_alpha                 90.075294
_cell_angle_beta                  93.850032
_cell_angle_gamma                 86.293078
_cell_volume                      1192.97
 
loop_ 
 _atom_site_label 
 _atom_site_type_symbol 
 _atom_site_fract_x 
 _atom_site_fract_y 
 _atom_site_fract_z 
Cl1   Cl   0.585818    0.074551   -0.149081
O1    O    0.561654    0.374060    0.329534
O2    O    0.040411    0.282073    0.503804
O3    O   -0.119843    0.323508    0.267489
O4    O   -0.197408    0.160163    0.352553
O5    O   -0.096179    0.205662    0.032319
O6    O    0.165807    0.532109    1.014689
O7    O   -0.108318    0.051624    0.165895
N1    N    0.368457    0.361514    0.300602
N2    N   -0.050262   -0.053390    0.242885
C1    C    0.556274    0.151624   -0.033270
C2    C    0.605763    0.203127   -0.151073
C3    C    0.579733    0.264905   -0.055374
C4    C    0.502900    0.275205    0.149125
C5    C    0.455288    0.222773    0.265535
C6    C    0.482634    0.160694    0.176956
C7    C    0.480734    0.340939    0.259849
C8    C    0.267488    0.340873    0.161011
C9    C    0.266428    0.296144   -0.075600
C10   C    0.175411    0.373381    0.264673
C11   C    0.216145    0.415912    0.476544
C12   C    0.336401    0.409720    0.489819
C13   C    0.401571    0.444860    0.675970
C14   C    0.344923    0.486343    0.853607
C15   C    0.225466    0.492405    0.844485
C16   C    0.160112    0.457310    0.654819
C17   C    0.230217    0.570958    1.202541
C18   C    0.053939    0.367659    0.169095
C19   C   -0.005658    0.320136    0.332934
C20   C   -0.179018    0.272719    0.382981
C21   C   -0.152900    0.209660    0.234778
C22   C   -0.116529   -0.000961    0.294706
C23   C   -0.204098   -0.005897    0.501497
C24   C   -0.301232   -0.047180    0.395104
C25   C   -0.273512   -0.119596    0.423170
C26   C   -0.170693   -0.146739    0.277490
C27   C   -0.059833   -0.116701    0.365805
H2    H    0.664173    0.194314   -0.312816
H2A   H    0.008391   -0.050629    0.092523
H3    H    0.617888    0.305950   -0.142617
H4    H   -0.168047    0.117573    0.265373
H5    H    0.396228    0.230788    0.426436
H6    H    0.447482    0.119560    0.269784
H9A   H    0.187782    0.305346   -0.205708
H9B   H    0.270512    0.245492   -0.011369
H9C   H    0.338128    0.302262   -0.202938
H13   H    0.493960    0.441313    0.680221
H14   H    0.394909    0.514977    0.996678
H16   H    0.067445    0.462538    0.652701
H17A  H    0.167800    0.598989    1.317958
H17B  H    0.280448    0.603534    1.089207
H17C  H    0.286429    0.540854    1.346374
H18A  H    0.046264    0.350621   -0.045073
H18B  H    0.004516    0.414362    0.168416
H20A  H   -0.269933    0.288104    0.353639
H20B  H   -0.154398    0.266129    0.603387
H23A  H   -0.236993    0.043059    0.546477
H23B  H   -0.163527   -0.026876    0.693922
H24A  H   -0.326455   -0.034373    0.179712
H24B  H   -0.376422   -0.033839    0.509923
H25A  H   -0.258518   -0.131411    0.643704
H25B  H   -0.348892   -0.144597    0.347792
H26A  H   -0.157690   -0.198344    0.321858
H26B  H   -0.185766   -0.141598    0.052808
H27A  H   -0.049851   -0.112978    0.591314
H27B  H    0.011965   -0.147282    0.299005


#==============================================================================
data_ACM-INA_min_ucfree
#==============================================================================
 
_symmetry_cell_setting            monoclinic 
_symmetry_space_group_name_H-M    'P 21' 
_symmetry_space_group_name_Hall   'P 2yb' 
 
loop_ 
 _symmetry_equiv_pos_as_xyz 
 'x, y, z' 
 '-x, y+1/2, -z' 
 
_cell_length_a                    11.659896
_cell_length_b                    4.859131
_cell_length_c                    21.199471
_cell_angle_alpha                 90.000000
_cell_angle_beta                  90.216792
_cell_angle_gamma                 90.000000
_cell_volume                      1201.09
 
loop_ 
 _atom_site_label 
 _atom_site_type_symbol 
 _atom_site_fract_x 
 _atom_site_fract_y 
 _atom_site_fract_z 
Cl1   CL   1.015196    1.178683    0.436285
O1    O    1.034398    0.703757    0.142828
O2    O    0.665197    0.009592   -0.032211
O3    O    0.497417    0.530250    0.211251
O4    O    0.346736    0.768669    0.171439
O5    O    0.353934    1.005563    0.288985
O6    O    0.240758    0.666887    0.328769
O7    O    0.604187    0.872666    0.367368
N1    N    0.837889    0.718428    0.148404
N2    N    0.581710    0.425134    0.335823
N3    N    0.715343    0.365985    0.562386
C1    C    0.994229    1.058695    0.360257
C2    C    1.055879    1.177920    0.311083
C3    C    1.038004    1.081910    0.250143
C4    C    0.957323    0.875295    0.238034
C5    C    0.896793    0.757557    0.288106
C6    C    0.915782    0.846622    0.349611
C7    C    0.946824    0.765472    0.172969
C8    C    0.733993    0.857727    0.162915
C9    C    0.649444    0.758722    0.124277
C10   C    0.697023    0.547147    0.084956
C11   C    0.815344    0.531372    0.098779
C12   C    0.886085    0.344821    0.068096
C13   C    0.836687    0.169982    0.023379
C14   C    0.718477    0.180392    0.010192
C15   C    0.647810    0.370688    0.040722
C16   C    0.737376   -0.171622   -0.068039
C17   C    0.722937    1.083925    0.209633
C18   C    0.527809    0.849240    0.124549
C19   C    0.458407    0.699232    0.173638
C20   C    0.277070    0.649229    0.220362
C21   C    0.295804    0.795126    0.282846
C22   C    0.609232    0.619330    0.377937
C23   C    0.648158    0.524314    0.441966
C24   C    0.611726    0.670913    0.495003
C25   C    0.645213    0.583848    0.554645
C26   C    0.754065    0.230303    0.511491
C27   C    0.721671    0.300859    0.450473
H2    H    1.117848    1.340968    0.320326
H2A   H    0.550013    0.482487    0.292149
H2B   H    0.583850    0.217559    0.346684
H3    H    1.086298    1.169938    0.211083
H5    H    0.835158    0.593481    0.278973
H6    H    0.870802    0.751556    0.388941
H6A   H    0.257965    0.764043    0.373628
H12   H    0.977510    0.334654    0.077979
H13   H    0.891862    0.024987   -0.001016
H15   H    0.556314    0.377981    0.029947
H16A  H    0.800630   -0.052231   -0.095040
H16B  H    0.680535   -0.284038   -0.100262
H16C  H    0.781231   -0.319677   -0.036934
H17A  H    0.648979    1.212473    0.197060
H17B  H    0.799064    1.216589    0.210577
H17C  H    0.709136    1.007156    0.257897
H18A  H    0.485880    0.815774    0.078602
H18B  H    0.520194    1.070752    0.134938
H20A  H    0.296731    0.429278    0.226470
H20B  H    0.188003    0.676172    0.204282
H24   H    0.556092    0.848532    0.489011
H25   H    0.616765    0.682916    0.598117
H26   H    0.812178    0.059171    0.520784
H27   H    0.752130    0.181548    0.410534


#==============================================================================
data_ACM-PABA_min_ucfree
#==============================================================================
 
_symmetry_cell_setting            monoclinic 
_symmetry_space_group_name_H-M    'P 21'
_symmetry_space_group_name_Hall   'P 2yb'
 
loop_ 
 _symmetry_equiv_pos_as_xyz 
 'x, y, z' 
 '-x, y+1/2, -z' 
 
_cell_length_a                    16.835484
_cell_length_b                    4.568180
_cell_length_c                    17.166591
_cell_angle_alpha                 90.000000
_cell_angle_beta                  113.442009
_cell_angle_gamma                 90.000000
_cell_volume                      1211.27

loop_ 
 _atom_site_label 
 _atom_site_type_symbol 
 _atom_site_fract_x 
 _atom_site_fract_y 
 _atom_site_fract_z 
Cl1   Cl    0.312251   0.899183  -0.040611
O1    O     0.569405   0.653072   0.358257
O2    O     0.922542  -0.101967   0.552692
O3    O     0.873360   0.344112   0.202833
O4    O     0.988713   0.650248   0.238679
O5    O     0.896486   0.752812   0.068845
O6    O     0.967553   0.387112   0.033547
O7    O     0.796161   0.835777   0.914069
O8    O     0.872199   0.488964   0.877853
N1    N     0.678747   0.592708   0.312608
N2    N     0.567464   0.805095   0.519068
C1    C     0.397406   0.846377   0.055466
C2    C     0.463683   0.938764   0.205520
C3    C     0.397375   0.991899   0.127093
C4    C     0.531735   0.748431   0.212964
C5    C     0.531961   0.610267   0.140193
C6    C     0.464678   0.656255   0.061587
C7    C     0.594074   0.669347   0.298927
C8    C     0.733863   0.727565   0.278506
C9    C     0.816348   0.625340   0.321348
C10   C     0.815280   0.417102   0.383778
C11   C     0.729634   0.404277   0.378776
C12   C     0.706447   0.217537   0.429860
C13   C     0.770798   0.043599   0.488256
C14   C     0.856602   0.059001   0.494878
C15   C     0.879636   0.245127   0.442638
C16   C     0.900832  -0.289137   0.608235
C17   C     0.704714   0.959728   0.213020
C18   C     0.894818   0.724952   0.309263
C19   C     0.915105   0.551085   0.244684
C20   C     1.012993   0.495651   0.178441
C21   C     0.952238   0.556595   0.087467
C22   C     0.811106   0.671074   0.857822
C23   C     0.749995   0.713972   0.769815
C24   C     0.680746   0.912219   0.749503
C25   C     0.620983   0.943702   0.667060
C26   C     0.628565   0.778950   0.600927
C27   C     0.698395   0.581769   0.620922
C28   C     0.757642   0.550606   0.703865
H2    H     0.344976   1.142102   0.120743
H2A   H     0.582974   0.735195   0.469773
H2B   H     0.525727   0.982020   0.505333
H3    H     0.462664   1.045357   0.261960
H5    H     0.583976   0.459781   0.145160
H6    H     0.463581   0.541591   0.005523
H6A   H     0.928197   0.439327  -0.029649
H7    H     0.839596   0.797139   0.976342
H12   H     0.640378   0.205276   0.425569
H13   H     0.753589  -0.102381   0.529096
H15   H     0.946618   0.255434   0.449037
H16A  H     0.875105  -0.161178   0.647333
H16B  H     0.960905  -0.398572   0.649079
H16C  H     0.852849  -0.454265   0.571807
H17A  H     0.760417   1.090086   0.215695
H17B  H     0.658157   1.106841   0.223090
H17C  H     0.673550   0.870638   0.148369
H18A  H     0.888448   0.954837   0.288517
H18B  H     0.952207   0.712233   0.369579
H20A  H     1.015645   0.258350   0.189585
H20B  H     1.077401   0.578208   0.187621
H24   H     0.674396   1.043921   0.799587
H25   H     0.567361   1.096128   0.652754
H27   H     0.704743   0.451177   0.570503
H28   H     0.810683   0.394583   0.719094


#==============================================================================
data_ACM-PAM_min_ucfree
#==============================================================================
 
_symmetry_cell_setting            monoclinic
_symmetry_space_group_name_H-M    'P 21'
_symmetry_space_group_name_Hall   '-P 2yb'
 
loop_ 
 _symmetry_equiv_pos_as_xyz 
 'x, y, z' 
 '-x, y+1/2, -z' 
 
_cell_length_a                    21.388278
_cell_length_b                    4.817213
_cell_length_c                    11.653279
_cell_angle_alpha                 90.000000
_cell_angle_beta                  92.700531
_cell_angle_gamma                 90.000000
_cell_volume                      1199.33

loop_ 
 _atom_site_label 
 _atom_site_type_symbol 
 _atom_site_fract_x 
 _atom_site_fract_y 
 _atom_site_fract_z 
Cl1   Cl   0.561021    0.779037    0.472531
O1    O    0.860397    0.395218    0.454312
O2    O    0.796171    0.188719    0.991769
O3    O    0.830884    0.459971    1.140609
O4    O    0.678390    0.289962    1.235212
O5    O    0.709844    0.664130    1.133871
O6    O    1.033858   -0.317627    0.838134
O7    O    0.566268    0.419255    1.210574
N1    N    0.855276    0.398032    0.650626
N2    N    0.577028    0.841615    1.123743
N3    N    0.448076    0.859021    1.085568
C1    C    0.638074    0.677773    0.490994
C2    C    0.683429    0.808121    0.427634
C3    C    0.745672    0.730489    0.445170
C4    C    0.763195    0.530067    0.527398
C5    C    0.716948    0.400168    0.589492
C6    C    0.654295    0.470591    0.570776
C7    C    0.829646    0.442625    0.540091
C8    C    0.840476    0.536986    0.753198
C9    C    0.794832    0.767796    0.758974
C10   C    0.878350    0.437186    0.841481
C11   C    0.917799    0.225307    0.797057
C12   C    0.904799    0.211450    0.677254
C13   C    0.935422    0.023972    0.608946
C14   C    0.979448   -0.153344    0.662105
C15   C    0.991991   -0.144454    0.781603
C16   C    0.961412    0.046355    0.849974
C17   C    1.069411   -0.499786    0.768565
C18   C    0.877796    0.530932    0.962804
C19   C    0.830705    0.373805    1.030028
C20   C    0.785483    0.325046    1.208665
C21   C    0.720648    0.445915    1.187448
C22   C    0.542886    0.635745    1.164240
C23   C    0.473239    0.660839    1.155225
C24   C    0.437550    0.477640    1.217893
C25   C    0.372714    0.497394    1.206630
C26   C    0.345779    0.697063    1.133452
C27   C    0.385286    0.874130    1.075550
H2    H    0.670595    0.968467    0.365230
H3    H    0.781631    0.829916    0.396066
H4    H    0.632033    0.367694    1.222900
H5    H    0.730058    0.241427    0.652760
H6    H    0.618306    0.365879    0.617734
H9A   H    0.794092    0.895247    0.680969
H9B   H    0.807539    0.901463    0.832606
H9C   H    0.746983    0.691396    0.769704
H13   H    0.925960    0.014481    0.516584
H14   H    1.003884   -0.298972    0.608917
H16   H    0.971342    0.052214    0.942630
H17A  H    1.100975   -0.614750    0.828022
H17B  H    1.096472   -0.379038    0.707923
H17C  H    1.038525   -0.647414    0.721340
H18A  H    0.866057    0.752965    0.968535
H18B  H    0.923827    0.504348    1.007660
H20A  H    0.801450    0.359779    1.298698
H20B  H    0.783406    0.101297    1.190128
H2A   H    0.625383    0.827090    1.129659
H2B   H    0.555031    1.017398    1.093000
H24   H    0.460995    0.324468    1.273340
H25   H    0.343795    0.356972    1.254790
H26   H    0.295185    0.714736    1.119247
H27   H    0.365682    1.034392    1.018343


#==============================================================================
data_ACM-PPZ_min_ucfree
#==============================================================================
 
_symmetry_cell_setting            triclinic 
_symmetry_space_group_name_H-M    'P -1'
_symmetry_space_group_name_Hall   '-P 1'
 
loop_ 
 _symmetry_equiv_pos_as_xyz 
 'x, y, z' 
 '-x, -y, -z' 
 
_cell_length_a                    7.295042
_cell_length_b                    25.310201
_cell_length_c                    5.698449
_cell_angle_alpha                 88.609097
_cell_angle_beta                  99.386840
_cell_angle_gamma                 98.230427
_cell_volume                      1027.37

loop_ 
 _atom_site_label 
 _atom_site_type_symbol 
 _atom_site_fract_x 
 _atom_site_fract_y 
 _atom_site_fract_z 
Cl1   Cl   0.169530    0.481957    1.269691
O1    O    0.834842    0.379540    0.835207
O2    O    0.235725    0.136950    0.711096
O3    O    0.414258    0.129842    0.423290
O4    O    0.748238    0.038873    0.511856
O5    O    0.604479    0.075369    0.180379
O6    O    0.903792    0.227358   -0.032284
N1    N    0.592162    0.319397    0.651847
N2    N    0.842124    0.028370   -0.016544
C1    C    0.312301    0.449122    1.128405
C2    C    0.249573    0.431143    0.895778
C3    C    0.360759    0.402027    0.788264
C4    C    0.534819    0.391746    0.909547
C5    C    0.600034    0.412990    1.137555
C6    C    0.488628    0.440998    1.249316
C7    C    0.664318    0.363512    0.800946
C8    C    0.420890    0.284557    0.641995
C9    C    0.288819    0.283209    0.815965
C10   C    0.410144    0.247937    0.464470
C11   C    0.580490    0.257316    0.364565
C12   C    0.693002    0.301496    0.484860
C13   C    0.868528    0.321031    0.426122
C14   C    0.931032    0.294978    0.249642
C15   C    0.821406    0.250030    0.132321
C16   C    0.644168    0.230942    0.186516
C17   C    0.800313    0.181164   -0.154411
C18   C    0.250553    0.203885    0.397352
C19   C    0.294209    0.153576    0.528565
C20   C    0.488953    0.084953    0.544722
C21   C    0.625800    0.065752    0.402064
C22   C    0.825833   -0.029329    0.046301
C23   C    1.035516    0.055998    0.062692
H2    H    0.113425    0.438806    0.803602
H2A   H    0.744987    0.046973    0.068431
H2B   H    0.802472    0.033287   -0.205085
H3    H    0.311951    0.387416    0.607347
H5    H    0.739165    0.406722    1.226189
H6    H    0.538415    0.456677    1.428037
H9A   H    0.362331    0.295984    0.993268
H9B   H    0.220131    0.242081    0.830274
H9C   H    0.176623    0.307915    0.763779
H13   H    0.954678    0.355385    0.516779
H14   H    1.067142    0.309177    0.198698
H16   H    0.557985    0.196147    0.098246
H17A  H    0.895185    0.167060   -0.262376
H17B  H    0.673977    0.191314   -0.270580
H17C  H    0.758707    0.149992   -0.026979
H18A  H    0.228757    0.196838    0.204481
H18B  H    0.120541    0.214389    0.444459
H20A  H    0.375249    0.051691    0.555315
H20B  H    0.555065    0.096153    0.727159
H22A  H    0.682040   -0.048462   -0.016051
H22B  H    0.855127   -0.031952    0.240965
H23A  H    1.062284    0.054185    0.258189
H23B  H    1.043340    0.097755    0.005126
